# Supplementary material for: A Time-Based and Intratumoral Proteomic Assessment of a Recurrent Glioblastoma Multiforme
Source: Front Oncol. 2016 Aug 22;6:183. doi: 10.3389/fonc.2016.00183 (PMC4992702; doi:10.3389/fonc.2016.00183)
Supplement: Supplementary file 1 [file Table_1.XLSX]

## Sheet: Supplementary Table 1
Pathway identifier	Pathway name	#Entities found	#Entities total	Entities ratio	Entities pValue	Entities FDR	#Reactions found	#Reactions total	Species name	Submitted entities found	Mapped entities	Found reaction identifiers
R-HSA-389960	Formation of tubulin folding intermediates by CCT/TriC	18	25	0.00263324	0.000123822	0.147021	2	2	Homo sapiens	Q13509;P04350;P40227;Q71U36;G3V1U9;P17987;P78371;A8MUB1;P68363;Q9NY65;P68371;Q99832;A6NHL2;A6NCD2;P49368;P68366;Q9BVA1;B4DUR8;B4DQH4;Q9BQE3;P50990;B4DEM7;Q13885;Q9H4B7	Q13509;P04350;P40227;Q71U36;P17987;P78371;P68363;Q9NY65;P68371;Q99832;A6NHL2;P49368;P68366;Q9BVA1;Q9BQE3;P50990;Q13885;Q9H4B7	R-HSA-389961;R-HSA-389954
R-HSA-5625740	RHO GTPases activate PKNs	31	60	0.00631978	0.000283414	0.147021	13	20	Homo sapiens	O60814;Q93077;B2R4S9;Q93079;P31946;Q4LE45;B7Z6Z4;Q60FE2;P08134;P61981;P23527;P84243;A4D2P0;P0C0S5;P27348;B2R4R0;A4D2P1;P06899;F8VTL3;B2R4P9;P62807;P62805;P16104;P63104;B2RWP9;P60660;Q99879;P33778;Q99878;Q99877;G3V1V0;Q16778;P35579;P63000;Q16777;P35580;Q6FI13;P62258;P68431;P61586;Q04917;P58876;D0PNI1	O60814;Q93077;Q93079;P31946;P08134;P61981;P23527;P84243;P0C0S5;P27348;P06899;P62807;P62805;P16104;P63104;Q99879;P33778;P60660;Q99878;Q99877;Q16778;P35579;Q16777;P63000;P35580;Q6FI13;P62258;P68431;P61586;Q04917;P58876	R-HSA-75016;R-HSA-5623622;R-HSA-5625784;R-HSA-5625883;R-HSA-5625849;R-HSA-5625848;R-HSA-5625796;R-HSA-419232;R-HSA-5625797;R-HSA-5625870;R-HSA-5625774;R-HSA-5623667;R-HSA-5623632
R-HSA-437239	Recycling pathway of L1	26	47	0.0049505	0.000312453	0.147021	13	14	Homo sapiens	P04350;Q71U36;G3V1U9;A7YIJ8;Q1KLZ0;A8MUB1;P60709;P63010;Q9NY65;P68371;A6NHL2;Q7Z451;Q05193;P15311;O94973;P68366;Q1HBJ4;Q9BQE3;P28482;P53680;Q13509;B0YJ88;P26038;P68363;P35241;Q99962;Q9BVA1;P63261;O95782;Q13885;Q96CW1;Q9H4B7;P09496	P04350;Q71U36;P60709;P63010;Q9NY65;P68371;A6NHL2;Q05193;P15311;O94973;P68366;P28482;Q9BQE3;P53680;Q13509;P26038;P68363;P35241;Q99962;Q9BVA1;P63261;O95782;Q13885;Q96CW1;Q9H4B7;P09496	R-HSA-374680;R-HSA-445079;R-HSA-445077;R-HSA-374696;R-HSA-555065;R-HSA-445089;R-HSA-445071;R-HSA-392748;R-HSA-392749;R-HSA-443779;R-HSA-374677;R-HSA-443783;R-HSA-373736
R-HSA-73728	RNA Polymerase I Promoter Opening	19	30	0.00315989	0.000397355	0.147021	1	2	Homo sapiens	O60814;P33778;Q99879;Q99878;Q99877;Q93077;B2R4S9;Q93079;Q16778;P23527;Q16777;P84243;P0C0S5;B2R4R0;Q6FI13;P68431;P06899;B2R4P9;P58876;P62807;P16104;P62805	O60814;P33778;Q99879;Q99878;Q99877;Q93077;Q93079;Q16778;P23527;Q16777;P84243;P0C0S5;Q6FI13;P68431;P06899;P58876;P62807;P16104;P62805	R-HSA-73718
R-HSA-5626467	RHO GTPases activate IQGAPs	19	31	0.00326522	0.000585233	0.173229	5	5	Homo sapiens	P46940;P04350;P60953;Q71U36;G3V1U9;Q1KLZ0;A8MUB1;P60709;Q9NY65;P35222;P68371;P62158;A6NHL2;A4D2P0;A4D2P1;P68366;Q9BQE3;Q13509;P68363;P63000;B4DJ51;Q9BVA1;P63261;Q13885;B4DGU4;Q9H4B7	P46940;P04350;Q13509;Q71U36;P60953;P60709;P68363;Q9NY65;P35222;P68371;A6NHL2;P63000;P62158;P68366;Q9BVA1;P63261;Q9BQE3;Q13885;Q9H4B7	R-HSA-5626469;R-HSA-5626507;R-HSA-5672329;R-HSA-5626549;R-HSA-5672304
R-HSA-5334118	DNA methylation	19	32	0.00337055	0.000845298	0.178358	7	7	Homo sapiens	O60814;P33778;Q99879;Q99878;Q99877;Q93077;B2R4S9;Q93079;Q16778;P23527;Q16777;P84243;P0C0S5;B2R4R0;Q6FI13;P68431;P06899;B2R4P9;P58876;P62807;P16104;P62805	O60814;P33778;Q99879;Q99878;Q99877;Q93077;Q93079;Q16778;P23527;Q16777;P84243;P0C0S5;Q6FI13;P68431;P06899;P58876;P62807;P16104;P62805	R-HSA-5334152;R-HSA-5334097;R-HSA-5334099;R-HSA-5334179;R-HSA-5334160;R-HSA-5334164;R-HSA-5334151
R-HSA-389958	Cooperation of Prefoldin and TriC/CCT in actin and tubulin folding	19	32	0.00337055	0.000845298	0.178358	6	6	Homo sapiens	P04350;P40227;Q71U36;G3V1U9;Q1KLZ0;A8MUB1;P60709;Q9NY65;Q99832;P68371;A6NHL2;A6NCD2;P68366;B4DQH4;Q9BQE3;P50990;Q13509;P78371;P17987;P68363;P49368;B4DUR8;Q9BVA1;B4DEM7;Q13885;Q9H4B7	P04350;Q13509;P40227;Q71U36;P17987;P78371;P60709;P68363;Q9NY65;P68371;Q99832;A6NHL2;P49368;P68366;Q9BVA1;Q9BQE3;P50990;Q13885;Q9H4B7	R-HSA-389961;R-HSA-389980;R-HSA-390453;R-HSA-390459;R-HSA-389954;R-HSA-389970
R-HSA-156842	Eukaryotic Translation Elongation	39	89	0.00937434	0.00119612	0.196163	9	9	Homo sapiens	P36578;P62750;Q3B7A4;Q07020;P08865;A8K4C8;B0ZBD0;P62424;P47914;Q3MIH3;Q53YD7;P23396;B4DLX3;P62851;P68104;Q05639;P15880;G5E9G0;Q02543;Q6IPS9;P49207;P39019;E9PB24;P62917;B4DTG2;A8MUS3;P24534;E9PBQ9;B2R491;P39023;F5H1S2;P18124;P46779;B2RDW1;G5E9L2;Q5JR94;P30050;Q6IPX4;P62979;P62249;G3V203;F8VWC5;B4DDU4;P62906;P62241;P46782;P62701;P46783;P05387;P05386;P42766;C9JB50;P05388;P62081;P25398;P62987;P26641;…	P18124;P36578;P62750;P46779;P29692;Q07020;P08865;P30050;P62249;P62979;P62424;P62906;P62241;P47914;P23396;P62851;P46782;P62701;Q05639;P68104;P15880;P46783;Q02543;P05387;P05386;P42766;P49207;P39019;P05388;P62081;P25398;P62987;P26641;P13639;P62917;P18077;P24534;P26373;P39023	R-HSA-156915;R-HSA-156912;R-HSA-156913;R-HSA-156907;R-HSA-156923;R-HSA-156930;R-HSA-156910;R-HSA-156909;R-HSA-156908
R-HSA-190840	Microtubule-dependent trafficking of connexons from Golgi to the plasma membrane	13	19	0.00200126	0.00158832	0.22395	2	2	Homo sapiens	Q13509;P04350;Q71U36;G3V1U9;A8MUB1;P68363;Q9NY65;P68371;A6NHL2;P17302;P68366;Q9BVA1;Q9BQE3;Q13885;Q9H4B7	Q13509;P04350;Q71U36;P68366;P17302;Q9BVA1;Q9BQE3;P68363;Q13885;Q9NY65;Q9H4B7;P68371;A6NHL2	R-HSA-190782;R-HSA-190520
R-HSA-5625886	Activated PKN1 stimulates transcription of AR (androgen receptor) regulated genes KLK2 and KLK3	19	34	0.00358121	0.00167127	0.22395	8	11	Homo sapiens	O60814;P33778;Q99879;Q99878;Q99877;Q93077;B2R4S9;Q93079;Q16778;P23527;Q16777;P84243;P0C0S5;B2R4R0;Q6FI13;P68431;P06899;B2R4P9;P58876;P62807;P16104;P62805	O60814;P33778;Q99879;Q99878;Q99877;Q93077;Q93079;Q16778;P23527;Q16777;P84243;P0C0S5;Q6FI13;P68431;P06899;P58876;P62807;P16104;P62805	R-HSA-5625796;R-HSA-5625797;R-HSA-5625870;R-HSA-5625784;R-HSA-5625774;R-HSA-5625883;R-HSA-5625849;R-HSA-5625848
R-HSA-389957	Prefoldin mediated transfer of substrate to CCT/TriC	16	27	0.0028439	0.00211668	0.25823	2	2	Homo sapiens	Q13509;P04350;P40227;Q71U36;G3V1U9;P17987;P78371;Q1KLZ0;A8MUB1;P60709;P68371;Q99832;A6NCD2;P49368;P68366;Q9BVA1;B4DUR8;B4DQH4;Q9BQE3;P50990;B4DEM7;Q13885;Q9H4B7	Q13509;P04350;P40227;Q71U36;P17987;P78371;P60709;P68371;Q99832;P49368;P68366;Q9BVA1;Q9BQE3;P50990;Q13885;Q9H4B7	R-HSA-389980;R-HSA-389970
R-HSA-427359	SIRT1 negatively regulates rRNA Expression	19	35	0.00368654	0.00229261	0.25823	3	5	Homo sapiens	O60814;P33778;Q99879;Q99878;Q99877;Q93077;B2R4S9;Q93079;Q16778;P23527;Q16777;P84243;P0C0S5;B2R4R0;Q6FI13;P68431;P06899;B2R4P9;P58876;P62807;P16104;P62805	O60814;P33778;Q99879;Q99878;Q99877;Q93077;Q93079;Q16778;P23527;Q16777;P84243;P0C0S5;Q6FI13;P68431;P06899;P58876;P62807;P16104;P62805	R-HSA-427514;R-HSA-427527;R-HSA-427528
R-HSA-190872	Transport of connexons to the plasma membrane	13	20	0.00210659	0.00245933	0.25823	2	3	Homo sapiens	Q13509;P04350;Q71U36;G3V1U9;A8MUB1;P68363;Q9NY65;P68371;A6NHL2;P17302;P68366;Q9BVA1;Q9BQE3;Q13885;Q9H4B7	Q13509;P04350;Q71U36;P68366;P17302;Q9BVA1;Q9BQE3;P68363;Q13885;Q9NY65;Q9H4B7;P68371;A6NHL2	R-HSA-190782;R-HSA-190520
R-HSA-171306	Packaging Of Telomere Ends	17	31	0.00326522	0.00341757	0.334922	2	2	Homo sapiens	O60814;P33778;Q99879;Q99878;Q99877;Q93077;B2R4S9;Q93079;Q16778;P23527;Q16777;P0C0S5;B2R4R0;Q6FI13;P06899;P58876;P62807;P16104;P62805	O60814;P33778;Q99879;Q99878;Q99877;Q93077;Q93079;Q16778;P23527;Q16777;P0C0S5;Q6FI13;P06899;P58876;P62807;P16104;P62805	R-HSA-181450;R-HSA-176700
R-HSA-71403	Citric acid cycle (TCA cycle)	12	19	0.00200126	0.00441275	0.36584	11	14	Homo sapiens	B4DFL2;P40926;P21912;B1ANK7;Q59GW8;B4DJV2;O43837;P48735;Q02218;P09622;Q8IW48;P31040;B4DJ60;E9PBJ5;P07954;P50213;Q99798;O75390;P36957;Q0QEY7;B4DT69	P31040;P40926;P21912;O43837;P50213;P07954;P48735;Q02218;Q99798;O75390;P09622;P36957	R-HSA-71783;R-HSA-70971;R-HSA-70975;R-HSA-70982;R-HSA-450984;R-HSA-71401;R-HSA-450975;R-HSA-70979;R-HSA-70994;R-HSA-70967;R-HSA-451033
R-HSA-156902	Peptide chain elongation	35	84	0.00884769	0.00446146	0.36584	5	5	Homo sapiens	P36578;P62750;Q3B7A4;Q07020;P08865;A8K4C8;B0ZBD0;P62424;P47914;Q3MIH3;P23396;B4DLX3;P62851;P68104;P15880;G5E9G0;Q02543;Q6IPS9;P49207;P39019;E9PB24;P62917;A8MUS3;B2R491;P39023;F5H1S2;P18124;P46779;B2RDW1;G5E9L2;P30050;Q5JR94;P62979;P62249;Q6IPX4;G3V203;F8VWC5;P62906;P62241;P46782;P62701;P46783;P05387;P05386;P42766;C9JB50;P05388;P62081;P25398;P62987;P13639;J3KN86;P18077;P26373	P36578;P18124;P62750;P46779;Q07020;P08865;P30050;P62249;P62979;P62424;P62906;P62241;P47914;P23396;P62851;P46782;P62701;P68104;P15880;P46783;Q02543;P05387;P05386;P42766;P49207;P05388;P39019;P62081;P25398;P62987;P13639;P62917;P18077;P26373;P39023	R-HSA-156915;R-HSA-156912;R-HSA-156907;R-HSA-156923;R-HSA-156930
R-HSA-977225	Amyloid fiber formation	29	68	0.00716242	0.00667777	0.520866	12	25	Homo sapiens	H6UYS5;B7Z5V1;O60814;P37840;Q93077;B2R4S9;Q93079;B2RDW1;Q5DSM0;P23527;P84243;P62979;P0C0S5;B2R4R0;A8K9U8;P06899;B2R4P9;Q3MIH3;P62807;P62805;P16104;P02671;P02788;Q99879;P33778;Q99878;Q99877;A8K3E4;Q96C32;Q5U5U6;B2MV13;Q5PY61;Q16778;Q15582;F5H1A8;Q16777;P62987;P0CG48;Q6FI13;P06396;P68431;B4DV12;P0CG47;P58876;P02647	O60814;P37840;Q93077;Q93079;P23527;P84243;P62979;P0C0S5;P06899;P62807;P62805;P16104;P02671;P02788;Q99879;P33778;Q99878;Q99877;Q16778;Q15582;Q16777;P62987;P0CG48;Q6FI13;P06396;P68431;P0CG47;P58876;P02647	R-HSA-5658104;R-HSA-976734;R-HSA-5661157;R-HSA-5667111;R-HSA-5660752;R-HSA-5658496;R-HSA-5660753;R-HSA-5661161;R-HSA-5667107;R-HSA-977136;R-HSA-977224;R-HSA-5660757
R-HSA-196025	Formation of annular gap junctions	8	11	0.00115863	0.00840292	0.621816	2	2	Homo sapiens	Q05193;P17302;Q1KLZ0;P63261;P60709;Q00610;Q96CW1;P09497;P09496	Q05193;P17302;P63261;P60709;Q00610;Q96CW1;P09497;P09496	R-HSA-196026;R-HSA-196017
R-HSA-212300	PRC2 methylates histones and DNA	19	40	0.00421319	0.00901077	0.62315	4	4	Homo sapiens	O60814;P33778;Q99879;Q99878;Q99877;Q93077;B2R4S9;Q93079;Q16778;P23527;Q16777;P84243;P0C0S5;B2R4R0;Q6FI13;P68431;P06899;B2R4P9;P58876;P62807;P16104;P62805	O60814;P33778;Q99879;Q99878;Q99877;Q93077;Q93079;Q16778;P23527;Q16777;P84243;P0C0S5;Q6FI13;P68431;P06899;P58876;P62807;P16104;P62805	R-HSA-212269;R-HSA-212252;R-HSA-212222;R-HSA-212263
R-HSA-2299718	Condensation of Prophase Chromosomes	20	43	0.00452918	0.00930075	0.62315	9	10	Homo sapiens	O60814;Q93077;Q93079;B2R4S9;P23527;P84243;P0C0S5;Q5VXV2;Q5VXV3;B2R4R0;P06899;B2R4P9;P62807;P62805;P16104;Q01105;Q99879;P33778;Q99878;Q99877;Q16778;Q16777;Q6FI13;P68431;P58876;A6NGV1	O60814;Q01105;P33778;Q99879;Q99878;Q99877;Q93077;Q93079;Q16778;P23527;Q16777;P84243;P0C0S5;Q6FI13;P68431;P06899;P58876;P62807;P16104;P62805	R-HSA-2245218;R-HSA-2429719;R-HSA-2294580;R-HSA-2288097;R-HSA-2301205;R-HSA-2172678;R-HSA-2294590;R-HSA-2294600;R-HSA-2294574
R-HSA-8852276	The role of GTSE1 in G2/M progression after G2 checkpoint	31	77	0.00811039	0.0110861	0.709511	5	10	Homo sapiens	P04350;O43242;P25788;P25789;Q71U36;P25786;G3V1U9;A8MUB1;H0YNE3;B2RDW1;Q9NY65;B4E2V4;P68371;A6NHL2;P62979;P07900;P68366;Q9BQE3;P28065;Q3MIH3;P28066;Q13509;Q53XL8;A2ACR1;Q06323;Q96C32;P68363;Q5U5U6;Q5PY61;B4DR63;P28074;P62987;P0CG48;P08238;O14818;Q6NW36;Q8TAA3;Q9BVA1;B4DV12;P51665;Q13885;P0CG47;P49721;P62191;A6NJG9;Q9H4B7	P04350;O43242;P25788;P25789;Q71U36;P25786;Q9NY65;P68371;A6NHL2;P62979;P07900;P68366;Q9BQE3;P28065;P28066;Q13509;Q06323;P68363;P28074;P62987;P0CG48;P08238;O14818;Q8TAA3;Q9BVA1;P51665;Q13885;P49721;P0CG47;P62191;Q9H4B7	R-HSA-8852354;R-HSA-8852280;R-HSA-8852298;R-HSA-8852362;R-HSA-8852306
R-HSA-2408557	Selenocysteine synthesis	34	87	0.00916368	0.0121838	0.743212	3	6	Homo sapiens	P36578;P62750;Q3B7A4;Q07020;P08865;A8K4C8;B0ZBD0;P62424;P47914;P23396;B4DLX3;Q3MIH3;P62851;P15880;G5E9G0;Q02543;P49207;P39019;E9PB24;P62917;A8MUS3;P49591;B2R491;P39023;F5H1S2;P18124;P46779;B2RDW1;G5E9L2;P30050;Q5JR94;P62979;P62249;Q6IPX4;G3V203;F8VWC5;P62906;P62241;P46782;P62701;P46783;P05387;P05386;P42766;C9JB50;P05388;P62081;P25398;P62987;J3KN86;P18077;P26373	P18124;P36578;P62750;P46779;Q07020;P08865;P30050;P62249;P62979;P62424;P62906;P62241;P47914;P23396;P62851;P46782;P62701;P15880;P46783;Q02543;P05387;P05386;P42766;P49207;P05388;P39019;P62081;P25398;P62987;P62917;P18077;P49591;P26373;P39023	R-HSA-2408526;R-HSA-5333615;R-HSA-2408529
R-HSA-389977	Post-chaperonin tubulin folding pathway	12	22	0.00231725	0.012993	0.766584	9	9	Homo sapiens	P04350;Q13509;Q71U36;G3V1U9;A8MUB1;P68363;Q9NY65;P68371;A6NHL2;P68366;Q9BVA1;Q9BQE3;Q13885;Q9H4B7	Q13509;P04350;Q71U36;P68366;Q9BVA1;Q9BQE3;P68363;Q13885;Q9NY65;Q9H4B7;P68371;A6NHL2	R-HSA-389976;R-HSA-389963;R-HSA-389978;R-HSA-389964;R-HSA-389969;R-HSA-389955;R-HSA-389956;R-HSA-389972;R-HSA-389974
R-HSA-190873	Gap junction degradation	8	12	0.00126396	0.0135531	0.772529	4	4	Homo sapiens	Q05193;P17302;Q1KLZ0;P63261;P60709;Q00610;Q96CW1;P09497;P09496	Q05193;P17302;P63261;P60709;Q00610;Q96CW1;P09497;P09496	R-HSA-190829;R-HSA-196026;R-HSA-190519;R-HSA-196017
R-HSA-390450	Folding of actin by CCT/TriC	7	10	0.0010533	0.0159544	0.839904	2	2	Homo sapiens	A6NCD2;P49368;P40227;P17987;P78371;B4DUR8;Q1KLZ0;B4DQH4;P60709;P50990;B4DEM7;Q99832	P49368;P40227;P17987;P78371;P60709;P50990;Q99832	R-HSA-390453;R-HSA-390459
R-HSA-114608	Platelet degranulation	39	105	0.0110596	0.016152	0.839904	8	10	Homo sapiens	D6QS50;P21926;A8MUB1;P23528;P07737;Q32Q65;P68366;P05452;D6QS53;D6QS52;O43707;P01023;P02679;P02787;P01042;B4E1F0;Q9Y490;P02675;P02749;P21333;A8K3E4;P19652;B4DJ51;D6QS49;P10909;Q96JJ7;P02647;P02751;P18206;P00441;P04075;P00488;P01011;P62158;B7ZLF0;P12814;E9KL23;B4E3J7;O75083;P01009;P09486;P11021;E9KL26;P07996;Q6IAW5;C9JEX1;P02763;Q59E99;P02671;G3V1A4;P02768;P02765;B4E1H2;P62937;P05155;O43852;P07602	P02751;P18206;P21926;P00441;P04075;P00488;P23528;P01011;P62158;P12814;P07737;P68366;P05452;P09486;P01009;O75083;P11021;O43707;P07996;P01023;P02763;P02671;P02679;P02787;P01042;Q9Y490;P02749;P02768;P02675;P02765;P21333;P19652;P62937;P05155;P10909;O43852;Q96JJ7;P02647;P07602	R-HSA-482772;R-HSA-482775;R-HSA-351341;R-HSA-482770;R-HSA-351323;R-HSA-481044;R-HSA-350745;R-HSA-481007
R-HSA-70171	Glycolysis	16	34	0.00358121	0.0167948	0.856534	11	12	Homo sapiens	P05062;P60174;Q6FHV6;P04406;Q01813;Q6FHU2;P18669;A8K7B7;P06733;P04075;Q5VSR7;P30153;P06744;Q6ZTT1;P19367;B3KS15;P09972;P08237;P00558;J3KNX3;P14618;P09104;B7Z7A9	P14618-2;P05062;P14618-1;P60174;P04406;Q01813;P18669;P06733;P04075;P30153;P06744;P19367;P09972;P08237;P00558;P09104	R-HSA-70467;R-HSA-71850;R-HSA-71496;R-HSA-70454;R-HSA-70420;R-HSA-70449;R-HSA-70471;R-HSA-71670;R-HSA-163750;R-HSA-71654;R-HSA-71660
R-HSA-427389	ERCC6 (CSB) and EHMT2 (G9a) positively regulate rRNA expression	19	43	0.00452918	0.017739	0.869213	2	4	Homo sapiens	O60814;P33778;Q99879;Q99878;Q99877;Q93077;B2R4S9;Q93079;Q16778;P23527;Q16777;P84243;P0C0S5;B2R4R0;Q6FI13;P68431;P06899;B2R4P9;P58876;P62807;P16104;P62805	O60814;P33778;Q99879;Q99878;Q99877;Q93077;Q93079;Q16778;P23527;Q16777;P84243;P0C0S5;Q6FI13;P68431;P06899;P58876;P62807;P16104;P62805	R-HSA-427383;R-HSA-427336
R-HSA-72764	Eukaryotic Translation Termination	33	87	0.00916368	0.0194657	0.895421	3	5	Homo sapiens	P36578;P62750;Q3B7A4;Q07020;P08865;A8K4C8;B0ZBD0;P62424;P47914;P23396;B4DLX3;Q3MIH3;P62851;P15880;G5E9G0;Q02543;P49207;P39019;E9PB24;P62917;A8MUS3;B2R491;P39023;F5H1S2;P18124;P46779;B2RDW1;G5E9L2;P30050;Q5JR94;P62979;P62249;Q6IPX4;G3V203;F8VWC5;P62906;P62241;P46782;P62701;P46783;P05387;P05386;P42766;C9JB50;P05388;P62081;P25398;P62987;J3KN86;P18077;P26373	P18124;P36578;P62750;P46779;Q07020;P08865;P30050;P62249;P62979;P62424;P62906;P62241;P47914;P23396;P62851;P46782;P62701;P15880;P46783;Q02543;P05387;P05386;P42766;P49207;P05388;P39019;P62081;P25398;P62987;P62917;P18077;P26373;P39023	R-HSA-141671;R-HSA-141673;R-HSA-141691
R-HSA-177504	Retrograde neurotrophin signalling	8	13	0.00136929	0.020695	0.896486	3	3	Homo sapiens	Q7Z451;Q05193;O94973;Q99962;O95782;P63010;P53680;Q96CW1;P09496	Q05193;O94973;Q99962;O95782;P63010;P53680;Q96CW1;P09496	R-HSA-177479;R-HSA-177491;R-HSA-177501
R-HSA-182971	EGFR downregulation	13	27	0.0028439	0.0247523	0.896486	12	19	Homo sapiens	P60953;Q96C32;Q5U5U6;B2RDW1;P63010;Q5PY61;O14964;P62987;Q7Z451;P62979;P0CG48;O94973;Q99962;B4DV12;O95782;P0CG47;Q3MIH3;P53680;Q96CW1;P09496	P62987;P62979;P0CG48;P60953;O94973;Q99962;O95782;P63010;P0CG47;P53680;Q96CW1;O14964;P09496	R-HSA-183051;R-HSA-182994;R-HSA-183084;R-HSA-182993;R-HSA-183036;R-HSA-182990;R-HSA-183089;R-HSA-183072;R-HSA-183002;R-HSA-182986;R-HSA-183094;R-HSA-183077
R-HSA-975956	Nonsense Mediated Decay (NMD) independent of the Exon Junction Complex (EJC)	33	89	0.00937434	0.0256436	0.896486	1	1	Homo sapiens	P36578;P62750;Q3B7A4;Q07020;P08865;A8K4C8;B0ZBD0;P62424;P47914;P23396;B4DLX3;Q3MIH3;P62851;P15880;G5E9G0;Q02543;P49207;P39019;E9PB24;P62917;A8MUS3;B2R491;P39023;F5H1S2;P18124;P46779;B2RDW1;G5E9L2;P30050;Q5JR94;P62979;P62249;Q6IPX4;G3V203;F8VWC5;P62906;P62241;P46782;P62701;P46783;P05387;P05386;P42766;C9JB50;P05388;P62081;P25398;P62987;J3KN86;P18077;P26373	P18124;P36578;P62750;P46779;Q07020;P08865;P30050;P62249;P62979;P62424;P62906;P62241;P47914;P23396;P62851;P46782;P62701;P15880;P46783;Q02543;P05387;P05386;P42766;P49207;P05388;P39019;P62081;P25398;P62987;P62917;P18077;P26373;P39023	R-HSA-927789
R-HSA-190828	Gap junction trafficking	20	48	0.00505582	0.0262515	0.896486	13	20	Homo sapiens	P04350;Q13509;Q71U36;G3V1U9;Q1KLZ0;A8MUB1;P60709;P68363;Q9NY65;P68371;A6NHL2;Q05193;P17302;P68366;Q9BVA1;P63261;Q9BQE3;Q00610;Q13885;Q96CW1;Q9H4B7;P09497;P09496	P04350;Q13509;Q71U36;P60709;P68363;Q9NY65;P68371;A6NHL2;Q05193;P17302;P68366;Q9BVA1;P63261;Q9BQE3;Q00610;Q13885;Q96CW1;Q9H4B7;P09497;P09496	R-HSA-191737;R-HSA-190829;R-HSA-190520;R-HSA-190519;R-HSA-190790;R-HSA-190686;R-HSA-190788;R-HSA-190782;R-HSA-190662;R-HSA-196026;R-HSA-190877;R-HSA-196017;R-HSA-191072
R-HSA-76005	Response to elevated platelet cytosolic Ca2+	39	110	0.0115863	0.0300598	0.896486	8	13	Homo sapiens	D6QS50;P21926;A8MUB1;P23528;P07737;Q32Q65;P68366;P05452;D6QS53;D6QS52;O43707;P01023;P02679;P02787;P01042;B4E1F0;Q9Y490;P02675;P02749;P21333;A8K3E4;P19652;B4DJ51;D6QS49;P10909;Q96JJ7;P02647;P02751;P18206;P00441;P04075;P00488;P01011;P62158;B7ZLF0;P12814;E9KL23;B4E3J7;O75083;P01009;P09486;P11021;E9KL26;P07996;Q6IAW5;C9JEX1;P02763;Q59E99;P02671;G3V1A4;P02768;P02765;B4E1H2;P62937;P05155;O43852;P07602	P02751;P18206;P21926;P00441;P04075;P00488;P23528;P01011;P62158;P12814;P07737;P68366;P05452;P09486;P01009;O75083;P11021;O43707;P07996;P01023;P02763;P02671;P02679;P02787;P01042;Q9Y490;P02749;P02768;P02675;P02765;P21333;P19652;P62937;P05155;P10909;O43852;Q96JJ7;P02647;P07602	R-HSA-482772;R-HSA-482775;R-HSA-351341;R-HSA-482770;R-HSA-351323;R-HSA-481044;R-HSA-350745;R-HSA-481007
R-HSA-3371568	Attenuation phase	8	14	0.00147462	0.0301657	0.896486	4	5	Homo sapiens	Q15185;B4DHP2;P11142;P07900;P34931;P08107;P08238;B4DP11;B4DP21;Q53FA3;P54652;A8K5I0	P0DMV9;Q15185;P11142;P07900;P34931;P08238;P0DMV8;P54652	R-HSA-5082369;R-HSA-5082384;R-HSA-3371554;R-HSA-5324617
R-HSA-450408	AUF1 (hnRNP D0) binds and destabilizes mRNA	22	55	0.00579313	0.0302928	0.896486	4	4	Homo sapiens	P25788;O43242;P25789;P25786;H0YNE3;B2RDW1;B4E2V4;P62979;P11142;P08107;P28065;Q3MIH3;P28066;Q53XL8;A2ACR1;Q06323;Q96C32;Q5U5U6;Q5PY61;B4DR63;P28074;P62987;P0CG48;Q8TAA3;Q6NW36;O14818;B4DV12;P51665;Q14103;P0CG47;P49721;P04792;P62191;A6NJG9;A8K5I0	O43242;P25788;P25789;P25786;Q06323;P62987;P28074;P62979;Q14103-4;P11142;P0CG48;Q14103-3;O14818;Q8TAA3;P0DMV8;P51665;P0CG47;P49721;P28065;P62191;P04792;P28066	R-HSA-450551;R-HSA-450466;R-HSA-450580;R-HSA-450434
R-HSA-157858	Gap junction trafficking and regulation	20	50	0.00526648	0.0374086	0.896486	17	24	Homo sapiens	P04350;Q13509;Q71U36;G3V1U9;Q1KLZ0;A8MUB1;P60709;P68363;Q9NY65;P68371;A6NHL2;Q05193;P17302;P68366;Q9BVA1;P63261;Q9BQE3;Q00610;Q13885;Q96CW1;Q9H4B7;P09497;P09496	P04350;Q13509;Q71U36;P60709;P68363;Q9NY65;P68371;A6NHL2;Q05193;P17302;P68366;Q9BVA1;P63261;Q9BQE3;Q00610;Q13885;Q96CW1;Q9H4B7;P09497;P09496	R-HSA-191737;R-HSA-190829;R-HSA-190520;R-HSA-190519;R-HSA-191636;R-HSA-190790;R-HSA-190788;R-HSA-190686;R-HSA-190782;R-HSA-190541;R-HSA-191656;R-HSA-190662;R-HSA-196026;R-HSA-191654;R-HSA-190877;R-HSA-196017;R-HSA-191072
R-HSA-380320	Recruitment of NuMA to mitotic centrosomes	13	29	0.00305456	0.0399753	0.896486	3	3	Homo sapiens	Q13509;P04350;Q71U36;G3V1U9;A8MUB1;P68363;Q9NY65;P68371;A6NHL2;P68366;Q9BVA1;Q9BQE3;Q13885;Q14980;Q9H4B7	Q13509;P04350;Q71U36;P68366;Q9BVA1;Q9BQE3;P68363;Q13885;Q9NY65;Q14980;Q9H4B7;P68371;A6NHL2	R-HSA-380278;R-HSA-380316;R-HSA-380508
R-HSA-77346	Beta oxidation of decanoyl-CoA to octanoyl-CoA-CoA	4	5	0.000526648	0.0412116	0.896486	3	4	Homo sapiens	P30084;P55084;P40939;Q53TA2;B4E2W0;B4DYP2;Q16836;E9KL44;J3KQ17	P30084;P55084;P40939;Q16836	R-HSA-77342;R-HSA-77340;R-HSA-77344
R-HSA-77310	Beta oxidation of lauroyl-CoA to decanoyl-CoA-CoA	4	5	0.000526648	0.0412116	0.896486	3	4	Homo sapiens	P30084;P55084;P40939;Q53TA2;B4E2W0;B4DYP2;Q16836;E9KL44;J3KQ17	P30084;P55084;P40939;Q16836	R-HSA-77254;R-HSA-77309;R-HSA-77256
R-HSA-77348	Beta oxidation of octanoyl-CoA to hexanoyl-CoA	4	5	0.000526648	0.0412116	0.896486	3	4	Homo sapiens	P30084;P55084;P40939;Q53TA2;B4E2W0;B4DYP2;Q16836;E9KL44;J3KQ17	P30084;P55084;P40939;Q16836	R-HSA-77333;R-HSA-77331;R-HSA-77329
R-HSA-77350	Beta oxidation of hexanoyl-CoA to butanoyl-CoA	4	5	0.000526648	0.0412116	0.896486	3	4	Homo sapiens	P30084;P55084;P40939;Q53TA2;B4E2W0;B4DYP2;Q16836;E9KL44;J3KQ17	P30084;P55084;P40939;Q16836	R-HSA-77325;R-HSA-77323;R-HSA-77321
R-HSA-5099900	WNT5A-dependent internalization of FZD4	8	15	0.00157995	0.0422524	0.896486	2	5	Homo sapiens	Q7Z451;O94973;Q00610;O95782;P63010;P53680;Q96CW1;P09497;P09496	O94973;Q00610;O95782;P63010;P53680;Q96CW1;P09497;P09496	R-HSA-5138433;R-HSA-5138459
R-HSA-167590	Nef Mediated CD4 Down-regulation	6	10	0.0010533	0.046248	0.896486	4	5	Homo sapiens	Q7Z451;O94973;O95782;P63010;P84077;P53680;Q96CW1	O94973;O95782;P63010;P84077;P53680;Q96CW1	R-HSA-167537;R-HSA-167597;R-HSA-200879;R-HSA-167601
R-HSA-3299685	Detoxification of Reactive Oxygen Species	15	36	0.00379187	0.0489077	0.896486	18	30	Homo sapiens	H9ZYJ2;B1ALW1;P00441;P00390;B3KUK2;P04040;E9PH29;P30041;P99999;P30044;O60744;G4XXL9;P09211;P04179;P10599;P30048;P07237;P32119;Q06830	P30044-2;P00441;P30044-1;P04040;P00390-2;P00390-1;P30041;P99999;P09211;P10599;P04179;P30048;P07237;P32119;Q06830	R-HSA-3780979;R-HSA-3341296;R-HSA-3322995;R-HSA-71682;R-HSA-3697860;R-HSA-3697894;R-HSA-3343700;R-HSA-3780958;R-HSA-3299753;R-HSA-76031;R-HSA-3697882;R-HSA-3299680;R-HSA-73646;R-HSA-3299691;R-HSA-3341343;R-HSA-3323079;R-HSA-3777112;R-HSA-3341294
R-HSA-3371571	HSF1-dependent transactivation	11	24	0.00252791	0.0489269	0.896486	6	8	Homo sapiens	Q15185;P34931;Q7LDD5;B4DP11;B4DP21;A8K161;P54652;B4DHP2;P11142;P07900;P08107;P02511;P08238;Q53FA3;Q9UQM7;Q13554;A4D2J9;A8K5I0	Q15185;P0DMV9;P11142;P07900;P34931;P02511;P08238;P0DMV8;Q9UQM7;P54652;Q13554	R-HSA-5082387;R-HSA-5082369;R-HSA-5082384;R-HSA-3371554;R-HSA-5082356;R-HSA-5324617
R-HSA-192823	Viral mRNA Translation	33	95	0.0100063	0.0534987	0.896486	2	2	Homo sapiens	P36578;P62750;Q3B7A4;Q07020;P08865;A8K4C8;B0ZBD0;P62424;P47914;P23396;B4DLX3;Q3MIH3;P62851;P15880;G5E9G0;Q02543;P49207;P39019;E9PB24;P62917;A8MUS3;B2R491;P39023;F5H1S2;P18124;P46779;B2RDW1;G5E9L2;P30050;Q5JR94;P62979;P62249;Q6IPX4;G3V203;F8VWC5;P62906;P62241;P46782;P62701;P46783;P05387;P05386;P42766;C9JB50;P05388;P62081;P25398;P62987;J3KN86;P18077;P26373	P18124;P36578;P62750;P46779;Q07020;P08865;P30050;P62249;P62979;P62424;P62906;P62241;P47914;P23396;P62851;P46782;P62701;P15880;P46783;Q02543;P05387;P05386;P42766;P49207;P05388;P39019;P62081;P25398;P62987;P62917;P18077;P26373;P39023	R-HSA-192704;R-HSA-192841
R-HSA-182218	Nef Mediated CD8 Down-regulation	5	8	0.000842637	0.0572121	0.896486	3	3	Homo sapiens	Q7Z451;O94973;O95782;P63010;P53680;Q96CW1	O94973;O95782;P63010;P53680;Q96CW1	R-HSA-182186;R-HSA-182171;R-HSA-182198
R-HSA-1247673	Erythrocytes take up oxygen and release carbon dioxide	5	8	0.000842637	0.0572121	0.896486	3	6	Homo sapiens	P00915;P69905;D9YZU5;G4V2I6;P68871;D1MGQ2;P00918;P02730	P00915;P69905;P68871;P00918;P02730	R-HSA-1475436;R-HSA-1247665;R-HSA-1247668
R-HSA-3000480	Scavenging by Class A Receptors	9	19	0.00200126	0.059693	0.896486	5	10	Homo sapiens	P02649;D2JYH5;P14625;G3V1D1;P27797;P02452;G3V192;P02792;P02461;P02647;P08123;P02794	P02649;P14625;P27797;P02452;P02792;P02461;P02647;P08123;P02794	R-HSA-3221843;R-HSA-2187266;R-HSA-2173778;R-HSA-2507854;R-HSA-2299677
R-HSA-888590	GABA synthesis, release, reuptake and degradation	9	19	0.00200126	0.059693	0.896486	4	9	Homo sapiens	Q8N3W6;P63027;Q9H3Z4;P51649;Q75ME0;Q546H9;Q68CM6;P60880;Q16623;P11142;P80404;P61764;P21579;Q7Z5K3;G5E949;J3KQA0	P63027;Q16623;Q9H3Z4;P11142;P51649;P80404;P21579;P60880;P61764-1	R-HSA-917744;R-HSA-888548;R-HSA-888589;R-HSA-916855
R-HSA-72689	Formation of a pool of free 40S subunits	33	96	0.0101116	0.0597295	0.896486	2	2	Homo sapiens	P36578;P62750;Q3B7A4;Q07020;P08865;A8K4C8;B0ZBD0;P62424;P47914;P23396;B4DLX3;Q3MIH3;P62851;P15880;G5E9G0;Q02543;P49207;P39019;E9PB24;P62917;A8MUS3;B2R491;P39023;F5H1S2;P18124;P46779;B2RDW1;G5E9L2;P30050;Q5JR94;P62979;P62249;Q6IPX4;G3V203;F8VWC5;P62906;P62241;P46782;P62701;P46783;P05387;P05386;P42766;C9JB50;P05388;P62081;P25398;P62987;J3KN86;P18077;P26373	P18124;P36578;P62750;P46779;Q07020;P08865;P30050;P62249;P62979;P62424;P62906;P62241;P47914;P23396;P62851;P46782;P62701;P15880;P46783;Q02543;P05387;P05386;P42766;P49207;P05388;P39019;P62081;P25398;P62987;P62917;P18077;P26373;P39023	R-HSA-72673;R-HSA-72676
R-HSA-1799339	SRP-dependent cotranslational protein targeting to membrane	36	107	0.0112703	0.0649707	0.896486	5	5	Homo sapiens	P36578;P62750;Q3B7A4;Q07020;P08865;A8K4C8;B0ZBD0;P62424;P04843;P47914;Q3MIH3;P23396;B4DLX3;P62851;P15880;G5E9G0;Q02543;P49207;P39019;E9PB24;P62917;A8MUS3;B2R491;P39023;F5H1S2;P18124;P46779;B2RDW1;G5E9L2;P30050;Q5JR94;P62979;P62249;Q6IPX4;G3V203;F8VWC5;P62906;P62241;P46782;P62701;P46783;P05387;P05386;P42766;C9JB50;P05388;P62081;P43307;P25398;P62987;P37108;J3KN86;P18077;P26373	P36578;P18124;P62750;P46779;Q07020;P08865;P30050;P62249;P62979;P62424;P62906;P62241;P04843;P47914;P23396;P62851;P46782;P62701;P15880;P46783;Q02543;P05387;P05386;P42766;P49207;P05388;P39019;P62081;P25398;P43307;P62987;P62917;P37108;P18077;P26373;P39023	R-HSA-1799326;R-HSA-1799332;R-HSA-1799335;R-HSA-1799329;R-HSA-1799330
R-HSA-201722	Formation of the beta-catenin:TCF transactivating complex	21	57	0.00600379	0.0670221	0.896486	13	13	Homo sapiens	O60814;Q93077;Q93079;B2R4S9;P35222;P23527;P84243;P0C0S5;B2R4R0;P06899;B2R4P9;Q9Y265;P62807;P62805;P16104;Q99879;P33778;Q99878;Q99877;Q16778;Q16777;Q6FI13;P68431;B4DGU4;P58876	O60814;P33778;Q99879;Q99878;Q99877;Q93077;Q93079;Q16778;P35222;P23527;Q16777;P84243;P0C0S5;Q6FI13;P68431;P06899;Q9Y265;P58876;P62807;P16104;P62805	R-HSA-3322427;R-HSA-3322424;R-HSA-4411357;R-HSA-3451153;R-HSA-3322422;R-HSA-4411351;R-HSA-3364014;R-HSA-3451147;R-HSA-4411372;R-HSA-201712;R-HSA-3364026;R-HSA-4411367;R-HSA-3299569
R-HSA-70263	Gluconeogenesis	13	32	0.00337055	0.0735966	0.896486	10	21	Homo sapiens	P05062;F5H098;P60174;Q6FHV6;P04406;P40925;Q6FHU2;P40926;P18669;P06733;P04075;B7Z3I7;P00505;P06744;P09972;P00558;P09104;B7Z7A9	P05062;P60174;P40925;P04406;P40926;P18669;P04075;P06733;P00505;P06744;P09972;P00558;P09104	R-HSA-71783;R-HSA-70482;R-HSA-70481;R-HSA-70486;R-HSA-198508;R-HSA-70475;R-HSA-71445;R-HSA-70494;R-HSA-71495;R-HSA-70613
R-HSA-71406	Pyruvate metabolism and Citric Acid (TCA) cycle	18	48	0.00505582	0.0747123	0.896486	20	29	Homo sapiens	B4DFL2;P48735;P09622;Q8IW48;P31040;Q16775;B4DJ60;P36957;Q0QEY7;B4DT69;P40926;P21912;B1ANK7;Q59GW8;P00338;B4DJV2;Q04760;O43837;P07195;Q02218;Q54A51;P53985;E9PBJ5;P50213;P07954;Q99798;Q5U077;O75390	Q16775-2;P40926;P21912;P35613;P00338;Q04760;P48735;O43837;Q02218;P07195;P09622;P31040;P53985;P50213;P07954;Q99798;P36957;O75390	R-HSA-71783;R-HSA-71849;R-HSA-373875;R-HSA-5694071;R-HSA-70982;R-HSA-203946;R-HSA-450975;R-HSA-70979;R-HSA-6783221;R-HSA-70510;R-HSA-451033;R-HSA-70971;R-HSA-71397;R-HSA-70975;R-HSA-204169;R-HSA-450984;R-HSA-71401;R-HSA-373867;R-HSA-70994;R-HSA-70967
R-HSA-606279	Deposition of new CENPA-containing nucleosomes at the centromere	19	52	0.00547714	0.0830168	0.896486	3	4	Homo sapiens	O60814;P33778;Q99879;Q99878;Q99877;Q93077;B2R4S9;Q93079;Q16778;P06748;P23527;Q16777;P0C0S5;B2R4R0;Q6FI13;P06899;Q9Y265;P58876;P62807;P16104;P62805	O60814;P33778;Q99879;Q99878;Q99877;Q93077;Q93079;Q16778;P06748;P23527;Q16777;P0C0S5;Q6FI13;P06899;Q9Y265;P58876;P62807;P16104;P62805	R-HSA-606287;R-HSA-606289;R-HSA-606326
R-HSA-774815	Nucleosome assembly	19	52	0.00547714	0.0830168	0.896486	3	4	Homo sapiens	O60814;P33778;Q99879;Q99878;Q99877;Q93077;B2R4S9;Q93079;Q16778;P06748;P23527;Q16777;P0C0S5;B2R4R0;Q6FI13;P06899;Q9Y265;P58876;P62807;P16104;P62805	O60814;P33778;Q99879;Q99878;Q99877;Q93077;Q93079;Q16778;P06748;P23527;Q16777;P0C0S5;Q6FI13;P06899;Q9Y265;P58876;P62807;P16104;P62805	R-HSA-606287;R-HSA-606289;R-HSA-606326
R-HSA-112313	Neurotransmitter uptake and Metabolism In Glial Cells	3	4	0.000421319	0.0849311	0.896486	2	3	Homo sapiens	P15104;P43003;P43004;A2A2U1;A8YXX4	P15104;P43003;P43004	R-HSA-70606;R-HSA-210439
R-HSA-210455	Astrocytic Glutamate-Glutamine Uptake And Metabolism	3	4	0.000421319	0.0849311	0.896486	2	3	Homo sapiens	P15104;P43003;P43004;A2A2U1;A8YXX4	P15104;P43003;P43004	R-HSA-70606;R-HSA-210439
R-HSA-180897	Vpr-mediated induction of apoptosis by mitochondrial outer membrane permeabilization	3	4	0.000421319	0.0849311	0.896486	1	2	Homo sapiens	Q6I9V5;P05141;P12236;P12235	P05141;P12236;P12235	R-HSA-180905
R-HSA-5250971	Toxicity of botulinum toxin type C (BoNT/C)	3	4	0.000421319	0.0849311	0.896486	2	5	Homo sapiens	Q16623;Q2VPS2;P61266;Q7Z5K3;Q75ME0;P60880	Q16623;P61266;P60880	R-HSA-181567;R-HSA-194793
R-HSA-2559586	DNA Damage/Telomere Stress Induced Senescence	21	59	0.00621445	0.0874171	0.896486	2	17	Homo sapiens	A3R0T8;O60814;P33778;Q99879;Q99878;Q99877;Q93077;B2R4S9;P17096;Q93079;Q16778;P23527;Q16777;P10412;P0C0S5;B2R4R0;Q6FI13;P20700;P16401;P06899;P58876;P62807;P16104;P62805	O60814;P33778;Q99879;Q99878;Q99877;Q93077;P17096;Q93079;Q16778;P23527;Q16777;P10412;P0C0S5;Q6FI13;P20700;P16401;P06899;P58876;P62807;P16104;P62805	R-HSA-4647594;R-HSA-3785711
R-HSA-264870	Caspase-mediated cleavage of cytoskeletal proteins	6	12	0.00126396	0.0915604	0.896486	8	10	Homo sapiens	B7Z5V1;P10636;Q15149;P06396;A2A3N8;P35611;P08670;Q86XM2;F5H1A8;B4DI79;Q13813	P10636;Q15149;P06396;P35611;P08670;Q13813	R-HSA-201628;R-HSA-201629;R-HSA-201608;R-HSA-350318;R-HSA-202967;R-HSA-350319;R-HSA-201622;R-HSA-201637
R-HSA-3371511	HSF1 activation	6	12	0.00126396	0.0915604	0.896486	5	7	Homo sapiens	Q15185;P68104;B4DHP2;P07900;P08238;P62258;Q6IPS9;B4DP11;B4DP21;P55072	Q15185;P68104;P07900;P08238;P62258;P55072	R-HSA-3371527;R-HSA-3371586;R-HSA-3371591;R-HSA-5082409;R-HSA-5324632
R-HSA-75035	Chk1/Chk2(Cds1) mediated inactivation of Cyclin B:Cdk1 complex	6	12	0.00126396	0.0915604	0.896486	2	5	Homo sapiens	P27348;P62258;Q04917;P31946;P61981;D0PNI1;P63104	P27348;P62258;Q04917;P31946;P61981;P63104	R-HSA-75016;R-HSA-75022
R-HSA-163754	Insulin effects increased synthesis of Xylulose-5-Phosphate	2	2	0.000210659	0.094013	0.896486	3	3	Homo sapiens	P37837;E7EPA7;B4DE31;P29401	P37837;P29401	R-HSA-163764;R-HSA-163751;R-HSA-163741
R-HSA-916853	Degradation of GABA	2	2	0.000210659	0.094013	0.896486	2	2	Homo sapiens	Q8N3W6;P51649;P80404;G5E949;Q546H9	P51649;P80404	R-HSA-888548;R-HSA-916855
R-HSA-372708	p130Cas linkage to MAPK signaling for integrins	7	15	0.00157995	0.0948981	0.896486	3	3	Homo sapiens	P02751;P02671;P02679;Q9Y490;P02675;A8K3E4;B7ZLF0;B4DW74;Q32Q65;B4DQI8;A8KAH9;P62834;P61224	P02679;P02671;P02751;Q9Y490;P02675;P62834;P61224	R-HSA-372697;R-HSA-372693;R-HSA-372705
R-HSA-354194	GRB2:SOS provides linkage to MAPK signaling for Integrins	7	15	0.00157995	0.0948981	0.896486	2	2	Homo sapiens	P02751;P02671;P02679;Q9Y490;P02675;A8K3E4;B7ZLF0;B4DW74;Q32Q65;B4DQI8;A8KAH9;P62834;P61224	P02679;P02671;P02751;Q9Y490;P02675;P62834;P61224	R-HSA-354087;R-HSA-354165
R-HSA-111447	Activation of BAD and translocation to mitochondria	7	15	0.00157995	0.0948981	0.896486	2	5	Homo sapiens	P27348;P62258;Q04917;P31946;P61981;D0PNI1;P63098;P63104	P27348;P62258;Q04917;P31946;P61981;P63098;P63104	R-HSA-139899;R-HSA-139906
R-HSA-2408522	Selenoamino acid metabolism	36	111	0.0116916	0.0949791	0.896486	5	22	Homo sapiens	P36578;P62750;Q3B7A4;F5H737;Q07020;P08865;A8K4C8;P23526;B0ZBD0;P62424;P47914;Q3MIH3;P23396;B4DLX3;P62851;P15880;G5E9G0;Q02543;P49207;P39019;B3KUN3;E9PB24;P62917;A8MUS3;P49591;B2R491;P39023;F5H1S2;P18124;P46779;B2RDW1;G5E9L2;P30050;Q5JR94;P62979;P62249;Q6IPX4;G3V203;F8VWC5;P62906;P62241;P46782;P62701;P46783;P05387;P05386;P00390;P42766;C9JB50;P05388;P62081;P25398;P62987;J3KN86;P18077;P26373	P36578;P18124;P62750;P46779;Q07020;P08865;P00390-2;P23526;P30050;P62249;P62979;P62424;P62906;P62241;P47914;P23396;P62851;P46782;P62701;P15880;P46783;Q02543;P05387;P05386;P42766;P49207;P05388;P39019;P62081;P25398;P62987;P62917;P18077;P49591;P26373;P39023	R-HSA-2408526;R-HSA-5333615;R-HSA-2408542;R-HSA-2408529;R-HSA-2408532
R-HSA-163210	Formation of ATP by chemiosmotic coupling	8	18	0.00189593	0.0959697	0.896486	3	3	Homo sapiens	J3KQ83;Q6IB54;P24539;P06576;O75964;A8K092;P48047;Q08ET0;P30049;P18859;P25705;P36542	P24539;P06576;O75964;P48047;P30049;P18859;P25705;P36542	R-HSA-164834;R-HSA-164832;R-HSA-164840
R-HSA-5674135	MAP2K and MAPK activation	15	40	0.00421319	0.0967163	0.896486	8	8	Homo sapiens	P46940;P02679;P02671;P02751;P18206;Q9Y490;P02675;Q1KLZ0;P60709;A8K3E4;Q9Y2Q5;P30086;P31946;B7ZLF0;B4DW74;Q32Q65;B4DQI8;A8KAH9;D9IAI1;P28482;P63261;Q1HBJ4;P61224;P62834	P46940;P02679;P02671;P02751;P18206;Q9Y490;P02675;Q9Y2Q5;P60709;P30086;P31946;P63261;P28482;P61224;P62834	R-HSA-5674130;R-HSA-5672978;R-HSA-5674366;R-HSA-5674132;R-HSA-5672980;R-HSA-5674373;R-HSA-5672972;R-HSA-5672973
R-HSA-3214815	HDACs deacetylate histones	21	60	0.00631978	0.0989946	0.896486	4	4	Homo sapiens	O60814;P33778;Q99879;Q99878;Q96KK5;A4FTV9;Q99877;Q93077;B2R4S9;Q93079;Q16778;Q8IUE6;P0C0S8;A3KPC7;P23527;Q16777;B2R4R0;Q6FI13;P68431;Q5QNW6;P06899;P58876;P62807;Q96QV6;P62805	O60814;P33778;Q99879;Q99878;Q96KK5;Q99877;Q93077;Q93079;Q16778;Q8IUE6;P0C0S8;P23527;Q16777;Q6FI13;P68431;Q5QNW6;P06899;P58876;P62807;Q96QV6;P62805	R-HSA-3782655;R-HSA-3782637;R-HSA-3769447;R-HSA-3777129
R-HSA-1221632	Meiotic synapsis	20	57	0.00600379	0.103378	0.896486	5	6	Homo sapiens	O60814;Q93077;Q93079;B2R4S9;P23527;P0C0S5;B2R4R0;P06899;P62807;P62805;P16104;Q99879;P33778;Q99878;Q99877;Q5I6Y6;P54652;Q5I6Y4;Q16778;Q16777;Q6UYC3;P02545;Q6FI13;P20700;P58876	P02545-2;O60814;P33778;Q99879;Q99878;Q99877;Q93077;P54652;Q93079;Q16778;P23527;Q16777;P0C0S5;Q6FI13;P20700;P06899;P58876;P62807;P16104;P62805	R-HSA-912408;R-HSA-912505;R-HSA-912470;R-HSA-912450;R-HSA-912467
R-HSA-70326	Glucose metabolism	27	81	0.0085317	0.105926	0.896486	33	75	Homo sapiens	Q16851;F5H098;Q6FHV6;P04406;Q01813;A8K7B7;P06733;P04075;P30153;P00505;B2RDW1;P62158;P62979;J3KNX3;P11216;P09104;B7Z7A9;Q3MIH3;P05062;P60174;P40925;Q6FHU2;P40926;P18669;Q96C32;Q5VSR7;B7Z3I7;Q5U5U6;P06744;Q6ZTT1;Q5PY61;P19367;B3KS15;P09972;P62987;B4DJ51;P0CG48;P36871;P00558;P08237;B4DV12;P14618;P0CG47	P14618-2;Q16851;P14618-1;P04406;Q01813;P06733;P04075;P30153;P00505;P62158;P62979;P11216;P09104;P05062;P60174;P40925;P40926;P18669;P06744;P19367;P09972;P62987;P0CG48;P36871;P00558;P08237;P0CG47	R-HSA-71850;R-HSA-71783;R-HSA-70467;R-HSA-71496;R-HSA-70471;R-HSA-163750;R-HSA-70475;R-HSA-453337;R-HSA-3781009;R-HSA-71495;R-HSA-71515;R-HSA-70482;R-HSA-70481;R-HSA-70420;R-HSA-70286;R-HSA-70486;R-HSA-71445;R-HSA-70427;R-HSA-70494;R-HSA-70272;R-HSA-3780995;R-HSA-70613;R-HSA-71588;R-HSA-71654;R-HSA-198508;R-HSA-71660;R-HSA-453346;R-HSA-70454;R-HSA-70449;R-HSA-71670;R-HSA-71541;R-HSA-453358;R-HSA-…
R-HSA-5336415	Uptake and function of diphtheria toxin	4	7	0.000737308	0.107654	0.896486	5	5	Homo sapiens	P07900;P13639;P08238;P21926	P07900;P13639;P08238;P21926	R-HSA-5336420;R-HSA-5336421;R-HSA-5336422;R-HSA-5336417;R-HSA-5336413
R-HSA-174577	Activation of C3 and C5	4	7	0.000737308	0.107654	0.896486	3	3	Homo sapiens	Q5JNX2;A6H8M8;Q6P4R1;Q4LE82;P00751;Q53F89;B2RUT6;Q6U2E9;P01024;B7ZVZ6;P0C0L4;A2BHY4;P0C0L5;B0V2C8;A7E2V2	P00751;P01024;P0C0L4;P0C0L5	R-HSA-173680;R-HSA-173636;R-HSA-166817
R-HSA-912446	Meiotic recombination	19	54	0.0056878	0.107978	0.896486	4	8	Homo sapiens	O60814;P33778;Q99879;Q99878;Q99877;Q93077;B2R4S9;Q93079;Q16778;P23527;Q16777;P84243;P0C0S5;B2R4R0;Q6FI13;P68431;P06899;B2R4P9;P58876;P62807;P16104;P62805	O60814;P33778;Q99879;Q99878;Q99877;Q93077;Q93079;Q16778;P23527;Q16777;P84243;P0C0S5;Q6FI13;P68431;P06899;P58876;P62807;P16104;P62805	R-HSA-912458;R-HSA-1214188;R-HSA-912503;R-HSA-912496
R-HSA-156827	L13a-mediated translational silencing of Ceruloplasmin expression	34	106	0.0111649	0.113151	0.896486	2	3	Homo sapiens	P36578;P62750;Q3B7A4;Q07020;P08865;A8K4C8;B0ZBD0;P62424;P47914;P23396;B4DLX3;Q3MIH3;P62851;P15880;G5E9G0;Q02543;P49207;P39019;P60842;J3QLC4;E9PB24;P62917;A8MUS3;B2R491;P39023;F5H1S2;P18124;P46779;B2RDW1;G5E9L2;P30050;Q5JR94;P62979;P62249;Q6IPX4;G3V203;F8VWC5;P62906;P62241;P46782;P62701;P46783;P05387;P05386;P42766;C9JB50;P05388;P62081;P25398;P62987;J3KN86;P18077;P26373	P18124;P36578;P62750;P46779;Q07020;P08865;P30050;P62249;P62979;P62424;P62906;P62241;P47914;P23396;P62851;P46782;P62701;P15880;P46783;Q02543;P05387;P05386;P42766;P49207;P05388;P39019;P62081;P25398;P60842;P62987;P62917;P18077;P26373;P39023	R-HSA-156823;R-HSA-156826
R-HSA-5250924	B-WICH complex positively regulates rRNA expression	20	58	0.00610912	0.116629	0.896486	2	3	Homo sapiens	O60814;P33778;Q99879;Q1KLZ0;Q99878;Q99877;Q93077;P60709;B2R4S9;Q93079;Q16778;P23527;Q16777;P84243;P0C0S5;B2R4R0;Q6FI13;P68431;P06899;B2R4P9;P58876;P62807;P16104;P62805	O60814;P33778;Q99879;Q99878;Q99877;Q93077;P60709;Q93079;Q16778;P23527;Q16777;P84243;P0C0S5;Q6FI13;P68431;P06899;P58876;P62807;P16104;P62805	R-HSA-5250947;R-HSA-5250938
R-HSA-373760	L1CAM interactions	37	117	0.0123236	0.117592	0.896486	36	53	Homo sapiens	P04350;P08648;Q01082;Q71U36;G3V1U9;A7YIJ8;Q1KLZ0;A8MUB1;P13591;P60709;P63010;P68371;Q92823;Q01484;A6NHL2;A4D2P0;Q7Z451;P11142;A4D2P1;P15311;E9PDA4;P68366;Q9BQE3;O94856;P53680;Q12860;P05556;B2ZZ89;P26038;P68363;P63000;Q13813;Q99962;O95782;Q96CW1;Q9H4B7;P09496;Q9NY65;Q05193;O94973;P28482;Q1HBJ4;Q13509;B0YJ88;Q14BM2;P35241;Q9BVA1;P63261;Q13885	P04350;Q01082;P08648;Q71U36;P60709;P13591;P63010;Q9NY65;Q01484;P68371;Q92823;A6NHL2;Q05193;P11142;P15311;P68366;O94973;Q9BQE3;P28482;O94856;P53680;Q13509;P05556;Q12860;P26038;P68363;Q13813;P63000;P35241;Q99962;Q9BVA1;P63261;Q13885;O95782;Q9H4B7;Q96CW1;P09496	R-HSA-445079;R-HSA-445076;R-HSA-445077;R-HSA-555065;R-HSA-549060;R-HSA-445072;R-HSA-443774;R-HSA-445087;R-HSA-374680;R-HSA-374681;R-HSA-374686;R-HSA-445071;R-HSA-447030;R-HSA-374675;R-HSA-445067;R-HSA-374677;R-HSA-445064;R-HSA-373733;R-HSA-374696;R-HSA-373730;R-HSA-373729;R-HSA-392748;R-HSA-392749;R-HSA-392751;R-HSA-373739;R-HSA-373738;R-HSA-373736;R-HSA-443784;R-HSA-445089;R-HSA-109862;R-HSA-445…
R-HSA-879415	Advanced glycosylation endproduct receptor signaling	6	13	0.00136929	0.1208	0.896486	4	4	Homo sapiens	P52907;P14314;P28482;Q1HBJ4;P17931;P09429;P04271	P52907;P14314;P28482;P17931;P09429;P04271	R-HSA-879377;R-HSA-879411;R-HSA-879362;R-HSA-879358
R-HSA-927802	Nonsense-Mediated Decay (NMD)	34	107	0.0112703	0.123277	0.896486	6	6	Homo sapiens	P36578;P62750;Q3B7A4;A8K7B7;Q07020;P30153;P08865;A8K4C8;B0ZBD0;P62424;P47914;P23396;B4DLX3;Q3MIH3;P62851;P15880;G5E9G0;Q02543;P49207;P39019;E9PB24;P62917;A8MUS3;B2R491;P39023;F5H1S2;P18124;P46779;B2RDW1;G5E9L2;P30050;Q5JR94;P62979;P62249;Q6IPX4;G3V203;F8VWC5;P62906;P62241;P46782;P62701;P46783;P05387;P05386;P42766;C9JB50;P05388;P62081;P25398;P62987;J3KN86;P18077;P26373	P18124;P36578;P62750;P46779;Q07020;P30153;P08865;P30050;P62249;P62979;P62424;P62906;P62241;P47914;P23396;P62851;P46782;P62701;P15880;P46783;Q02543;P05387;P05386;P42766;P49207;P05388;P39019;P62081;P25398;P62987;P62917;P18077;P26373;P39023	R-HSA-927832;R-HSA-927789;R-HSA-927836;R-HSA-927889;R-HSA-927813;R-HSA-927830
R-HSA-975957	Nonsense Mediated Decay (NMD) enhanced by the Exon Junction Complex (EJC)	34	107	0.0112703	0.123277	0.896486	5	5	Homo sapiens	P36578;P62750;Q3B7A4;A8K7B7;Q07020;P30153;P08865;A8K4C8;B0ZBD0;P62424;P47914;P23396;B4DLX3;Q3MIH3;P62851;P15880;G5E9G0;Q02543;P49207;P39019;E9PB24;P62917;A8MUS3;B2R491;P39023;F5H1S2;P18124;P46779;B2RDW1;G5E9L2;P30050;Q5JR94;P62979;P62249;Q6IPX4;G3V203;F8VWC5;P62906;P62241;P46782;P62701;P46783;P05387;P05386;P42766;C9JB50;P05388;P62081;P25398;P62987;J3KN86;P18077;P26373	P18124;P36578;P62750;P46779;Q07020;P30153;P08865;P30050;P62249;P62979;P62424;P62906;P62241;P47914;P23396;P62851;P46782;P62701;P15880;P46783;Q02543;P05387;P05386;P42766;P49207;P05388;P39019;P62081;P25398;P62987;P62917;P18077;P26373;P39023	R-HSA-927832;R-HSA-927836;R-HSA-927889;R-HSA-927813;R-HSA-927830
R-HSA-72706	GTP hydrolysis and joining of the 60S ribosomal subunit	34	107	0.0112703	0.123277	0.896486	3	3	Homo sapiens	P36578;P62750;Q3B7A4;Q07020;P08865;A8K4C8;B0ZBD0;P62424;P47914;P23396;B4DLX3;Q3MIH3;P62851;P15880;G5E9G0;Q02543;P49207;P39019;P60842;J3QLC4;E9PB24;P62917;A8MUS3;B2R491;P39023;F5H1S2;P18124;P46779;B2RDW1;G5E9L2;P30050;Q5JR94;P62979;P62249;Q6IPX4;G3V203;F8VWC5;P62906;P62241;P46782;P62701;P46783;P05387;P05386;P42766;C9JB50;P05388;P62081;P25398;P62987;J3KN86;P18077;P26373	P18124;P36578;P62750;P46779;Q07020;P08865;P30050;P62249;P62979;P62424;P62906;P62241;P47914;P23396;P62851;P46782;P62701;P15880;P46783;Q02543;P05387;P05386;P42766;P49207;P05388;P39019;P62081;P25398;P60842;P62987;P62917;P18077;P26373;P39023	R-HSA-72671;R-HSA-72619;R-HSA-72672
R-HSA-180534	Vpu mediated degradation of CD4	18	52	0.00547714	0.127735	0.896486	3	5	Homo sapiens	P25788;O43242;P25789;P25786;H0YNE3;B2RDW1;B4E2V4;P62979;P63208;P28065;Q3MIH3;P28066;Q53XL8;A2ACR1;Q06323;Q96C32;Q5U5U6;Q5PY61;B4DR63;P28074;P62987;P0CG48;Q8TAA3;Q6NW36;O14818;B4DV12;P51665;P0CG47;P49721;P62191;A6NJG9	O43242;P25788;P25789;P25786;Q06323;P62987;P28074;P62979;P0CG48;O14818;Q8TAA3;P63208;P51665;P49721;P28065;P0CG47;P62191;P28066	R-HSA-180573;R-HSA-180599;R-HSA-180597
R-HSA-211733	Regulation of activated PAK-2p34 by proteasome mediated degradation	17	49	0.00516115	0.13376	0.896486	2	2	Homo sapiens	O43242;P25788;P25789;P25786;H0YNE3;B2RDW1;B4E2V4;P62979;P28065;Q3MIH3;P28066;Q53XL8;A2ACR1;Q06323;Q5U5U6;Q96C32;Q5PY61;P28074;P62987;B4DR63;P0CG48;Q6NW36;Q8TAA3;O14818;B4DV12;P51665;P0CG47;P49721;P62191;A6NJG9	P25788;O43242;P25789;P25786;Q06323;P62987;P28074;P62979;P0CG48;Q8TAA3;O14818;P51665;P49721;P28065;P0CG47;P62191;P28066	R-HSA-211734;R-HSA-211715
R-HSA-1445148	Translocation of GLUT4 to the plasma membrane	26	80	0.00842637	0.134983	0.896486	11	15	Homo sapiens	P04350;Q71U36;G3V1U9;P61026;Q1KLZ0;A8MUB1;P60709;P31946;Q9NY65;P61981;B4DT13;P68371;P62158;A6NHL2;A4D2P0;P27348;P11233;A4D2P1;P68366;Q9BQE3;P63104;P63027;Q13509;P68363;P62491;P63000;B4DJ51;P62258;Q9BVA1;P63261;Q04917;Q13885;D0PNI1;Q9H4B7	P04350;Q71U36;P61026;P60709;P31946;Q9NY65;P61981;P68371;P62158;A6NHL2;P27348;P11233;P68366;Q9BQE3;P63104;P63027;Q13509;P68363;P62491;P63000;P62258;Q9BVA1;P63261;Q04917;Q13885;Q9H4B7	R-HSA-2255343;R-HSA-2255342;R-HSA-1449597;R-HSA-1445149;R-HSA-2316352;R-HSA-1454689;R-HSA-1458485;R-HSA-1449574;R-HSA-2316347;R-HSA-1445143;R-HSA-2316349
R-HSA-5250992	Toxicity of botulinum toxin type E (BoNT/E)	3	5	0.000526648	0.138568	0.896486	4	5	Homo sapiens	Q7L0J3;Q7L1I2;B4DH30;P60880	Q7L0J3;Q7L1I2;P60880	R-HSA-5244503;R-HSA-5244500;R-HSA-194800;R-HSA-5244506
R-HSA-169911	Regulation of Apoptosis	17	50	0.00526648	0.150803	0.896486	2	4	Homo sapiens	O43242;P25788;P25789;P25786;H0YNE3;B2RDW1;B4E2V4;P62979;P28065;Q3MIH3;P28066;Q53XL8;A2ACR1;Q06323;Q5U5U6;Q96C32;Q5PY61;P28074;P62987;B4DR63;P0CG48;Q6NW36;Q8TAA3;O14818;B4DV12;P51665;P0CG47;P49721;P62191;A6NJG9	P25788;O43242;P25789;P25786;Q06323;P62987;P28074;P62979;P0CG48;Q8TAA3;O14818;P51665;P49721;P28065;P0CG47;P62191;P28066	R-HSA-211734;R-HSA-211715
R-HSA-69017	CDK-mediated phosphorylation and removal of Cdc6	17	50	0.00526648	0.150803	0.896486	2	4	Homo sapiens	O43242;P25788;P25789;P25786;H0YNE3;B2RDW1;B4E2V4;P62979;P28065;Q3MIH3;P28066;Q53XL8;A2ACR1;Q06323;Q5U5U6;Q96C32;Q5PY61;P28074;P62987;B4DR63;P0CG48;Q6NW36;Q8TAA3;O14818;B4DV12;P51665;P0CG47;P49721;P62191;A6NJG9	P25788;O43242;P25789;P25786;Q06323;P62987;P28074;P62979;P0CG48;Q8TAA3;O14818;P51665;P49721;P28065;P0CG47;P62191;P28066	R-HSA-69015;R-HSA-69016
R-HSA-69229	Ubiquitin-dependent degradation of Cyclin D1	17	50	0.00526648	0.150803	0.896486	2	5	Homo sapiens	O43242;P25788;P25789;P25786;H0YNE3;B2RDW1;B4E2V4;P62979;P28065;Q3MIH3;P28066;Q53XL8;A2ACR1;Q06323;Q5U5U6;Q96C32;Q5PY61;P28074;P62987;B4DR63;P0CG48;Q6NW36;Q8TAA3;O14818;B4DV12;P51665;P0CG47;P49721;P62191;A6NJG9	P25788;O43242;P25789;P25786;Q06323;P62987;P28074;P62979;P0CG48;Q8TAA3;O14818;P51665;P49721;P28065;P0CG47;P62191;P28066	R-HSA-75824;R-HSA-75825
R-HSA-75815	Ubiquitin-dependent degradation of Cyclin D	17	50	0.00526648	0.150803	0.896486	2	5	Homo sapiens	O43242;P25788;P25789;P25786;H0YNE3;B2RDW1;B4E2V4;P62979;P28065;Q3MIH3;P28066;Q53XL8;A2ACR1;Q06323;Q5U5U6;Q96C32;Q5PY61;P28074;P62987;B4DR63;P0CG48;Q6NW36;Q8TAA3;O14818;B4DV12;P51665;P0CG47;P49721;P62191;A6NJG9	P25788;O43242;P25789;P25786;Q06323;P62987;P28074;P62979;P0CG48;Q8TAA3;O14818;P51665;P49721;P28065;P0CG47;P62191;P28066	R-HSA-75824;R-HSA-75825
R-HSA-77286	mitochondrial fatty acid beta-oxidation of saturated fatty acids	4	8	0.000842637	0.151961	0.896486	20	27	Homo sapiens	P30084;P55084;P40939;Q53TA2;B4E2W0;B4DYP2;Q16836;E9KL44;J3KQ17	P30084;P55084;P40939;Q16836	R-HSA-77303;R-HSA-77301;R-HSA-77325;R-HSA-77271;R-HSA-77323;R-HSA-77321;R-HSA-77277;R-HSA-77309;R-HSA-77314;R-HSA-77344;R-HSA-77312;R-HSA-77304;R-HSA-77342;R-HSA-77340;R-HSA-77254;R-HSA-77283;R-HSA-77333;R-HSA-77256;R-HSA-77331;R-HSA-77329
R-HSA-73777	RNA Polymerase I Chain Elongation	19	57	0.00600379	0.153246	0.896486	1	1	Homo sapiens	O60814;P33778;Q99879;Q99878;Q99877;Q93077;B2R4S9;Q93079;Q16778;P23527;Q16777;P84243;P0C0S5;B2R4R0;Q6FI13;P68431;P06899;B2R4P9;P58876;P62807;P16104;P62805	O60814;P33778;Q99879;Q99878;Q99877;Q93077;Q93079;Q16778;P23527;Q16777;P84243;P0C0S5;Q6FI13;P68431;P06899;P58876;P62807;P16104;P62805	R-HSA-74986
R-HSA-5625970	RHO GTPases activate KTN1	5	11	0.00115863	0.155178	0.896486	2	2	Homo sapiens	A4D2P0;P33176;A4D2P1;P60953;P61586;Q12840;P63000	P33176;P60953;P61586;Q12840;P63000	R-HSA-5672083;R-HSA-5625959
R-HSA-174113	SCF-beta-TrCP mediated degradation of Emi1	18	54	0.0056878	0.160862	0.896486	3	3	Homo sapiens	P25788;O43242;P25789;P25786;H0YNE3;B2RDW1;B4E2V4;P62979;P63208;P28065;Q3MIH3;P28066;Q53XL8;A2ACR1;Q06323;Q96C32;Q5U5U6;Q5PY61;B4DR63;P28074;P62987;P0CG48;Q8TAA3;Q6NW36;O14818;B4DV12;P51665;P0CG47;P49721;P62191;A6NJG9	O43242;P25788;P25789;P25786;Q06323;P62987;P28074;P62979;P0CG48;O14818;Q8TAA3;P63208;P51665;P49721;P28065;P0CG47;P62191;P28066	R-HSA-174209;R-HSA-174159;R-HSA-174203
R-HSA-190861	Gap junction assembly	13	37	0.0038972	0.161631	0.896486	9	16	Homo sapiens	Q13509;P04350;Q71U36;G3V1U9;A8MUB1;P68363;Q9NY65;P68371;A6NHL2;P17302;P68366;Q9BVA1;Q9BQE3;Q13885;Q9H4B7	Q13509;P04350;Q71U36;P68366;P17302;Q9BVA1;Q9BQE3;P68363;Q13885;Q9NY65;Q9H4B7;P68371;A6NHL2	R-HSA-191737;R-HSA-190782;R-HSA-190520;R-HSA-190662;R-HSA-190877;R-HSA-190790;R-HSA-190686;R-HSA-191072;R-HSA-190788
R-HSA-210500	Glutamate Neurotransmitter Release Cycle	9	24	0.00252791	0.168423	0.896486	5	6	Homo sapiens	P63027;O94925;P43003;Q75ME0;Q68CM6;P43004;P60880;B4DG46;Q16623;P61764;P21579;Q7Z5K3;J3KQA0;Q9P2U7;A2A2U1;B4DFR9	P63027;Q16623;P21579;O94925;P43003;P43004;Q9P2U7;P60880;P61764-1	R-HSA-210444;R-HSA-210404;R-HSA-210430;R-HSA-70609;R-HSA-210426
R-HSA-349425	Autodegradation of the E3 ubiquitin ligase COP1	17	51	0.00537181	0.168975	0.896486	2	5	Homo sapiens	O43242;P25788;P25789;P25786;H0YNE3;B2RDW1;B4E2V4;P62979;P28065;Q3MIH3;P28066;Q53XL8;A2ACR1;Q06323;Q5U5U6;Q96C32;Q5PY61;P28074;P62987;B4DR63;P0CG48;Q6NW36;Q8TAA3;O14818;B4DV12;P51665;P0CG47;P49721;P62191;A6NJG9	P25788;O43242;P25789;P25786;Q06323;P62987;P28074;P62979;P0CG48;Q8TAA3;O14818;P51665;P49721;P28065;P0CG47;P62191;P28066	R-HSA-264444;R-HSA-264458
R-HSA-5362768	Hh mutants that don't undergo autocatalytic processing are degraded by ERAD	18	55	0.00579313	0.179003	0.896486	4	6	Homo sapiens	P25788;O43242;P25789;P25786;H0YNE3;B2RDW1;B4E2V4;P62979;P28065;Q3MIH3;P55072;P28066;Q53XL8;A2ACR1;Q06323;Q96C32;Q5U5U6;Q5PY61;B4DR63;P28074;P62987;P0CG48;Q8TAA3;Q6NW36;O14818;B4DV12;P51665;P0CG47;P49721;P62191;A6NJG9	O43242;P25788;P25789;P25786;Q06323;P62987;P28074;P62979;P0CG48;O14818;Q8TAA3;P51665;P49721;P28065;P0CG47;P55072;P62191;P28066	R-HSA-5483238;R-HSA-5387386;R-HSA-5387389;R-HSA-5387392
R-HSA-352238	Breakdown of the nuclear lamina	2	3	0.000315989	0.180027	0.896486	2	2	Homo sapiens	Q6UYC3;P02545;P20700;Q5I6Y6;Q5I6Y4	P02545-1;P20700	R-HSA-264865;R-HSA-264871
R-HSA-77285	Beta oxidation of myristoyl-CoA to lauroyl-CoA	2	3	0.000315989	0.180027	0.896486	3	4	Homo sapiens	P55084;P40939;Q53TA2;B4E2W0;B4DYP2;E9KL44	P55084;P40939	R-HSA-77271;R-HSA-77283;R-HSA-77277
R-HSA-77305	Beta oxidation of palmitoyl-CoA to myristoyl-CoA	2	3	0.000315989	0.180027	0.896486	3	4	Homo sapiens	P55084;P40939;Q53TA2;B4E2W0;B4DYP2;E9KL44	P55084;P40939	R-HSA-77303;R-HSA-77301;R-HSA-77304
R-HSA-77352	Beta oxidation of butanoyl-CoA to acetyl-CoA	2	3	0.000315989	0.180027	0.896486	2	3	Homo sapiens	P30084;Q16836;J3KQ17	P30084;Q16836	R-HSA-77314;R-HSA-77312
R-HSA-977347	Serine biosynthesis	2	3	0.000315989	0.180027	0.896486	2	3	Homo sapiens	Q9Y617;O43175	Q9Y617;O43175	R-HSA-977348;R-HSA-977333
R-HSA-69601	Ubiquitin Mediated Degradation of Phosphorylated Cdc25A	17	52	0.00547714	0.188229	0.896486	2	5	Homo sapiens	O43242;P25788;P25789;P25786;H0YNE3;B2RDW1;B4E2V4;P62979;P28065;Q3MIH3;P28066;Q53XL8;A2ACR1;Q06323;Q5U5U6;Q96C32;Q5PY61;P28074;P62987;B4DR63;P0CG48;Q6NW36;Q8TAA3;O14818;B4DV12;P51665;P0CG47;P49721;P62191;A6NJG9	P25788;O43242;P25789;P25786;Q06323;P62987;P28074;P62979;P0CG48;Q8TAA3;O14818;P51665;P49721;P28065;P0CG47;P62191;P28066	R-HSA-69600;R-HSA-69598
R-HSA-69613	p53-Independent G1/S DNA damage checkpoint	17	52	0.00547714	0.188229	0.896486	2	6	Homo sapiens	O43242;P25788;P25789;P25786;H0YNE3;B2RDW1;B4E2V4;P62979;P28065;Q3MIH3;P28066;Q53XL8;A2ACR1;Q06323;Q5U5U6;Q96C32;Q5PY61;P28074;P62987;B4DR63;P0CG48;Q6NW36;Q8TAA3;O14818;B4DV12;P51665;P0CG47;P49721;P62191;A6NJG9	P25788;O43242;P25789;P25786;Q06323;P62987;P28074;P62979;P0CG48;Q8TAA3;O14818;P51665;P49721;P28065;P0CG47;P62191;P28066	R-HSA-69600;R-HSA-69598
R-HSA-69610	p53-Independent DNA Damage Response	17	52	0.00547714	0.188229	0.896486	2	6	Homo sapiens	O43242;P25788;P25789;P25786;H0YNE3;B2RDW1;B4E2V4;P62979;P28065;Q3MIH3;P28066;Q53XL8;A2ACR1;Q06323;Q5U5U6;Q96C32;Q5PY61;P28074;P62987;B4DR63;P0CG48;Q6NW36;Q8TAA3;O14818;B4DV12;P51665;P0CG47;P49721;P62191;A6NJG9	P25788;O43242;P25789;P25786;Q06323;P62987;P28074;P62979;P0CG48;Q8TAA3;O14818;P51665;P49721;P28065;P0CG47;P62191;P28066	R-HSA-69600;R-HSA-69598
R-HSA-157579	Telomere Maintenance	19	59	0.00621445	0.188436	0.896486	3	23	Homo sapiens	O60814;P33778;Q99879;Q99878;Q99877;Q93077;B2R4S9;Q9Y230;Q93079;Q16778;B3KQ59;P23527;Q16777;P0C0S5;B2R4R0;Q6FI13;P06899;Q9Y265;P58876;P62807;P16104;P62805	O60814;P33778;Q99879;Q99878;Q99877;Q93077;Q93079;Q9Y230;Q16778;P23527;Q16777;P0C0S5;Q6FI13;P06899;Q9Y265;P58876;P62807;P16104;P62805	R-HSA-181450;R-HSA-176700;R-HSA-164616
R-HSA-4086400	PCP/CE pathway	28	91	0.009585	0.189723	0.896486	7	24	Homo sapiens	O43242;P25788;P25789;P25786;H0YNE3;B2RDW1;P63010;B4E2V4;A4D2P0;Q7Z451;P07737;P62979;A4D2P1;O94973;Q00610;P28065;Q3MIH3;P53680;P28066;Q53XL8;A2ACR1;Q06323;Q96C32;Q5U5U6;Q5PY61;P63000;B4DR63;P28074;P62987;P0CG48;O14818;Q6NW36;Q8TAA3;B4DV12;P61586;P51665;O95782;P0CG47;P49721;P62191;A6NJG9;Q96CW1;P09497;P09496	O43242;P25788;P25789;P25786;P63010;P07737;P62979;O94973;Q00610;P28065;P53680;P28066;Q06323;P63000;P28074;P62987;P0CG48;O14818;Q8TAA3;P61586;P51665;O95782;P49721;P0CG47;P62191;Q96CW1;P09497;P09496	R-HSA-5138433;R-HSA-4608852;R-HSA-3858475;R-HSA-4608855;R-HSA-3858495;R-HSA-3965450;R-HSA-5138459
R-HSA-3322077	Glycogen synthesis	6	15	0.00157995	0.190852	0.896486	4	22	Homo sapiens	P62987;Q16851;P62979;P0CG48;P36871;B4DV12;Q5U5U6;Q96C32;B2RDW1;Q5PY61;P0CG47;Q3MIH3	P62987;Q16851;P62979;P0CG48;P36871;P0CG47	R-HSA-70286;R-HSA-70272;R-HSA-3781009;R-HSA-3780995
R-HSA-2559582	Senescence-Associated Secretory Phenotype (SASP)	24	77	0.00811039	0.194133	0.896486	9	22	Homo sapiens	O60814;Q93077;B2R4S9;Q93079;B2RDW1;P23527;P84243;P62979;P0C0S5;B2R4R0;P28482;P06899;Q1HBJ4;B2R4P9;Q3MIH3;P62807;P62805;P16104;Q99879;P33778;Q99878;Q99877;Q96C32;Q5U5U6;Q5PY61;Q16778;Q16777;P62987;P0CG48;Q6FI13;B4DV12;P68431;P0CG47;P58876	O60814;P33778;Q99879;Q99878;Q99877;Q93077;Q93079;Q16778;Q16777;P23527;P84243;P62987;P62979;P0C0S5;P0CG48;Q6FI13;P68431;P06899;P28482;P58876;P0CG47;P62807;P16104;P62805	R-HSA-3790137;R-HSA-3857308;R-HSA-3788724;R-HSA-3857305;R-HSA-3788745;R-HSA-3790130;R-HSA-198746;R-HSA-3788748;R-HSA-3857329
R-HSA-1480926	O2/CO2 exchange in erythrocytes	5	12	0.00126396	0.197427	0.896486	6	13	Homo sapiens	P00915;P69905;D9YZU5;G4V2I6;P68871;D1MGQ2;P00918;P02730	P00915;P69905;P68871;P00918;P02730	R-HSA-1475436;R-HSA-1237038;R-HSA-1237325;R-HSA-1475435;R-HSA-1247665;R-HSA-1247668
R-HSA-1237044	Erythrocytes take up carbon dioxide and release oxygen	5	12	0.00126396	0.197427	0.896486	3	7	Homo sapiens	P00915;P69905;D9YZU5;G4V2I6;P68871;D1MGQ2;P00918;P02730	P00915;P69905;P68871;P00918;P02730	R-HSA-1237038;R-HSA-1237325;R-HSA-1475435
R-HSA-1566977	Fibronectin matrix formation	3	6	0.000631978	0.200613	0.896486	3	3	Homo sapiens	P02751;P08648;P05556;B7ZLF0	P02751;P08648;P05556	R-HSA-202723;R-HSA-2327746;R-HSA-2545196
R-HSA-5250981	Toxicity of botulinum toxin type F (BoNT/F)	3	6	0.000631978	0.200613	0.896486	4	5	Homo sapiens	P63027;Q7L0J3;Q7L1I2;B4DH30	P63027;Q7L0J3;Q7L1I2	R-HSA-5250884;R-HSA-5250880;R-HSA-5250892;R-HSA-5250875
R-HSA-5250955	Toxicity of botulinum toxin type D (BoNT/D)	3	6	0.000631978	0.200613	0.896486	4	5	Homo sapiens	P63027;Q7L0J3;Q7L1I2;B4DH30	P63027;Q7L0J3;Q7L1I2	R-HSA-5250600;R-HSA-5250616;R-HSA-5250606;R-HSA-5250607
R-HSA-71336	Pentose phosphate pathway (hexose monophosphate shunt)	4	9	0.000947967	0.201889	0.896486	8	15	Homo sapiens	P37837;B4DQJ8;O95336;P52209;E7EPA7;B4DE31;P29401	P37837;O95336;P52209;P29401	R-HSA-71335;R-HSA-71334;R-HSA-163764;R-HSA-71296;R-HSA-71299;R-HSA-163751;R-HSA-71324;R-HSA-163741
R-HSA-8849469	PTK6 Regulates RTKs and Their Effectors AKT1 and DOK1	4	9	0.000947967	0.201889	0.896486	1	8	Homo sapiens	P62987;P62979;P0CG48;B4DV12;Q5U5U6;Q96C32;B2RDW1;Q5PY61;P0CG47;Q3MIH3	P62987;P62979;P0CG48;P0CG47	R-HSA-8848829
R-HSA-72737	Cap-dependent Translation Initiation	34	114	0.0120076	0.209206	0.896486	13	18	Homo sapiens	P36578;P62750;Q3B7A4;Q07020;P08865;A8K4C8;B0ZBD0;P62424;P47914;P23396;B4DLX3;Q3MIH3;P62851;P15880;G5E9G0;Q02543;P49207;P39019;P60842;J3QLC4;E9PB24;P62917;A8MUS3;B2R491;P39023;F5H1S2;P18124;P46779;B2RDW1;G5E9L2;P30050;Q5JR94;P62979;P62249;Q6IPX4;G3V203;F8VWC5;P62906;P62241;P46782;P62701;P46783;P05387;P05386;P42766;C9JB50;P05388;P62081;P25398;P62987;J3KN86;P18077;P26373	P18124;P36578;P62750;P46779;Q07020;P08865;P30050;P62249;P62979;P62424;P62906;P62241;P47914;P23396;P62851;P46782;P62701;P15880;P46783;Q02543;P05387;P05386;P42766;P49207;P05388;P39019;P62081;P25398;P60842;P62987;P62917;P18077;P26373;P39023	R-HSA-72697;R-HSA-157849;R-HSA-72671;R-HSA-72635;R-HSA-72631;R-HSA-72691;R-HSA-156808;R-HSA-72621;R-HSA-72619;R-HSA-72673;R-HSA-72672;R-HSA-72647;R-HSA-72676
R-HSA-72613	Eukaryotic Translation Initiation	34	114	0.0120076	0.209206	0.896486	15	21	Homo sapiens	P36578;P62750;Q3B7A4;Q07020;P08865;A8K4C8;B0ZBD0;P62424;P47914;P23396;B4DLX3;Q3MIH3;P62851;P15880;G5E9G0;Q02543;P49207;P39019;P60842;J3QLC4;E9PB24;P62917;A8MUS3;B2R491;P39023;F5H1S2;P18124;P46779;B2RDW1;G5E9L2;P30050;Q5JR94;P62979;P62249;Q6IPX4;G3V203;F8VWC5;P62906;P62241;P46782;P62701;P46783;P05387;P05386;P42766;C9JB50;P05388;P62081;P25398;P62987;J3KN86;P18077;P26373	P18124;P36578;P62750;P46779;Q07020;P08865;P30050;P62249;P62979;P62424;P62906;P62241;P47914;P23396;P62851;P46782;P62701;P15880;P46783;Q02543;P05387;P05386;P42766;P49207;P05388;P39019;P62081;P25398;P60842;P62987;P62917;P18077;P26373;P39023	R-HSA-72697;R-HSA-72671;R-HSA-157849;R-HSA-72635;R-HSA-72631;R-HSA-72691;R-HSA-156808;R-HSA-72621;R-HSA-156823;R-HSA-72619;R-HSA-72673;R-HSA-72672;R-HSA-72647;R-HSA-72676;R-HSA-156826
R-HSA-389542	NADPH regeneration	1	1	0.00010533	0.226075	0.896486	2	2	Homo sapiens	Q6FHQ6;O75874	O75874	R-HSA-389540;R-HSA-389550
R-HSA-5657560	Hereditary fructose intolerance	1	1	0.00010533	0.226075	0.896486	1	1	Homo sapiens	P05062	P05062	R-HSA-5656438
R-HSA-5609974	Defective PGM1 causes PGM1-CDG (CDG1t)	1	1	0.00010533	0.226075	0.896486	1	1	Homo sapiens	P36871	P36871	R-HSA-5609939
R-HSA-5619043	Defective SLC2A1 causes GLUT1 deficiency syndrome 1 (GLUT1DS1)	1	1	0.00010533	0.226075	0.896486	1	1	Homo sapiens	P11166	P11166	R-HSA-5632804
R-HSA-6791462	TALDO1 deficiency: failed conversion of Fru(6)P, E4P to SH7P, GA3P	1	1	0.00010533	0.226075	0.896486	1	1	Homo sapiens	P37837	P37837	R-HSA-5659998
R-HSA-5578997	Defective AHCY causes Hypermethioninemia with S-adenosylhomocysteine hydrolase deficiency (HMAHCHD)	1	1	0.00010533	0.226075	0.896486	1	1	Homo sapiens	F5H737;B3KUN3;P23526	P23526	R-HSA-5579084
R-HSA-5619056	Defective HK1 causes hexokinase deficiency (HK deficiency)	1	1	0.00010533	0.226075	0.896486	1	1	Homo sapiens	P19367	P19367	R-HSA-5621888
R-HSA-6791055	TALDO1 deficiency: failed conversion of SH7P, GA3P to Fru(6)P, E4P	1	1	0.00010533	0.226075	0.896486	1	1	Homo sapiens	P37837	P37837	R-HSA-5659989
R-HSA-5619050	Defective SLC4A1 causes hereditary spherocytosis type 4 (HSP4), distal renal tubular acidosis (dRTA) and dRTA with hemolytic anemia (dRTA-HA)	1	1	0.00010533	0.226075	0.896486	1	1	Homo sapiens	G4V2I6;P02730	P02730	R-HSA-5656248
R-HSA-5662853	Essential pentosuria	1	1	0.00010533	0.226075	0.896486	1	1	Homo sapiens	Q7Z4W1	Q7Z4W1	R-HSA-5662851
R-HSA-5619060	Defective CP causes aceruloplasminemia (ACERULOP)	1	1	0.00010533	0.226075	0.896486	1	1	Homo sapiens	P00450	P00450	R-HSA-5621402
R-HSA-5619070	Defective SLC16A1 causes symptomatic deficiency in lactate transport (SDLT)	1	1	0.00010533	0.226075	0.896486	1	1	Homo sapiens	P53985	P53985	R-HSA-5624211
R-HSA-2978092	Abnormal conversion of 2-oxoglutarate to 2-hydroxyglutarate	1	1	0.00010533	0.226075	0.896486	1	1	Homo sapiens	Q6FHQ6;O75874	O75874	R-HSA-880053
R-HSA-5619062	Defective SLC1A3 causes episodic ataxia 6 (EA6)	1	1	0.00010533	0.226075	0.896486	1	1	Homo sapiens	P43003	P43003	R-HSA-5625015
R-HSA-4641257	Degradation of AXIN	17	54	0.0056878	0.22974	0.896486	4	8	Homo sapiens	O43242;P25788;P25789;P25786;H0YNE3;B2RDW1;B4E2V4;P62979;P28065;Q3MIH3;P28066;Q53XL8;A2ACR1;Q06323;Q5U5U6;Q96C32;Q5PY61;P28074;P62987;B4DR63;P0CG48;Q6NW36;Q8TAA3;O14818;B4DV12;P51665;P0CG47;P49721;P62191;A6NJG9	P25788;O43242;P25789;P25786;Q06323;P62987;P28074;P62979;P0CG48;Q8TAA3;O14818;P51665;P49721;P28065;P0CG47;P62191;P28066	R-HSA-4641256;R-HSA-4641129;R-HSA-3640861;R-HSA-3640874
R-HSA-69541	Stabilization of p53	17	54	0.0056878	0.22974	0.896486	4	15	Homo sapiens	O43242;P25788;P25789;P25786;H0YNE3;B2RDW1;B4E2V4;P62979;P28065;Q3MIH3;P28066;Q53XL8;A2ACR1;Q06323;Q5U5U6;Q96C32;Q5PY61;P28074;P62987;B4DR63;P0CG48;Q6NW36;Q8TAA3;O14818;B4DV12;P51665;P0CG47;P49721;P62191;A6NJG9	P25788;O43242;P25789;P25786;Q06323;P62987;P28074;P62979;P0CG48;Q8TAA3;O14818;P51665;P49721;P28065;P0CG47;P62191;P28066	R-HSA-6804724;R-HSA-264444;R-HSA-264458;R-HSA-6804879
R-HSA-6811436	COPI-independent Golgi-to-ER retrograde traffic	15	47	0.0049505	0.231579	0.896486	3	7	Homo sapiens	Q13509;P04350;Q71U36;G3V1U9;Q13561;A8MUB1;P68363;P68402;Q9NY65;P68371;A6NHL2;P68366;Q14204;Q9BVA1;Q9BQE3;Q13885;Q9H4B7	Q13509;P04350;Q71U36;Q13561;P68363;P68402;Q9NY65;P68371;A6NHL2;P68366;Q14204;Q9BVA1;Q9BQE3;Q13885;Q9H4B7	R-HSA-8848484;R-HSA-8849353;R-HSA-8849350
R-HSA-445355	Smooth Muscle Contraction	11	33	0.00347588	0.231595	0.896486	8	9	Homo sapiens	P07355;E9PGK1;Q5VU66;P18206;Q5TZZ9;B7Z6Z4;P08133;P62158;H7BYY1;Q5HYB6;Q5VU72;Q6ZN40;Q5VU58;P04083;Q9Y490;P60660;B7Z596;G3V1V0;B4DJ51;D9YZV2;P09493;D9YZV3;D9YZV4;Q05682;D9YZV5;D9YZV7;P67936;Q8TCG3	P07355;P09493;P04083;P18206;Q05682;Q9Y490;P06753;P60660;P67936;P62158;P08133	R-HSA-445813;R-HSA-445699;R-HSA-445797;R-HSA-445700;R-HSA-5263628;R-HSA-445704;R-HSA-445705;R-HSA-74448
R-HSA-5387390	Hh mutants abrogate ligand secretion	18	58	0.00610912	0.239136	0.896486	4	7	Homo sapiens	P25788;O43242;P25789;P25786;H0YNE3;B2RDW1;B4E2V4;P62979;P28065;Q3MIH3;P55072;P28066;Q53XL8;A2ACR1;Q06323;Q96C32;Q5U5U6;Q5PY61;B4DR63;P28074;P62987;P0CG48;Q8TAA3;Q6NW36;O14818;B4DV12;P51665;P0CG47;P49721;P62191;A6NJG9	O43242;P25788;P25789;P25786;Q06323;P62987;P28074;P62979;P0CG48;O14818;Q8TAA3;P51665;P49721;P28065;P0CG47;P55072;P62191;P28066	R-HSA-5483238;R-HSA-5387386;R-HSA-5387389;R-HSA-5387392
R-HSA-5676590	NIK-->noncanonical NF-kB signaling	18	58	0.00610912	0.239136	0.896486	3	9	Homo sapiens	P25788;O43242;P25789;P25786;H0YNE3;B2RDW1;B4E2V4;P62979;P63208;P28065;Q3MIH3;P28066;Q53XL8;A2ACR1;Q06323;Q96C32;Q5U5U6;Q5PY61;B4DR63;P28074;P62987;P0CG48;Q8TAA3;Q6NW36;O14818;B4DV12;P51665;P0CG47;P49721;P62191;A6NJG9	O43242;P25788;P25789;P25786;Q06323;P62987;P28074;P62979;P0CG48;O14818;Q8TAA3;P63208;P51665;P49721;P28065;P0CG47;P62191;P28066	R-HSA-5607731;R-HSA-5607723;R-HSA-5607725
R-HSA-211227	Activation of DNA fragmentation factor	5	13	0.00136929	0.24308	0.896486	5	11	Homo sapiens	A3R0T8;P10412;Q14974;P16401;P26583;P09429	P10412;Q14974;P16401;P26583;P09429	R-HSA-211206;R-HSA-211239;R-HSA-211191;R-HSA-266204;R-HSA-211247
R-HSA-140342	Apoptosis induced DNA fragmentation	5	13	0.00136929	0.24308	0.896486	5	11	Homo sapiens	A3R0T8;P10412;Q14974;P16401;P26583;P09429	P10412;Q14974;P16401;P26583;P09429	R-HSA-211206;R-HSA-211239;R-HSA-211191;R-HSA-266204;R-HSA-211247
R-HSA-180585	Vif-mediated degradation of APOBEC3G	17	55	0.00579313	0.251847	0.896486	2	4	Homo sapiens	O43242;P25788;P25789;P25786;H0YNE3;B2RDW1;B4E2V4;P62979;P28065;Q3MIH3;P28066;Q53XL8;A2ACR1;Q06323;Q5U5U6;Q96C32;Q5PY61;P28074;P62987;B4DR63;P0CG48;Q6NW36;Q8TAA3;O14818;B4DV12;P51665;P0CG47;P49721;P62191;A6NJG9	P25788;O43242;P25789;P25786;Q06323;P62987;P28074;P62979;P0CG48;Q8TAA3;O14818;P51665;P49721;P28065;P0CG47;P62191;P28066	R-HSA-180603;R-HSA-180540
R-HSA-2993913	Clearance of Nuclear Envelope Membranes from Chromatin	4	10	0.0010533	0.255851	0.896486	1	1	Homo sapiens	A2T926;Q6UYC3;G5E972;P02545;P20700;Q5I6Y6;P42166;Q5I6Y4;P42167	P02545-1;P02545-2;P20700;P42167-1	R-HSA-2993898
R-HSA-937042	IRAK2 mediated activation of TAK1 complex	4	10	0.0010533	0.255851	0.896486	4	5	Homo sapiens	P62987;P62979;P0CG48;B4DV12;Q5U5U6;Q96C32;B2RDW1;Q5PY61;P0CG47;Q3MIH3	P62987;P62979;P0CG48;P0CG47	R-HSA-936960;R-HSA-936986;R-HSA-936942;R-HSA-936991
R-HSA-975163	IRAK2 mediated activation of TAK1 complex upon TLR7/8 or 9 stimulation	4	10	0.0010533	0.255851	0.896486	4	5	Homo sapiens	P62987;P62979;P0CG48;B4DV12;Q5U5U6;Q96C32;B2RDW1;Q5PY61;P0CG47;Q3MIH3	P62987;P62979;P0CG48;P0CG47	R-HSA-975103;R-HSA-450358;R-HSA-975097;R-HSA-975147
R-HSA-1253288	Downregulation of ERBB4 signaling	4	10	0.0010533	0.255851	0.896486	2	4	Homo sapiens	P62987;P62979;P0CG48;B4DV12;Q5U5U6;Q96C32;B2RDW1;Q5PY61;P0CG47;Q3MIH3	P62987;P62979;P0CG48;P0CG47	R-HSA-1977296;R-HSA-1253282
R-HSA-5610780	Degradation of GLI1 by the proteasome	18	59	0.00621445	0.260864	0.896486	3	6	Homo sapiens	P25788;O43242;P25789;P25786;H0YNE3;B2RDW1;B4E2V4;P62979;P63208;P28065;Q3MIH3;P28066;Q53XL8;A2ACR1;Q06323;Q96C32;Q5U5U6;Q5PY61;B4DR63;P28074;P62987;P0CG48;Q8TAA3;Q6NW36;O14818;B4DV12;P51665;P0CG47;P49721;P62191;A6NJG9	O43242;P25788;P25789;P25786;Q06323;P62987;P28074;P62979;P0CG48;O14818;Q8TAA3;P63208;P51665;P49721;P28065;P0CG47;P62191;P28066	R-HSA-5610760;R-HSA-5610742;R-HSA-5610758
R-HSA-5610783	Degradation of GLI2 by the proteasome	18	59	0.00621445	0.260864	0.896486	2	5	Homo sapiens	P25788;O43242;P25789;P25786;H0YNE3;B2RDW1;B4E2V4;P62979;P63208;P28065;Q3MIH3;P28066;Q53XL8;A2ACR1;Q06323;Q96C32;Q5U5U6;Q5PY61;B4DR63;P28074;P62987;P0CG48;Q8TAA3;Q6NW36;O14818;B4DV12;P51665;P0CG47;P49721;P62191;A6NJG9	O43242;P25788;P25789;P25786;Q06323;P62987;P28074;P62979;P0CG48;O14818;Q8TAA3;P63208;P51665;P49721;P28065;P0CG47;P62191;P28066	R-HSA-5610745;R-HSA-5610757
R-HSA-5610785	GLI3 is processed to GLI3R by the proteasome	18	59	0.00621445	0.260864	0.896486	2	5	Homo sapiens	P25788;O43242;P25789;P25786;H0YNE3;B2RDW1;B4E2V4;P62979;P63208;P28065;Q3MIH3;P28066;Q53XL8;A2ACR1;Q06323;Q96C32;Q5U5U6;Q5PY61;B4DR63;P28074;P62987;P0CG48;Q8TAA3;Q6NW36;O14818;B4DV12;P51665;P0CG47;P49721;P62191;A6NJG9	O43242;P25788;P25789;P25786;Q06323;P62987;P28074;P62979;P0CG48;O14818;Q8TAA3;P63208;P51665;P49721;P28065;P0CG47;P62191;P28066	R-HSA-5610754;R-HSA-5610746
R-HSA-5607761	Dectin-1 mediated noncanonical NF-kB signaling	18	59	0.00621445	0.260864	0.896486	3	9	Homo sapiens	P25788;O43242;P25789;P25786;H0YNE3;B2RDW1;B4E2V4;P62979;P63208;P28065;Q3MIH3;P28066;Q53XL8;A2ACR1;Q06323;Q96C32;Q5U5U6;Q5PY61;B4DR63;P28074;P62987;P0CG48;Q8TAA3;Q6NW36;O14818;B4DV12;P51665;P0CG47;P49721;P62191;A6NJG9	O43242;P25788;P25789;P25786;Q06323;P62987;P28074;P62979;P0CG48;O14818;Q8TAA3;P63208;P51665;P49721;P28065;P0CG47;P62191;P28066	R-HSA-5607731;R-HSA-5607723;R-HSA-5607725
R-HSA-72766	Translation	43	151	0.0159048	0.263488	0.896486	32	40	Homo sapiens	P36578;P62750;Q3B7A4;Q07020;P08865;A8K4C8;B0ZBD0;P62424;P04843;P47914;Q3MIH3;Q53YD7;P23396;B4DLX3;P62851;P68104;Q05639;P15880;G5E9G0;Q02543;Q6IPS9;P49207;P39019;P60842;J3QLC4;E9PB24;P62917;B4DTG2;A8MUS3;P24534;E9PBQ9;B2R491;P39023;F5H1S2;P18124;P46779;B2RDW1;G5E9L2;Q5JR94;P30050;Q6IPX4;P62979;P62249;G3V203;F8VWC5;B4DDU4;P62906;P62241;P46782;P62701;P46783;P05387;P05386;P42766;C9JB50;P05388;P62081;…	P18124;P36578;P62750;P46779;Q07020;P29692;P08865;P30050;P62249;P62979;P62424;P62906;P62241;P04843;P47914;P23396;P62851;P46782;P62701;Q05639;P68104;P15880;P46783;Q02543;P05387;P05386;P42766;P49207;P39019;P05388;P62081;P25398;P43307;P60842;P62987;P26641;P13639;P62917;P37108;P18077;P24534;P26373;P39023	R-HSA-141671;R-HSA-72671;R-HSA-156907;R-HSA-141673;R-HSA-156910;R-HSA-156909;R-HSA-156908;R-HSA-1799326;R-HSA-156915;R-HSA-156912;R-HSA-156913;R-HSA-156923;R-HSA-72647;R-HSA-141691;R-HSA-72697;R-HSA-157849;R-HSA-72635;R-HSA-1799332;R-HSA-1799335;R-HSA-72631;R-HSA-72691;R-HSA-1799329;R-HSA-156808;R-HSA-1799330;R-HSA-72621;R-HSA-156823;R-HSA-72619;R-HSA-72673;R-HSA-72672;R-HSA-156930;R-HSA-72676;R-…
R-HSA-447043	Neurofascin interactions	3	7	0.000737308	0.267718	0.896486	7	7	Homo sapiens	Q14BM2;E9PDA4;Q12860;O94856;Q92823	Q12860;O94856;Q92823	R-HSA-373733;R-HSA-373730;R-HSA-445091;R-HSA-373729;R-HSA-443774;R-HSA-373738;R-HSA-437243
R-HSA-3000484	Scavenging by Class F Receptors	3	7	0.000737308	0.267718	0.896486	2	2	Homo sapiens	P07900;P27797;Q9Y4L1	P07900;P27797;Q9Y4L1	R-HSA-2247514;R-HSA-2197645
R-HSA-416993	Trafficking of GluR2-containing AMPA receptors	6	17	0.0017906	0.272681	0.896486	3	3	Homo sapiens	Q7Z451;O94973;P46459;O95782;P63010;B4DFA2;P53680;Q96CW1	P63010-1;P53680-1;P46459;O94973-3;O95782;Q96CW1-2	R-HSA-416639;R-HSA-416985;R-HSA-421007
R-HSA-5625900	RHO GTPases activate CIT	6	17	0.0017906	0.272681	0.896486	4	5	Homo sapiens	B2RWP9;P60660;G3V1V0;Q60FE2;P08134;Q4LE45;B7Z6Z4;P35579;P63000;A4D2P0;P35580;A4D2P1;P61586;F8VTL3	P35580;P60660;P61586;P08134;P35579;P63000	R-HSA-5671993;R-HSA-5671919;R-HSA-5625901;R-HSA-5671970
R-HSA-204626	Hypusine synthesis from eIF5A-lysine	2	4	0.000421319	0.273464	0.896486	3	3	Homo sapiens	Q9GZV4;P63241	Q9GZV4;P63241	R-HSA-204617;R-HSA-204662;R-HSA-204647
R-HSA-209563	Axonal growth stimulation	2	4	0.000421319	0.273464	0.896486	2	2	Homo sapiens	P61586;P52565	P61586;P52565	R-HSA-193668;R-HSA-193646
R-HSA-5250989	Toxicity of botulinum toxin type G (BoNT/G)	2	4	0.000421319	0.273464	0.896486	4	5	Homo sapiens	P63027;P21579;J3KQA0	P63027;P21579	R-HSA-5250986;R-HSA-5250972;R-HSA-5250979;R-HSA-5250962
R-HSA-4641258	Degradation of DVL	17	56	0.00589846	0.27474	0.896486	4	7	Homo sapiens	O43242;P25788;P25789;P25786;H0YNE3;B2RDW1;B4E2V4;P62979;P28065;Q3MIH3;P28066;Q53XL8;A2ACR1;Q06323;Q5U5U6;Q96C32;Q5PY61;P28074;P62987;B4DR63;P0CG48;Q6NW36;Q8TAA3;O14818;B4DV12;P51665;P0CG47;P49721;P62191;A6NJG9	P25788;O43242;P25789;P25786;Q06323;P62987;P28074;P62979;P0CG48;Q8TAA3;O14818;P51665;P49721;P28065;P0CG47;P62191;P28066	R-HSA-1504193;R-HSA-4641260;R-HSA-1504190;R-HSA-4641159
R-HSA-174800	Chylomicron-mediated lipid transport	5	14	0.00147462	0.291161	0.896486	11	12	Homo sapiens	P02649;B0YIW2;A3KPE2;P07237;P02656;P02652;P02647	P02649;P07237;P02656;P02652;P02647	R-HSA-174741;R-HSA-174757;R-HSA-174786;R-HSA-174739;R-HSA-174690;R-HSA-174808;R-HSA-174706;R-HSA-174657;R-HSA-174660;R-HSA-174624;R-HSA-174587
R-HSA-1295596	Spry regulation of FGF signaling	5	14	0.00147462	0.291161	0.896486	9	11	Homo sapiens	P62987;P62979;P0CG48;A8K7B7;B4DV12;Q5U5U6;P30153;Q96C32;B2RDW1;Q5PY61;P0CG47;Q3MIH3	P62987;P62979;P0CG48;P30153;P0CG47	R-HSA-1295622;R-HSA-1295621;R-HSA-1295609;R-HSA-1295599;R-HSA-1549564;R-HSA-1295632;R-HSA-1295613;R-HSA-934559;R-HSA-934604
R-HSA-2995410	Nuclear Envelope Reassembly	5	14	0.00147462	0.291161	0.896486	2	3	Homo sapiens	A2T926;Q6UYC3;G5E972;P02545;P20700;A8K7B7;P42166;Q5I6Y6;P30153;Q5I6Y4;P42167	P02545-1;P02545-2;P20700;P30153;P42167-1	R-HSA-2995376;R-HSA-2995388
R-HSA-2995383	Initiation of Nuclear Envelope Reformation	5	14	0.00147462	0.291161	0.896486	2	3	Homo sapiens	A2T926;Q6UYC3;G5E972;P02545;P20700;A8K7B7;P42166;Q5I6Y6;P30153;Q5I6Y4;P42167	P02545-1;P02545-2;P20700;P30153;P42167-1	R-HSA-2995376;R-HSA-2995388
R-HSA-937039	IRAK1 recruits IKK complex	5	14	0.00147462	0.291161	0.896486	1	4	Homo sapiens	P62987;P62979;P0CG48;B4DV12;Q5U5U6;P61088;Q96C32;B2RDW1;Q5PY61;P0CG47;Q3MIH3	P62987;P62979;P0CG48;P61088;P0CG47	R-HSA-937050
R-HSA-975144	IRAK1 recruits IKK complex upon TLR7/8 or 9 stimulation	5	14	0.00147462	0.291161	0.896486	1	4	Homo sapiens	P62987;P62979;P0CG48;B4DV12;Q5U5U6;P61088;Q96C32;B2RDW1;Q5PY61;P0CG47;Q3MIH3	P62987;P62979;P0CG48;P61088;P0CG47	R-HSA-975122
R-HSA-5358346	Hedgehog ligand biogenesis	19	64	0.0067411	0.291258	0.896486	6	15	Homo sapiens	P25788;O43242;P25789;P25786;H0YNE3;B2RDW1;B4E2V4;P62979;P28065;Q3MIH3;P55072;P28066;Q53XL8;A2ACR1;Q06323;Q96C32;Q5U5U6;Q5PY61;B4DR63;P28074;P62987;P0CG48;Q8TAA3;Q6NW36;O14818;B4DV12;P07237;P51665;P0CG47;P49721;P62191;A6NJG9	O43242;P25788;P25789;P25786;Q06323;P62987;P28074;P62979;P0CG48;O14818;Q8TAA3;P07237;P51665;P49721;P28065;P0CG47;P55072;P62191;P28066	R-HSA-5358340;R-HSA-5358336;R-HSA-5362412;R-HSA-5362448;R-HSA-5362441;R-HSA-5362459
R-HSA-5627123	RHO GTPases activate PAKs	7	21	0.00221192	0.295365	0.896486	8	13	Homo sapiens	B2RWP9;P60953;P60660;G3V1V0;P21333;Q60FE2;B7Z6Z4;Q4LE45;P35579;P63000;P62158;A4D2P0;P35580;B4DJ51;A4D2P1;F8VTL3	P35580;P60953;P60660;P21333;P35579;P63000;P62158	R-HSA-5668932;R-HSA-419232;R-HSA-5627775;R-HSA-445797;R-HSA-5668978;R-HSA-5669250;R-HSA-389788;R-HSA-5669240
R-HSA-450531	Regulation of mRNA stability by proteins that bind AU-rich elements	25	87	0.00916368	0.309897	0.896486	10	26	Homo sapiens	P25788;O43242;P25789;P25786;H0YNE3;B2RDW1;P31946;B4E2V4;P62979;Q5VXV2;P11142;P08107;Q5VXV3;P28065;Q3MIH3;P63104;P28066;Q01105;Q53XL8;A2ACR1;Q06323;Q96C32;Q5U5U6;Q5PY61;B4DR63;P28074;P62987;P0CG48;O14818;Q8TAA3;Q6NW36;B4DV12;P51665;Q14103;P0CG47;P49721;D0PNI1;P04792;P62191;A6NJG9;A6NGV1;A8K5I0	P25788;O43242;P25789;P25786;P31946;P62979;P11142;Q14103-4;Q14103-3;P28065;P63104;P28066;Q01105;Q06323;P28074;P62987;P0CG48;Q8TAA3;O14818;P0DMV8;P51665;P49721;P0CG47;P04792;P62191	R-HSA-482788;R-HSA-450387;R-HSA-450406;R-HSA-450620;R-HSA-450595;R-HSA-450394;R-HSA-450551;R-HSA-450466;R-HSA-450580;R-HSA-450434
R-HSA-5607763	CLEC7A (Dectin-1) induces NFAT activation	4	11	0.00115863	0.312255	0.896486	5	6	Homo sapiens	A1A441;O43865;B4DJ51;Q08209;P63098;P62158	O43865;Q08209;P63098;P62158	R-HSA-2730849;R-HSA-2730867;R-HSA-169683;R-HSA-74448;R-HSA-2730872
R-HSA-3785653	Myoclonic epilepsy of Lafora	4	11	0.00115863	0.312255	0.896486	1	2	Homo sapiens	P62987;P62979;P0CG48;B4DV12;Q5U5U6;Q96C32;B2RDW1;Q5PY61;P0CG47;Q3MIH3	P62987;P62979;P0CG48;P0CG47	R-HSA-3797226
R-HSA-499943	Synthesis and interconversion of nucleotide di- and triphosphates	8	25	0.00263324	0.313534	0.896486	17	30	Homo sapiens	H9ZYJ2;B1ALW1;P00390;Q32Q12;P15531;P35754;P27144;Q6FGX9;P22392;O60744;P54819;P10599;P00568;G3V213	P27144;P35754;P54819;P22392;P10599;P00568;P00390-2;P15531	R-HSA-482619;R-HSA-110145;R-HSA-71682;R-HSA-74220;R-HSA-110144;R-HSA-111804;R-HSA-111805;R-HSA-482621;R-HSA-111806;R-HSA-111742;R-HSA-6788798;R-HSA-73548;R-HSA-110141;R-HSA-111746;R-HSA-75125;R-HSA-73646;R-HSA-111751
R-HSA-181429	Serotonin Neurotransmitter Release Cycle	6	18	0.00189593	0.316388	0.896486	2	3	Homo sapiens	P63027;Q16623;P61764;P21579;P17600;Q7Z5K3;J3KQA0;Q75ME0;Q68CM6;P60880	P63027;Q16623;P21579;P17600;P60880;P61764-1	R-HSA-380905;R-HSA-380901
R-HSA-446353	Cell-extracellular matrix interactions	6	18	0.00189593	0.316388	0.896486	3	10	Homo sapiens	P12814;Q14315;P05556;Q1KLZ0;P63261;P60709;P21333	P12814;Q14315;P05556;P63261;P60709;P21333	R-HSA-430308;R-HSA-430347;R-HSA-432897
R-HSA-5693565	Recruitment and ATM-mediated phosphorylation of repair and signaling proteins at DNA double strand breaks	17	58	0.00610912	0.322498	0.896486	29	35	Homo sapiens	O60814;Q93079;B2R4S9;B2RDW1;P23527;P62979;B2R4R0;P06899;P62807;Q3MIH3;P62805;P16104;Q99879;P33778;Q99877;P61088;Q5U5U6;Q96C32;Q16778;Q5PY61;P62987;P0CG48;B4DV12;P58876;P0CG47	O60814;P33778;Q99879;Q99877;P61088;Q93079;Q16778;P23527;P62987;P62979;P0CG48;P06899;P0CG47;P58876;P62807;P16104;P62805	R-HSA-5682629;R-HSA-5683405;R-HSA-5682983;R-HSA-5693566;R-HSA-5693536;R-HSA-5683964;R-HSA-5683967;R-HSA-5682863;R-HSA-5682586;R-HSA-5693549;R-HSA-5682588;R-HSA-5693551;R-HSA-5693602;R-HSA-5682858;R-HSA-5682992;R-HSA-5683077;R-HSA-5682598;R-HSA-5683986;R-HSA-5683425;R-HSA-5682607;R-HSA-5683930;R-HSA-5683384;R-HSA-5683735;R-HSA-5683385;R-HSA-5693583;R-HSA-5693577;R-HSA-5682965;R-HSA-5683801;R-HSA-5…
R-HSA-68827	CDT1 association with the CDC6:ORC:origin complex	17	58	0.00610912	0.322498	0.896486	2	3	Homo sapiens	O43242;P25788;P25789;P25786;H0YNE3;B2RDW1;B4E2V4;P62979;P28065;Q3MIH3;P28066;Q53XL8;A2ACR1;Q06323;Q5U5U6;Q96C32;Q5PY61;P28074;P62987;B4DR63;P0CG48;Q6NW36;Q8TAA3;O14818;B4DV12;P51665;P0CG47;P49721;P62191;A6NJG9	P25788;O43242;P25789;P25786;Q06323;P62987;P28074;P62979;P0CG48;Q8TAA3;O14818;P51665;P49721;P28065;P0CG47;P62191;P28066	R-HSA-68712;R-HSA-68825
R-HSA-168799	Neurotoxicity of clostridium toxins	7	22	0.00231725	0.335683	0.896486	27	40	Homo sapiens	P63027;Q16623;Q7L0J3;P21579;Q7L1I2;Q2VPS2;P61266;Q7Z5K3;J3KQA0;Q75ME0;B4DH30;P60880	P63027;Q16623;Q7L0J3;P21579;Q7L1I2;P61266;P60880	R-HSA-5250972;R-HSA-181567;R-HSA-5250962;R-HSA-194818;R-HSA-5228578;R-HSA-5250884;R-HSA-5250880;R-HSA-5250892;R-HSA-5244503;R-HSA-5244500;R-HSA-194800;R-HSA-5244397;R-HSA-5250600;R-HSA-5250875;R-HSA-5244506;R-HSA-5250606;R-HSA-5250607;R-HSA-5250986;R-HSA-5244415;R-HSA-5250979;R-HSA-5250616;R-HSA-5244402;R-HSA-194793;R-HSA-5244424;R-HSA-194796;R-HSA-5244428;R-HSA-5244404
R-HSA-3595177	Defective CHSY1 causes TPBS	3	8	0.000842637	0.336897	0.896486	2	2	Homo sapiens	P07585;Q6FH10;P21810;P13611	P07585;P21810;P13611	R-HSA-3595178;R-HSA-3595176
R-HSA-3595174	Defective CHST14 causes EDS, musculocontractural type	3	8	0.000842637	0.336897	0.896486	1	1	Homo sapiens	P07585;Q6FH10;P21810;P13611	P07585;P21810;P13611	R-HSA-3636919
R-HSA-3595172	Defective CHST3 causes SEDCJD	3	8	0.000842637	0.336897	0.896486	1	1	Homo sapiens	P07585;Q6FH10;P21810;P13611	P07585;P21810;P13611	R-HSA-3595175
R-HSA-196836	Vitamin C (ascorbate) metabolism	3	8	0.000842637	0.336897	0.896486	3	5	Homo sapiens	P11166;D3DRA3;P78417;P00387	P11166;P78417;P00387	R-HSA-198824;R-HSA-198813;R-HSA-198818
R-HSA-901042	Calnexin/calreticulin cycle	5	15	0.00157995	0.340695	0.896486	3	10	Homo sapiens	P30101;P27824;P14314;Q14697;P27797;B4DGP8	P30101;P27824;P14314;Q14697;P27797	R-HSA-548890;R-HSA-901047;R-HSA-535717
R-HSA-975110	TRAF6 mediated IRF7 activation in TLR7/8 or 9 signaling	5	15	0.00157995	0.340695	0.896486	1	5	Homo sapiens	P62987;P62979;P0CG48;B4DV12;Q5U5U6;P61088;Q96C32;B2RDW1;Q5PY61;P0CG47;Q3MIH3	P62987;P62979;P0CG48;P61088;P0CG47	R-HSA-975118
R-HSA-5693606	DNA Double Strand Break Response	17	59	0.00621445	0.347156	0.896486	29	43	Homo sapiens	O60814;Q93079;B2R4S9;B2RDW1;P23527;P62979;B2R4R0;P06899;P62807;Q3MIH3;P62805;P16104;Q99879;P33778;Q99877;P61088;Q5U5U6;Q96C32;Q16778;Q5PY61;P62987;P0CG48;B4DV12;P58876;P0CG47	O60814;P33778;Q99879;Q99877;P61088;Q93079;Q16778;P23527;P62987;P62979;P0CG48;P06899;P0CG47;P58876;P62807;P16104;P62805	R-HSA-5682629;R-HSA-5683405;R-HSA-5682983;R-HSA-5693566;R-HSA-5693536;R-HSA-5683964;R-HSA-5683967;R-HSA-5682863;R-HSA-5682586;R-HSA-5693549;R-HSA-5682588;R-HSA-5693551;R-HSA-5693602;R-HSA-5682858;R-HSA-5682992;R-HSA-5683077;R-HSA-5682598;R-HSA-5683986;R-HSA-5683425;R-HSA-5682607;R-HSA-5683930;R-HSA-5683384;R-HSA-5683735;R-HSA-5683385;R-HSA-5693583;R-HSA-5693577;R-HSA-5682965;R-HSA-5683801;R-HSA-5…
R-HSA-187577	SCF(Skp2)-mediated degradation of p27/p21	17	59	0.00621445	0.347156	0.896486	4	7	Homo sapiens	O43242;P25788;P25789;P25786;H0YNE3;B2RDW1;B4E2V4;P62979;P63208;P28065;Q3MIH3;P28066;Q53XL8;A2ACR1;Q06323;Q5U5U6;Q96C32;Q5PY61;P28074;P62987;B4DR63;P0CG48;Q6NW36;O14818;B4DV12;P51665;P0CG47;P49721;P62191;A6NJG9	P25788;O43242;P25789;P25786;Q06323;P62987;P28074;P62979;P0CG48;O14818;P63208;P51665;P49721;P28065;P0CG47;P62191;P28066	R-HSA-187545;R-HSA-187575;R-HSA-187574;R-HSA-187552
R-HSA-432720	Lysosome Vesicle Biogenesis	11	37	0.0038972	0.35231	0.896486	6	8	Homo sapiens	P63027;P11142;Q99962;B2RDM2;Q8NBS9;Q00610;P84077;P09497;O14964;P09496	P63027;P11142;Q99962;Q8NBS9;Q00610;P09496-1;Q00610-1;P84077;P09497;O14964;P09496	R-HSA-5671702;R-HSA-432712;R-HSA-432688;R-HSA-432707;R-HSA-432706;R-HSA-5333658
R-HSA-173736	Alternative complement activation	2	5	0.000526648	0.366577	0.896486	9	9	Homo sapiens	P00751;Q53F89;P01024	P00751;P01024	R-HSA-174551;R-HSA-173740;R-HSA-173739;R-HSA-173754;R-HSA-981539;R-HSA-183130;R-HSA-183126;R-HSA-173745;R-HSA-183122
R-HSA-5661270	Catabolism of glucuronate to xylulose-5-phosphate	2	5	0.000526648	0.366577	0.896486	2	5	Homo sapiens	Q7Z4W1;P14550	Q7Z4W1;P14550	R-HSA-5661240;R-HSA-5661256
R-HSA-418359	Reduction of cytosolic Ca++ levels	4	12	0.00126396	0.369623	0.896486	3	3	Homo sapiens	A8MTH6;P30626;B4DJ51;B4DKK2;P23634;P16615;P62158	P30626;P23634;P16615;P62158	R-HSA-418309;R-HSA-425661;R-HSA-418365
R-HSA-174490	Membrane binding and targetting of GAG proteins	4	12	0.00126396	0.369623	0.896486	3	4	Homo sapiens	P62987;P62979;P0CG48;B4DV12;Q5U5U6;Q96C32;B2RDW1;Q5PY61;P0CG47;Q3MIH3	P62987;P62979;P0CG48;P0CG47	R-HSA-184269;R-HSA-3149434;R-HSA-184323
R-HSA-174495	Synthesis And Processing Of GAG, GAGPOL Polyproteins	4	12	0.00126396	0.369623	0.896486	3	5	Homo sapiens	P62987;P62979;P0CG48;B4DV12;Q5U5U6;Q96C32;B2RDW1;Q5PY61;P0CG47;Q3MIH3	P62987;P62979;P0CG48;P0CG47	R-HSA-184269;R-HSA-3149434;R-HSA-184323
R-HSA-71064	Lysine catabolism	4	12	0.00126396	0.369623	0.896486	2	12	Homo sapiens	Q02218;Q14894;P36957;P09622;B4DT69	Q02218;Q14894;P36957;P09622	R-HSA-71037;R-HSA-5693347
R-HSA-2559580	Oxidative Stress Induced Senescence	25	90	0.00947967	0.370156	0.896486	10	38	Homo sapiens	H9ZYJ2;O60814;B1ALW1;Q93077;B2R4S9;Q93079;B2RDW1;P23527;P84243;P62979;P0C0S5;B2R4R0;Q1HBJ4;P06899;P28482;B2R4P9;Q3MIH3;P62807;P62805;P16104;Q99879;P33778;Q99878;Q99877;Q96C32;Q5U5U6;Q5PY61;Q16778;Q16777;P62987;P0CG48;O60744;Q6FI13;P10599;P68431;B4DV12;P0CG47;P58876	O60814;P33778;Q99879;Q99878;Q99877;Q93077;Q93079;Q16778;Q16777;P23527;P84243;P62987;P62979;P0C0S5;P0CG48;Q6FI13;P10599;P68431;P28482;P06899;P58876;P0CG47;P62807;P16104;P62805	R-HSA-3229089;R-HSA-3240295;R-HSA-3209195;R-HSA-3223200;R-HSA-450325;R-HSA-3225851;R-HSA-3223236;R-HSA-3229138;R-HSA-3222593;R-HSA-3229102
R-HSA-3214858	RMTs methylate histone arginines	13	45	0.00473984	0.370552	0.896486	16	21	Homo sapiens	G5E9B6;Q99878;Q96KK5;Q93077;A4FTV9;Q99873;Q8IUE6;P0C0S8;A3KPC7;Q16777;H7C2I1;P0C0S5;B2R4R0;Q6FI13;B4E3C3;P68431;Q8WUW5;Q96QV6;P16104;P62805	Q99878;Q96KK5;Q93077;Q99873;Q8IUE6;P0C0S8;Q16777;P0C0S5;Q6FI13;P68431;Q96QV6;P62805;P16104	R-HSA-5216234;R-HSA-5229010;R-HSA-5205820;R-HSA-5661126;R-HSA-5205822;R-HSA-5212679;R-HSA-5225602;R-HSA-5229203;R-HSA-5205867;R-HSA-5205861;R-HSA-5661117;R-HSA-5225649;R-HSA-5218952;R-HSA-5205798;R-HSA-5205824;R-HSA-5205799
R-HSA-3000170	Syndecan interactions	8	27	0.0028439	0.389233	0.896486	6	15	Homo sapiens	P12814;Q59E99;P02751;P24821;D2JYH5;P05556;B4E3J7;P02452;P07996;P02461;P08123;B7ZLF0	P12814;P02751;P24821;P05556;P02452;P07996;P02461;P08123	R-HSA-2731141;R-HSA-2681675;R-HSA-2731149;R-HSA-2731074;R-HSA-2731075;R-HSA-2681694
R-HSA-2173791	TGF-beta receptor signaling in EMT (epithelial to mesenchymal transition)	5	16	0.00168527	0.390762	0.896486	6	6	Homo sapiens	P62987;P62979;P0CG48;B4DV12;P61586;Q5U5U6;Q96C32;B2RDW1;Q5PY61;P0CG47;Q3MIH3	P62987;P62979;P0CG48;P61586;P0CG47	R-HSA-2134519;R-HSA-2134506;R-HSA-2160931;R-HSA-2160932;R-HSA-2160935;R-HSA-2134532
R-HSA-5684264	MAP3K8 (TPL2)-dependent MAPK1/3 activation	5	16	0.00168527	0.390762	0.896486	3	8	Homo sapiens	P62987;P62979;P0CG48;P63208;B4DV12;Q5U5U6;Q96C32;B2RDW1;Q5PY61;P0CG47;Q3MIH3	P62987;P62979;P0CG48;P63208;P0CG47	R-HSA-5684250;R-HSA-5684248;R-HSA-5684273
R-HSA-442745	Activation of CaMK IV	1	2	0.000210659	0.401057	0.896486	3	3	Homo sapiens	B4DJ51;P62158	P62158	R-HSA-112282;R-HSA-111915;R-HSA-111913
R-HSA-5619058	Defective SLCO1B3 causes hyperbilirubinemia, Rotor type (HBLRR)	1	2	0.000210659	0.401057	0.896486	1	1	Homo sapiens	P02768	P02768	R-HSA-5661198
R-HSA-5619110	Defective SLCO1B1 causes hyperbilirubinemia, Rotor type (HBLRR)	1	2	0.000210659	0.401057	0.896486	1	1	Homo sapiens	P02768	P02768	R-HSA-5661184
R-HSA-141333	Biogenic amines are oxidatively deaminated to aldehydes by MAOA and MAOB	1	2	0.000210659	0.401057	0.896486	2	3	Homo sapiens	P27338	P27338	R-HSA-141202;R-HSA-141200
R-HSA-6791465	Pentose phosphate pathway disease	1	2	0.000210659	0.401057	0.896486	2	4	Homo sapiens	P37837	P37837	R-HSA-5659989;R-HSA-5659998
R-HSA-111457	Release of apoptotic factors from the mitochondria	1	2	0.000210659	0.401057	0.896486	1	2	Homo sapiens	P99999;G4XXL9	P99999	R-HSA-114284
R-HSA-5652227	Fructose biosynthesis	1	2	0.000210659	0.401057	0.896486	1	2	Homo sapiens	P15121	P15121	R-HSA-5652172
R-HSA-380612	Metabolism of serotonin	1	2	0.000210659	0.401057	0.896486	1	2	Homo sapiens	P05091	P05091	R-HSA-380608
R-HSA-380615	Serotonin clearance from the synaptic cleft	1	2	0.000210659	0.401057	0.896486	1	2	Homo sapiens	P05091	P05091	R-HSA-380608
R-HSA-111995	phospho-PLA2 pathway	1	2	0.000210659	0.401057	0.896486	1	3	Homo sapiens	P28482;Q1HBJ4	P28482	R-HSA-111898
R-HSA-5250982	Toxicity of tetanus toxin (TeNT)	1	2	0.000210659	0.401057	0.896486	1	5	Homo sapiens	P63027	P63027	R-HSA-5228578
R-HSA-5250968	Toxicity of botulinum toxin type A (BoNT/A)	3	9	0.000947967	0.405697	0.896486	4	5	Homo sapiens	Q7L0J3;Q7L1I2;B4DH30;P60880	Q7L0J3;Q7L1I2;P60880	R-HSA-5244415;R-HSA-5244424;R-HSA-194818;R-HSA-5244428
R-HSA-193634	Axonal growth inhibition (RHOA activation)	3	9	0.000947967	0.405697	0.896486	3	5	Homo sapiens	P61586;P52565;Q9NQC3	P61586;P52565;Q9NQC3	R-HSA-193655;R-HSA-194518;R-HSA-193696
R-HSA-5250913	Positive epigenetic regulation of rRNA expression	20	73	0.00768907	0.412656	0.896486	4	7	Homo sapiens	O60814;P33778;Q99879;Q1KLZ0;Q99878;Q99877;Q93077;P60709;B2R4S9;Q93079;Q16778;P23527;Q16777;P84243;P0C0S5;B2R4R0;Q6FI13;P68431;P06899;B2R4P9;P58876;P62807;P16104;P62805	O60814;P33778;Q99879;Q99878;Q99877;Q93077;P60709;Q93079;Q16778;P23527;Q16777;P84243;P0C0S5;Q6FI13;P68431;P06899;P58876;P62807;P16104;P62805	R-HSA-427383;R-HSA-427336;R-HSA-5250947;R-HSA-5250938
R-HSA-6807878	COPI-mediated anterograde transport	26	96	0.0101116	0.415272	0.896486	12	12	Homo sapiens	P04350;P13987;Q01082;P61204;Q6FHM9;Q71U36;G3V1U9;A8MUB1;A4D2J0;Q9NY65;Q01484;P68371;B4DK44;B4DR94;A6NHL2;Q9H115;P53621;O15498;P68366;Q9BQE3;P84077;Q13509;Q13561;P46459;B2ZZ89;P68363;Q9H0U4;Q13813;Q14204;Q9BVA1;Q13885;P84085;A4D0Z3;B4DFA2;Q9H4B7	P04350;P13987;Q01082;P61204;Q71U36;Q9NY65;Q01484;P68371;A6NHL2;Q9H115;P53621;O15498;P68366;Q9BQE3;P84077;Q13509;Q13561;P46459;P68363;Q9H0U4;Q13813;Q14204;Q9BVA1;Q13885;P84085;Q9H4B7	R-HSA-6807877;R-HSA-6809011;R-HSA-6809010;R-HSA-6809015;R-HSA-6807872;R-HSA-6809014;R-HSA-6807875;R-HSA-6807866;R-HSA-6809003;R-HSA-6807864;R-HSA-6809006;R-HSA-6807868
R-HSA-416572	Sema4D induced cell migration and growth-cone collapse	7	24	0.00252791	0.417872	0.896486	5	6	Homo sapiens	B2RWP9;P60953;P60660;G3V1V0;Q60FE2;P08134;B7Z6Z4;Q4LE45;P35579;P63000;A4D2P0;P35580;A4D2P1;P61586;F8VTL3	P35580;P60953;P60660;P61586;P08134;P35579;P63000	R-HSA-419197;R-HSA-416594;R-HSA-419087;R-HSA-416588;R-HSA-419049
R-HSA-168255	Influenza Life Cycle	40	150	0.0157995	0.421621	0.896486	9	51	Homo sapiens	P36578;P62750;Q3B7A4;Q07020;P08865;A8K4C8;B0ZBD0;A8K3Z8;P62424;P62826;P47914;Q3MIH3;P23396;B4DLX3;P62851;P15880;G5E9G0;Q02543;P49207;P39019;E9PB24;P62917;B4DV51;A8MUS3;B2R491;P39023;A8K5I0;O00410;F5H1S2;P18124;B5MDF5;Q14974;P46779;P27797;B4DGP8;B2RDW1;G5E9L2;Q5JR94;P30050;Q6IPX4;P62979;P62249;P07900;G3V203;P08107;F8VWC5;P62906;P62241;P46782;P62701;P46783;P27824;P05387;P05386;P42766;C9JB50;P05388;…	P18124;P36578;Q14974;P62750;P46779;P27797;Q07020;P08865;P30050;P62249;P62979;P07900;P62424;P62906;P62241;P47914;P62826;P23396;P62851;P46782;P62701;P15880;P46783;P27824;Q02543;P05387;P05386;P42766;P49207;P39019;P05388;P62081;P25398;P62987;P0DMV8;P62917;P18077;P26373;O00410;P39023	R-HSA-192704;R-HSA-168337;R-HSA-192841;R-HSA-192830;R-HSA-168317;R-HSA-168880;R-HSA-168310;R-HSA-192746;R-HSA-169921
R-HSA-209560	NF-kB is activated and signals survival	4	13	0.00136929	0.426654	0.896486	1	4	Homo sapiens	P62987;P62979;P0CG48;B4DV12;Q5U5U6;Q96C32;B2RDW1;Q5PY61;P0CG47;Q3MIH3	P62987;P62979;P0CG48;P0CG47	R-HSA-209536
R-HSA-1169091	Activation of NF-kappaB in B cells	18	66	0.00695176	0.427632	0.896486	3	10	Homo sapiens	P25788;O43242;P25789;P25786;H0YNE3;B2RDW1;B4E2V4;P62979;P63208;P28065;Q3MIH3;P28066;Q53XL8;A2ACR1;Q06323;Q96C32;Q5U5U6;Q5PY61;B4DR63;P28074;P62987;P0CG48;Q8TAA3;Q6NW36;O14818;B4DV12;P51665;P0CG47;P49721;P62191;A6NJG9	O43242;P25788;P25789;P25786;Q06323;P62987;P28074;P62979;P0CG48;O14818;Q8TAA3;P63208;P51665;P49721;P28065;P0CG47;P62191;P28066	R-HSA-1168640;R-HSA-1168643;R-HSA-1168642
R-HSA-112310	Neurotransmitter Release Cycle	14	51	0.00537181	0.43463	0.896486	18	32	Homo sapiens	P63027;Q8N3W6;Q9H3Z4;P51649;O94925;Q75ME0;P43003;P43004;Q68CM6;Q546H9;P60880;B4DG46;Q16623;P11142;P80404;P61764;P21579;P17600;Q7Z5K3;G5E949;J3KQA0;Q9P2U7;A2A2U1;B4DFR9	P63027;Q16623;Q9H3Z4;P11142;P51649;P80404;P21579;O94925;P17600;P43003;P43004;Q9P2U7;P60880;P61764-1	R-HSA-210404;R-HSA-888548;R-HSA-372529;R-HSA-916855;R-HSA-372505;R-HSA-264615;R-HSA-374922;R-HSA-210444;R-HSA-917744;R-HSA-380905;R-HSA-380574;R-HSA-888589;R-HSA-210430;R-HSA-374899;R-HSA-70609;R-HSA-380901;R-HSA-210426;R-HSA-380869
R-HSA-5627117	RHO GTPases Activate ROCKs	5	17	0.0017906	0.440529	0.896486	5	5	Homo sapiens	P35580;B2RWP9;P60660;P61586;F8VTL3;G3V1V0;B7Z6Z4;Q4LE45;P08134;Q60FE2;P35579	P35580;P60660;P61586;P08134;P35579	R-HSA-419197;R-HSA-419232;R-HSA-419083;R-HSA-419087;R-HSA-419049
R-HSA-264642	Acetylcholine Neurotransmitter Release Cycle	5	17	0.0017906	0.440529	0.896486	3	5	Homo sapiens	P63027;Q16623;P61764;P21579;Q7Z5K3;J3KQA0;Q75ME0;Q68CM6;P60880	P63027;Q16623;P21579;P60880;P61764-1	R-HSA-372529;R-HSA-372505;R-HSA-264615
R-HSA-77289	Mitochondrial Fatty Acid Beta-Oxidation	5	17	0.0017906	0.440529	0.896486	21	36	Homo sapiens	B7Z6B8;Q16698;P30084;P40939;P55084;Q53TA2;B4E2W0;B4DYP2;Q16836;E9KL44;J3KQ17	Q16698;P30084;P40939;P55084;Q16836	R-HSA-77303;R-HSA-77301;R-HSA-77325;R-HSA-77271;R-HSA-109343;R-HSA-77323;R-HSA-77321;R-HSA-77277;R-HSA-77309;R-HSA-77314;R-HSA-77344;R-HSA-77304;R-HSA-77312;R-HSA-77342;R-HSA-77340;R-HSA-77254;R-HSA-77283;R-HSA-77333;R-HSA-77256;R-HSA-77331;R-HSA-77329
R-HSA-532668	N-glycan trimming in the ER and Calnexin/Calreticulin cycle	5	17	0.0017906	0.440529	0.896486	4	13	Homo sapiens	P30101;P27824;P14314;Q14697;P27797;B4DGP8	P30101;P27824;P14314;Q14697;P27797	R-HSA-548890;R-HSA-901047;R-HSA-532667;R-HSA-535717
R-HSA-5663213	RHO GTPases Activate WASPs and WAVEs	10	36	0.00379187	0.442347	0.896486	10	10	Homo sapiens	P60953;O15144;B4DXW1;C9JWM7;Q1KLZ0;P60709;Q53R19;O15511;P63000;A4D2P0;A4D2P1;P61160;P63261;Q1HBJ4;P28482;P59998;F5H6T1;P61158;E9PF41;F6TTL5	P61160;O15144;P60953;P28482;P63261;P60709;O15511;P59998;P61158;P63000	R-HSA-2197698;R-HSA-442592;R-HSA-2029473;R-HSA-2029469;R-HSA-2029465;R-HSA-442586;R-HSA-2197691;R-HSA-2197690;R-HSA-2029466;R-HSA-2130194
R-HSA-4608870	Asymmetric localization of PCP proteins	17	63	0.00663577	0.448451	0.896486	2	7	Homo sapiens	O43242;P25788;P25789;P25786;H0YNE3;B2RDW1;B4E2V4;P62979;P28065;Q3MIH3;P28066;Q53XL8;A2ACR1;Q06323;Q5U5U6;Q96C32;Q5PY61;P28074;P62987;B4DR63;P0CG48;Q6NW36;Q8TAA3;O14818;B4DV12;P51665;P0CG47;P49721;P62191;A6NJG9	P25788;O43242;P25789;P25786;Q06323;P62987;P28074;P62979;P0CG48;Q8TAA3;O14818;P51665;P49721;P28065;P0CG47;P62191;P28066	R-HSA-4608852;R-HSA-4608855
R-HSA-69580	p53-Dependent G1/S DNA damage checkpoint	17	63	0.00663577	0.448451	0.896486	4	22	Homo sapiens	O43242;P25788;P25789;P25786;H0YNE3;B2RDW1;B4E2V4;P62979;P28065;Q3MIH3;P28066;Q53XL8;A2ACR1;Q06323;Q5U5U6;Q96C32;Q5PY61;P28074;P62987;B4DR63;P0CG48;Q6NW36;Q8TAA3;O14818;B4DV12;P51665;P0CG47;P49721;P62191;A6NJG9	P25788;O43242;P25789;P25786;Q06323;P62987;P28074;P62979;P0CG48;Q8TAA3;O14818;P51665;P49721;P28065;P0CG47;P62191;P28066	R-HSA-6804724;R-HSA-264444;R-HSA-264458;R-HSA-6804879
R-HSA-69563	p53-Dependent G1 DNA Damage Response	17	63	0.00663577	0.448451	0.896486	4	22	Homo sapiens	O43242;P25788;P25789;P25786;H0YNE3;B2RDW1;B4E2V4;P62979;P28065;Q3MIH3;P28066;Q53XL8;A2ACR1;Q06323;Q5U5U6;Q96C32;Q5PY61;P28074;P62987;B4DR63;P0CG48;Q6NW36;Q8TAA3;O14818;B4DV12;P51665;P0CG47;P49721;P62191;A6NJG9	P25788;O43242;P25789;P25786;Q06323;P62987;P28074;P62979;P0CG48;Q8TAA3;O14818;P51665;P49721;P28065;P0CG47;P62191;P28066	R-HSA-6804724;R-HSA-264444;R-HSA-264458;R-HSA-6804879
R-HSA-5676934	Protein repair	2	6	0.000631978	0.454736	0.896486	3	3	Homo sapiens	H9ZYJ2;O60744;B1ALW1;P10599;P22061;J3KP72	P10599;P22061	R-HSA-5676966;R-HSA-5676940;R-HSA-5676917
R-HSA-433692	Proton-coupled monocarboxylate transport	2	6	0.000631978	0.454736	0.896486	1	1	Homo sapiens	P53985;Q54A51	P35613;P53985	R-HSA-433698
R-HSA-192905	vRNP Assembly	2	6	0.000631978	0.454736	0.896486	1	2	Homo sapiens	P07900;O00410	P07900;O00410	R-HSA-192830
R-HSA-171319	Telomere Extension By Telomerase	2	6	0.000631978	0.454736	0.896486	1	7	Homo sapiens	Q9Y230;Q9Y265;B3KQ59	Q9Y230;Q9Y265	R-HSA-164616
R-HSA-1482798	Acyl chain remodeling of CL	2	6	0.000631978	0.454736	0.896486	1	9	Homo sapiens	P55084;P40939;Q53TA2;B4E2W0;B4DYP2;E9KL44	P55084;P40939	R-HSA-1482775
R-HSA-210991	Basigin interactions	7	25	0.00263324	0.458815	0.896486	10	10	Homo sapiens	P62937;P05556;A3KLL5;P08195;P53985;P54709;J3KPF3;B7Z1N7;Q54A51;P05026	P62937;P05556;P08195;P35613;P53985;P54709;P05026	R-HSA-204392;R-HSA-375131;R-HSA-204434;R-HSA-375133;R-HSA-204465;R-HSA-204485;R-HSA-375135;R-HSA-204500;R-HSA-204600;R-HSA-204549
R-HSA-75153	Apoptotic execution phase	14	52	0.00547714	0.462833	0.896486	16	54	Homo sapiens	P10636;A3R0T8;B7Z5V1;Q14974;P35611;Q5I6Y6;Q5I6Y4;Q86XM2;F5H1A8;P35222;B4DI79;Q13813;P10412;Q6UYC3;P02545;Q15149;P06396;P20700;A2A3N8;P08670;P26583;P16401;B4DGU4;P09429	P02545-1;P10636;Q14974;P35611;Q13813;P35222-1;P10412;Q15149;P06396;P20700;P08670;P26583;P16401;P09429	R-HSA-201608;R-HSA-350318;R-HSA-350319;R-HSA-201637;R-HSA-201628;R-HSA-201629;R-HSA-211206;R-HSA-211239;R-HSA-202969;R-HSA-211191;R-HSA-202967;R-HSA-201622;R-HSA-266204;R-HSA-264865;R-HSA-264871;R-HSA-211247
R-HSA-193697	p75NTR regulates axonogenesis	3	10	0.0010533	0.472234	0.896486	5	7	Homo sapiens	P61586;P52565;Q9NQC3	P61586;P52565;Q9NQC3	R-HSA-193655;R-HSA-193668;R-HSA-194518;R-HSA-193646;R-HSA-193696
R-HSA-381183	ATF6-alpha activates chaperone genes	3	10	0.0010533	0.472234	0.896486	3	5	Homo sapiens	P14625;P27797;P11021	P14625;P27797;P11021	R-HSA-1791150;R-HSA-1791163;R-HSA-1791082
R-HSA-203615	eNOS activation	3	10	0.0010533	0.472234	0.896486	9	17	Homo sapiens	B1AKK2;B4DJ51;O94760;P07900;P62158	O94760;P07900;P62158	R-HSA-202111;R-HSA-202110;R-HSA-202129;R-HSA-1497810;R-HSA-202144;R-HSA-202137;R-HSA-5693373;R-HSA-202127;R-HSA-1497784
R-HSA-3858494	Beta-catenin independent WNT signaling	37	142	0.0149568	0.481873	0.896486	22	50	Homo sapiens	O43242;Q08209;P63010;A4D2P0;Q7Z451;P07737;A4D2P1;Q9UQM7;P28065;Q3MIH3;Q6FHM2;P53680;P63098;P28066;Q7LDD5;Q53XL8;A2ACR1;Q06323;Q96C32;Q5PY61;Q1RMY8;P63000;B4DR63;P28074;B4DJ51;O14818;Q8TAA3;Q6NW36;B4DV12;P61586;O95782;P51665;P62191;A6NJG9;Q96CW1;P09497;P09496;A1A441;P25788;P25789;P25786;A8K161;H0YNE3;B2RDW1;P59768;B4E2V4;P35222;P62158;P62979;P62873;P62879;O94973;Q00610;Q5U5U6;P62987;P0CG48;P09471;…	O43242;P25788;P25789;P25786;Q08209;P59768;P63010;P35222;P62158;P07737;P62979;P62873;O94973;P62879;Q9UQM7;Q00610;P28065;P53680;P63098;P28066;Q06323;P63000;P62987;P28074;P0CG48;O14818;Q8TAA3;P09471;P61586;P51665;O95782;P0CG47;P49721;P62191;P09497;Q96CW1;P09496	R-HSA-4551465;R-HSA-4332363;R-HSA-398193;R-HSA-4608852;R-HSA-4332356;R-HSA-4332359;R-HSA-4332388;R-HSA-4332358;R-HSA-4608855;R-HSA-4411383;R-HSA-3858495;R-HSA-2730872;R-HSA-5138459;R-HSA-3965444;R-HSA-4551451;R-HSA-3965447;R-HSA-5138433;R-HSA-3965441;R-HSA-398040;R-HSA-3858475;R-HSA-3965450;R-HSA-4411365
R-HSA-1358803	Downregulation of ERBB2:ERBB3 signaling	4	14	0.00147462	0.482269	0.896486	5	8	Homo sapiens	P62987;P62979;P0CG48;B4DV12;Q5U5U6;Q96C32;B2RDW1;Q5PY61;P0CG47;Q3MIH3	P62987;P62979;P0CG48;P0CG47	R-HSA-1358790;R-HSA-1358789;R-HSA-1358797;R-HSA-1358795;R-HSA-1358792
R-HSA-209543	p75NTR recruits signalling complexes	4	14	0.00147462	0.482269	0.896486	1	9	Homo sapiens	P62987;P62979;P0CG48;B4DV12;Q5U5U6;Q96C32;B2RDW1;Q5PY61;P0CG47;Q3MIH3	P62987;P62979;P0CG48;P0CG47	R-HSA-209566
R-HSA-5578749	Transcriptional regulation by small RNAs	20	76	0.00800506	0.482883	0.896486	2	5	Homo sapiens	O60814;B5MDF5;Q93077;Q93079;B2R4S9;P23527;P84243;P0C0S5;B2R4R0;A8K3Z8;P06899;P62826;B2R4P9;P62807;P62805;P16104;Q99879;P33778;Q99878;Q99877;Q16778;Q16777;Q6FI13;P68431;B4DV51;P58876	O60814;P33778;Q99879;Q99878;Q99877;Q93077;Q93079;Q16778;P23527;Q16777;P84243;P0C0S5;Q6FI13;P68431;P06899;P62826;P58876;P62807;P16104;P62805	R-HSA-5578744;R-HSA-5578742
R-HSA-5610787	Hedgehog 'off' state	29	111	0.0116916	0.483622	0.896486	10	32	Homo sapiens	P04350;O43242;P25788;P25789;Q71U36;P25786;G3V1U9;A8MUB1;H0YNE3;B2RDW1;B4E2V4;P68371;P62979;P68366;P63208;Q9BQE3;P28065;Q3MIH3;P28066;Q5JWF2;A6NI00;Q13509;P63092;Q53XL8;A2ACR1;Q06323;Q96C32;P68363;Q5U5U6;Q5PY61;B4DR63;P28074;P62987;P0CG48;O14818;Q6NW36;Q8TAA3;Q9BVA1;B4DV12;P51665;Q13885;P0CG47;P49721;P62191;A6NJG9;Q9H4B7	P04350;O43242;P25788;P25789;P25786;Q71U36;P68371;P62979;P68366;P63208;Q9BQE3;P28065;P28066;Q13509;P63092;Q06323;P68363;P28074;P62987;P0CG48;O14818;Q8TAA3;Q9BVA1;P51665;Q13885;P49721;P0CG47;P62191;Q9H4B7	R-HSA-5610760;R-HSA-5610742;R-HSA-5610727;R-HSA-5610767;R-HSA-5610733;R-HSA-5610754;R-HSA-5610745;R-HSA-5610757;R-HSA-5610746;R-HSA-5610758
R-HSA-1236978	Cross-presentation of soluble exogenous antigens (endosomes)	13	49	0.00516115	0.487643	0.896486	1	5	Homo sapiens	O43242;P25788;P25789;P25786;Q53XL8;A2ACR1;Q06323;H0YNE3;B4E2V4;B4DR63;P28074;Q6NW36;Q8TAA3;O14818;P51665;P28065;P49721;P62191;A6NJG9;P28066	O43242;P25788;P25789;P25786;Q06323;P28074;Q8TAA3;O14818;P51665;P49721;P28065;P62191;P28066	R-HSA-1236970
R-HSA-181430	Norepinephrine Neurotransmitter Release Cycle	5	18	0.00189593	0.489275	0.896486	2	5	Homo sapiens	P63027;Q16623;P61764;P21579;Q7Z5K3;J3KQA0;Q75ME0;Q68CM6;P60880	P63027;Q16623;P21579;P60880;P61764-1	R-HSA-374899;R-HSA-374922
R-HSA-164938	Nef-mediates down modulation of cell surface receptors by recruiting them to clathrin adapters	6	22	0.00231725	0.494679	0.896486	9	15	Homo sapiens	Q7Z451;O94973;O95782;P63010;P84077;P53680;Q96CW1	O94973;O95782;P63010;P84077;P53680;Q96CW1	R-HSA-167537;R-HSA-167597;R-HSA-182186;R-HSA-182171;R-HSA-200879;R-HSA-167633;R-HSA-182198;R-HSA-167601;R-HSA-167637
R-HSA-140875	Common Pathway of Fibrin Clot Formation	6	22	0.00231725	0.494679	0.896486	11	27	Homo sapiens	P02679;Q32Q65;P02671;P02675;P01008;A8K3E4;P24158;P00488	P02679;P02671;P02675;P01008;P24158;P00488	R-HSA-140872;R-HSA-140847;R-HSA-140791;R-HSA-140842;R-HSA-140840;R-HSA-5607004;R-HSA-140696;R-HSA-140806;R-HSA-140851;R-HSA-140599;R-HSA-140870
R-HSA-69615	G1/S DNA Damage Checkpoints	17	65	0.00684643	0.499194	0.896486	6	28	Homo sapiens	O43242;P25788;P25789;P25786;H0YNE3;B2RDW1;B4E2V4;P62979;P28065;Q3MIH3;P28066;Q53XL8;A2ACR1;Q06323;Q5U5U6;Q96C32;Q5PY61;P28074;P62987;B4DR63;P0CG48;Q6NW36;Q8TAA3;O14818;B4DV12;P51665;P0CG47;P49721;P62191;A6NJG9	P25788;O43242;P25789;P25786;Q06323;P62987;P28074;P62979;P0CG48;Q8TAA3;O14818;P51665;P49721;P28065;P0CG47;P62191;P28066	R-HSA-69600;R-HSA-6804724;R-HSA-264444;R-HSA-264458;R-HSA-6804879;R-HSA-69598
R-HSA-427413	NoRC negatively regulates rRNA expression	19	73	0.00768907	0.503927	0.896486	3	6	Homo sapiens	O60814;P33778;Q99879;Q99878;Q99877;Q93077;B2R4S9;Q93079;Q16778;P23527;Q16777;P84243;P0C0S5;B2R4R0;Q6FI13;P68431;P06899;B2R4P9;P58876;P62807;P16104;P62805	O60814;P33778;Q99879;Q99878;Q99877;Q93077;Q93079;Q16778;P23527;Q16777;P84243;P0C0S5;Q6FI13;P68431;P06899;P58876;P62807;P16104;P62805	R-HSA-5227490;R-HSA-427337;R-HSA-433672
R-HSA-1500620	Meiosis	22	85	0.00895302	0.510162	0.896486	9	14	Homo sapiens	O60814;Q93077;Q93079;B2R4S9;P23527;P84243;P0C0S5;B2R4R0;P06899;B2R4P9;P62807;P16104;P62805;Q99879;P33778;Q99878;Q5I6Y6;Q99877;P54652;Q5I6Y4;Q16778;Q16777;Q6UYC3;P02545;Q6FI13;P20700;P68431;P58876	P02545-2;O60814;P33778;Q99879;Q99878;Q99877;Q93077;P54652;Q93079;Q16778;Q16777;P23527;P84243;P0C0S5;Q6FI13;P20700;P68431;P06899;P58876;P62807;P16104;P62805	R-HSA-912408;R-HSA-912458;R-HSA-912505;R-HSA-1214188;R-HSA-912470;R-HSA-912503;R-HSA-912450;R-HSA-912467;R-HSA-912496
R-HSA-6814122	Cooperation of PDCL (PhLP1) and TRiC/CCT in G-protein beta folding	11	42	0.00442385	0.511767	0.896486	10	11	Homo sapiens	P40227;P17987;P78371;B4E2X5;P59768;Q1RMY8;P04899;Q99832;A6NCD2;P49368;P62873;P62879;P09471;B4DUR8;B4DQH4;P50990;B4DEM7;Q6FHM2;B3KTZ0	P49368;P40227;P62873;P62879;P17987;P78371;P09471;P50990;P59768;Q99832;P04899	R-HSA-8850529;R-HSA-6814121;R-HSA-6814120;R-HSA-6814124;R-HSA-8850534;R-HSA-6814418;R-HSA-8850539;R-HSA-6814119;R-HSA-8850527;R-HSA-8850560
R-HSA-3928662	EPHB-mediated forward signaling	11	42	0.00442385	0.511767	0.896486	11	26	Homo sapiens	G3V1A4;P60953;O15144;B4DXW1;C9JWM7;Q1KLZ0;P60709;Q53R19;O15511;P23528;P63000;A4D2P0;A4D2P1;P61160;P61586;P63261;P59998;F5H6T1;P61158;E9PF41;F6TTL5	P61160;O15144;P60953;P61586;P63261;P60709;O15511;P59998;P61158;P23528;P63000	R-HSA-3928612;R-HSA-3928576;R-HSA-3928577;R-HSA-3928592;R-HSA-3928595;R-HSA-3928608;R-HSA-4093336;R-HSA-3928620;R-HSA-3928601;R-HSA-3928619;R-HSA-3928632
R-HSA-72695	Formation of the ternary complex, and subsequently, the 43S complex	13	50	0.00526648	0.516475	0.896486	1	3	Homo sapiens	P15880;P46783;P39019;P62081;B2RDW1;P08865;P25398;Q5JR94;Q6IPX4;B0ZBD0;P62979;P62249;P62241;J3KN86;P23396;B2R491;P46782;P62851;P62701	P15880;P62249;P62979;P46783;P39019;P62241;P62081;P25398;P08865;P23396;P62851;P46782;P62701	R-HSA-72691
R-HSA-350562	Regulation of ornithine decarboxylase (ODC)	13	50	0.00526648	0.516475	0.896486	1	4	Homo sapiens	O43242;P25788;P25789;P25786;Q53XL8;A2ACR1;Q06323;H0YNE3;B4E2V4;B4DR63;P28074;Q6NW36;Q8TAA3;O14818;P51665;P28065;P49721;P62191;A6NJG9;P28066	O43242;P25788;P25789;P25786;Q06323;P28074;Q8TAA3;O14818;P51665;P49721;P28065;P62191;P28066	R-HSA-353125
R-HSA-174084	Autodegradation of Cdh1 by Cdh1:APC/C	16	62	0.00653044	0.522452	0.896486	2	2	Homo sapiens	O43242;P25788;P25789;P25786;H0YNE3;B2RDW1;B4E2V4;P62979;P28065;Q3MIH3;P28066;Q53XL8;A2ACR1;Q06323;Q5U5U6;Q96C32;Q5PY61;P28074;P62987;B4DR63;P0CG48;Q6NW36;O14818;B4DV12;P51665;P0CG47;P49721;P62191;A6NJG9	P25788;O43242;P25789;P25786;Q06323;P62987;P28074;P62979;P0CG48;O14818;P51665;P49721;P28065;P0CG47;P62191;P28066	R-HSA-174057;R-HSA-174058
R-HSA-174154	APC/C:Cdc20 mediated degradation of Securin	17	66	0.00695176	0.524233	0.896486	2	3	Homo sapiens	O43242;P25788;P25789;P25786;H0YNE3;B2RDW1;B4E2V4;P62979;P28065;Q3MIH3;P28066;Q53XL8;A2ACR1;Q06323;Q5U5U6;Q96C32;Q5PY61;P28074;P62987;B4DR63;P0CG48;Q6NW36;Q8TAA3;O14818;B4DV12;P51665;P0CG47;P49721;P62191;A6NJG9	P25788;O43242;P25789;P25786;Q06323;P62987;P28074;P62979;P0CG48;Q8TAA3;O14818;P51665;P49721;P28065;P0CG47;P62191;P28066	R-HSA-174202;R-HSA-174144
R-HSA-195253	Degradation of beta-catenin by the destruction complex	21	82	0.00863703	0.530612	0.896486	14	20	Homo sapiens	P25788;O43242;P25789;P25786;A8K7B7;P30153;H0YNE3;B2RDW1;B4E2V4;P35222;P62979;P63208;P28065;Q3MIH3;P28066;Q53XL8;A2ACR1;Q06323;Q96C32;Q5U5U6;Q5PY61;B4DR63;P28074;P62987;P0CG48;Q8TAA3;Q6NW36;O14818;B4DV12;P51665;B4DGU4;P0CG47;P49721;P62191;A6NJG9	O43242;P25788;P25789;P25786;Q06323;P30153;P35222;P62987;P28074;P35222-1;P62979;P0CG48;O14818;Q8TAA3;P63208;P51665;P0CG47;P49721;P28065;P62191;P28066	R-HSA-195251;R-HSA-195318;R-HSA-195287;R-HSA-195280;R-HSA-5229343;R-HSA-195283;R-HSA-5246693;R-HSA-2130282;R-HSA-195300;R-HSA-2130286;R-HSA-2130279;R-HSA-5229348;R-HSA-195304;R-HSA-195275
R-HSA-2243919	Crosslinking of collagen fibrils	3	11	0.00115863	0.535161	0.896486	12	12	Homo sapiens	P02452;Q15113;P08123	P02452;Q15113;P08123	R-HSA-2395223;R-HSA-2395322;R-HSA-2243931;R-HSA-2250301;R-HSA-2395340;R-HSA-2395324;R-HSA-2022141;R-HSA-2002466;R-HSA-2395314;R-HSA-2395257;R-HSA-2243926;R-HSA-2395302
R-HSA-2022923	Dermatan sulfate biosynthesis	3	11	0.00115863	0.535161	0.896486	4	4	Homo sapiens	P07585;Q6FH10;P21810;P13611	P07585;P21810;P13611	R-HSA-2022063;R-HSA-2022061;R-HSA-2022052;R-HSA-2022065
R-HSA-5652084	Fructose metabolism	2	7	0.000737308	0.535424	0.896486	2	7	Homo sapiens	P05062;P15121	P05062;P15121	R-HSA-5652172;R-HSA-70342
R-HSA-168316	Assembly of Viral Components at the Budding Site	2	7	0.000737308	0.535424	0.896486	1	17	Homo sapiens	P27824;P27797;B4DGP8	P27824;P27797	R-HSA-169921
R-HSA-442729	CREB phosphorylation through the activation of CaMKII	4	15	0.00157995	0.535611	0.896486	4	4	Homo sapiens	B4DJ51;Q7LDD5;Q9UQM7;A8K161;P07196;Q13554;A4D2J9;P62158	Q9UQM7;P07196;Q13554;P62158	R-HSA-445367;R-HSA-443475;R-HSA-444792;R-HSA-442725
R-HSA-205043	NRIF signals cell death from the nucleus	4	15	0.00157995	0.535611	0.896486	3	7	Homo sapiens	P62987;P62979;P0CG48;B4DV12;Q5U5U6;Q96C32;B2RDW1;Q5PY61;P0CG47;Q3MIH3	P62987;P62979;P0CG48;P0CG47	R-HSA-204947;R-HSA-205008;R-HSA-205118
R-HSA-3134975	Regulation of innate immune responses to cytosolic DNA	4	15	0.00157995	0.535611	0.896486	3	7	Homo sapiens	P62987;P62979;P0CG48;B4DV12;Q5U5U6;Q96C32;B2RDW1;Q5PY61;P0CG47;Q3MIH3	P62987;P62979;P0CG48;P0CG47	R-HSA-3249386;R-HSA-3134946;R-HSA-3134804
R-HSA-2691232	Constitutive Signaling by NOTCH1 HD Domain Mutants	4	15	0.00157995	0.535611	0.896486	2	6	Homo sapiens	P62987;P62979;P0CG48;B4DV12;Q5U5U6;Q96C32;B2RDW1;Q5PY61;P0CG47;Q3MIH3	P62987;P62979;P0CG48;P0CG47	R-HSA-2730752;R-HSA-2737728
R-HSA-2691230	Signaling by NOTCH1 HD Domain Mutants in Cancer	4	15	0.00157995	0.535611	0.896486	2	6	Homo sapiens	P62987;P62979;P0CG48;B4DV12;Q5U5U6;Q96C32;B2RDW1;Q5PY61;P0CG47;Q3MIH3	P62987;P62979;P0CG48;P0CG47	R-HSA-2730752;R-HSA-2737728
R-HSA-69298	Association of licensing factors with the pre-replicative complex	4	15	0.00157995	0.535611	0.896486	1	3	Homo sapiens	P62987;P62979;P0CG48;B4DV12;Q5U5U6;Q96C32;B2RDW1;Q5PY61;P0CG47;Q3MIH3	P62987;P62979;P0CG48;P0CG47	R-HSA-68712
R-HSA-1236382	Constitutive Signaling by Ligand-Responsive EGFR Cancer Variants	5	19	0.00200126	0.536398	0.896486	23	23	Homo sapiens	P62987;P62979;P07900;P0CG48;B4DV12;Q5U5U6;Q96C32;B2RDW1;Q5PY61;P0CG47;Q3MIH3	P62987;P62979;P07900;P0CG48;P0CG47	R-HSA-1225950;R-HSA-1225951;R-HSA-1226016;R-HSA-1225949;R-HSA-1225947;R-HSA-1218833;R-HSA-1247842;R-HSA-1218824;R-HSA-1169421;R-HSA-1247841;R-HSA-1225961;R-HSA-1225960;R-HSA-1247844;R-HSA-1220611;R-HSA-1225957;R-HSA-1225956;R-HSA-1220610;R-HSA-1225952;R-HSA-1226012;R-HSA-1220614;R-HSA-1220613;R-HSA-1220612;R-HSA-1226014
R-HSA-5637815	Signaling by Ligand-Responsive EGFR Variants in Cancer	5	19	0.00200126	0.536398	0.896486	23	23	Homo sapiens	P62987;P62979;P07900;P0CG48;B4DV12;Q5U5U6;Q96C32;B2RDW1;Q5PY61;P0CG47;Q3MIH3	P62987;P62979;P07900;P0CG48;P0CG47	R-HSA-1225950;R-HSA-1225951;R-HSA-1226016;R-HSA-1225949;R-HSA-1225947;R-HSA-1218833;R-HSA-1247842;R-HSA-1218824;R-HSA-1169421;R-HSA-1247841;R-HSA-1225961;R-HSA-1225960;R-HSA-1247844;R-HSA-1220611;R-HSA-1225957;R-HSA-1225956;R-HSA-1220610;R-HSA-1225952;R-HSA-1226012;R-HSA-1220614;R-HSA-1220613;R-HSA-1220612;R-HSA-1226014
R-HSA-1643713	Signaling by EGFR in Cancer	5	19	0.00200126	0.536398	0.896486	40	42	Homo sapiens	P62987;P62979;P07900;P0CG48;B4DV12;Q5U5U6;Q96C32;B2RDW1;Q5PY61;P0CG47;Q3MIH3	P62987;P62979;P07900;P0CG48;P0CG47	R-HSA-1225950;R-HSA-1225951;R-HSA-1225949;R-HSA-1248002;R-HSA-1225947;R-HSA-1218833;R-HSA-1218824;R-HSA-5637770;R-HSA-5637764;R-HSA-5637765;R-HSA-5637766;R-HSA-1226012;R-HSA-1226014;R-HSA-1226016;R-HSA-1247999;R-HSA-1248655;R-HSA-5637808;R-HSA-5637806;R-HSA-5638137;R-HSA-1247842;R-HSA-1169421;R-HSA-1247841;R-HSA-1225961;R-HSA-1225960;R-HSA-1247844;R-HSA-5637800;R-HSA-5637801;R-HSA-1225957;R-HSA-1…
R-HSA-110320	Translesion Synthesis by POLH	5	19	0.00200126	0.536398	0.896486	7	8	Homo sapiens	P62987;P62979;P0CG48;B4DV12;Q5U5U6;Q96C32;B2RDW1;Q5PY61;P0CG47;P55072;Q3MIH3	P62987;P62979;P0CG48;P0CG47;P55072	R-HSA-5655170;R-HSA-110316;R-HSA-110317;R-HSA-110319;R-HSA-5654986;R-HSA-5654985;R-HSA-5654989
R-HSA-191650	Regulation of gap junction activity	1	3	0.000315989	0.536488	0.896486	4	4	Homo sapiens	P17302	P17302	R-HSA-190541;R-HSA-191656;R-HSA-191636;R-HSA-191654
R-HSA-191647	c-src mediated regulation of Cx43 function and closure of gap junctions	1	3	0.000315989	0.536488	0.896486	4	4	Homo sapiens	P17302	P17302	R-HSA-190541;R-HSA-191656;R-HSA-191636;R-HSA-191654
R-HSA-111458	Formation of apoptosome	1	3	0.000315989	0.536488	0.896486	3	3	Homo sapiens	P99999;G4XXL9	P99999	R-HSA-114259;R-HSA-114256;R-HSA-114254
R-HSA-8853336	Signaling by plasma membrane FGFR1 fusions	1	3	0.000315989	0.536488	0.896486	2	2	Homo sapiens	O94905	O94905	R-HSA-8853325;R-HSA-8853322
R-HSA-111932	CaMK IV-mediated phosphorylation of CREB	1	3	0.000315989	0.536488	0.896486	3	4	Homo sapiens	B4DJ51;P62158	P62158	R-HSA-112282;R-HSA-111915;R-HSA-111913
R-HSA-164939	Nef mediated downregulation of CD28 cell surface expression	1	3	0.000315989	0.536488	0.896486	2	3	Homo sapiens	Q96CW1	Q96CW1	R-HSA-167633;R-HSA-167637
R-HSA-190827	Transport of connexins along the secretory pathway	1	3	0.000315989	0.536488	0.896486	1	2	Homo sapiens	P17302	P17302	R-HSA-190686
R-HSA-190704	Oligomerization of connexins into connexons	1	3	0.000315989	0.536488	0.896486	1	3	Homo sapiens	P17302	P17302	R-HSA-190662
R-HSA-5653890	Lactose synthesis	1	3	0.000315989	0.536488	0.896486	1	3	Homo sapiens	P11166	P11166	R-HSA-5653873
R-HSA-77108	Utilization of Ketone Bodies	1	3	0.000315989	0.536488	0.896486	1	3	Homo sapiens	B2R5V2;P55809	P55809	R-HSA-74177
R-HSA-173599	Formation of the active cofactor, UDP-glucuronate	1	3	0.000315989	0.536488	0.896486	1	3	Homo sapiens	Q16851	Q16851	R-HSA-70286
R-HSA-77288	mitochondrial fatty acid beta-oxidation of unsaturated fatty acids	1	3	0.000315989	0.536488	0.896486	1	4	Homo sapiens	Q16698;B7Z6B8	Q16698	R-HSA-109343
R-HSA-212676	Dopamine Neurotransmitter Release Cycle	6	23	0.00242258	0.537348	0.896486	2	4	Homo sapiens	P63027;Q16623;P61764;P21579;P17600;Q7Z5K3;J3KQA0;Q75ME0;Q68CM6;P60880	P63027;Q16623;P21579;P17600;P60880;P61764-1	R-HSA-380574;R-HSA-380869
R-HSA-168254	Influenza Infection	41	161	0.0169581	0.537486	0.896486	12	59	Homo sapiens	P36578;P62750;Q3B7A4;Q07020;P08865;A8K4C8;B0ZBD0;A8K3Z8;P62424;P62826;P47914;Q3MIH3;P23396;B4DLX3;P62851;P15880;G5E9G0;Q02543;P49207;P39019;E9PB24;P62917;B4DV51;A8MUS3;B2R491;P39023;A8K5I0;O00410;F5H1S2;P18124;B5MDF5;Q14974;P46779;P27797;B4DGP8;B2RDW1;G5E9L2;Q5JR94;P30050;Q6IPX4;Q6I9V5;P62979;P62249;P07900;G3V203;P08107;F8VWC5;P62906;P62241;P46782;P62701;P46783;P27824;P05387;P05386;P42766;C9JB50;…	P18124;P36578;Q14974;P62750;P46779;P27797;Q07020;P08865;P30050;P62249;P62979;P07900;P62424;P62906;P62241;P47914;P62826;P23396;P62851;P46782;P62701;P15880;P46783;P27824;Q02543;P05387;P05386;P42766;P49207;P39019;P05388;P12236;P62081;P25398;P62987;P0DMV8;P62917;P18077;P26373;O00410;P39023	R-HSA-192704;R-HSA-168337;R-HSA-192841;R-HSA-192830;R-HSA-168317;R-HSA-6791035;R-HSA-168880;R-HSA-168310;R-HSA-192746;R-HSA-168878;R-HSA-169921;R-HSA-1176059
R-HSA-354192	Integrin alphaIIb beta3 signaling	7	27	0.0028439	0.53838	0.896486	23	24	Homo sapiens	P02751;P02671;P02679;Q9Y490;P02675;A8K3E4;B7ZLF0;B4DW74;Q32Q65;B4DQI8;A8KAH9;P62834;P61224	P02679;P02671;P02751;Q9Y490;P02675;P62834;P61224	R-HSA-443910;R-HSA-354060;R-HSA-377644;R-HSA-372697;R-HSA-377641;R-HSA-377640;R-HSA-354124;R-HSA-429415;R-HSA-377643;R-HSA-443905;R-HSA-372693;R-HSA-354087;R-HSA-429441;R-HSA-354149;R-HSA-939265;R-HSA-354077;R-HSA-354073;R-HSA-354173;R-HSA-354066;R-HSA-432096;R-HSA-354165;R-HSA-372705;R-HSA-354097
R-HSA-977606	Regulation of Complement cascade	7	27	0.0028439	0.53838	0.896486	28	32	Homo sapiens	P13987;Q6FHM9;Q5JNX2;P04003;P08603;A6H8M8;Q5VVQ8;Q6P4R1;Q4LE82;P00751;Q53F89;B2RUT6;Q6U2E9;P01024;B7ZVZ6;P0C0L4;A2BHY4;P0C0L5;B0V2C8;A7E2V2	P00751;P13987;P04003;P08603;P01024;P0C0L4;P0C0L5	R-HSA-977626;R-HSA-3266557;R-HSA-977629;R-HSA-981621;R-HSA-977619;R-HSA-981680;R-HSA-444647;R-HSA-964811;R-HSA-1006143;R-HSA-976768;R-HSA-977615;R-HSA-977602;R-HSA-981728;R-HSA-977605;R-HSA-981665;R-HSA-977359;R-HSA-981658;R-HSA-981535;R-HSA-981648;R-HSA-977375;R-HSA-1006169;R-HSA-977371;R-HSA-2530445;R-HSA-981637;R-HSA-2855047;R-HSA-977363;R-HSA-976743;R-HSA-976810
R-HSA-70268	Pyruvate metabolism	7	27	0.0028439	0.53838	0.896486	9	11	Homo sapiens	Q16775;P53985;P00338;Q04760;P07195;Q5U077;Q54A51;P09622;B4DT69	Q16775-2;P35613;P53985;P00338;Q04760;P07195;P09622	R-HSA-373875;R-HSA-71849;R-HSA-5694071;R-HSA-71397;R-HSA-204169;R-HSA-203946;R-HSA-373867;R-HSA-70510;R-HSA-6783221
R-HSA-400685	Sema4D in semaphorin signaling	7	27	0.0028439	0.53838	0.896486	7	12	Homo sapiens	B2RWP9;P60953;P60660;G3V1V0;Q60FE2;P08134;B7Z6Z4;Q4LE45;P35579;P63000;A4D2P0;P35580;A4D2P1;P61586;F8VTL3	P35580;P60953;P60660;P61586;P08134;P35579;P63000	R-HSA-419197;R-HSA-416594;R-HSA-419087;R-HSA-400682;R-HSA-416559;R-HSA-416588;R-HSA-419049
R-HSA-399719	Trafficking of AMPA receptors	8	31	0.00326522	0.539452	0.896486	4	4	Homo sapiens	Q7Z451;Q7LDD5;O94973;P46459;Q9UQM7;A8K161;O95782;Q13554;P63010;B4DFA2;P53680;Q96CW1;A4D2J9	P63010-1;P53680-1;P46459;Q9UQM7;O94973-3;O95782;Q13554;Q96CW1-2	R-HSA-416320;R-HSA-416639;R-HSA-416985;R-HSA-421007
R-HSA-399721	Glutamate Binding, Activation of AMPA Receptors and Synaptic Plasticity	8	31	0.00326522	0.539452	0.896486	4	9	Homo sapiens	Q7Z451;Q7LDD5;O94973;P46459;Q9UQM7;A8K161;O95782;Q13554;P63010;B4DFA2;P53680;Q96CW1;A4D2J9	P63010-1;P53680-1;P46459;Q9UQM7;O94973-3;O95782;Q13554;Q96CW1-2	R-HSA-416320;R-HSA-416639;R-HSA-416985;R-HSA-421007
R-HSA-140877	Formation of Fibrin Clot (Clotting Cascade)	10	39	0.00410786	0.541628	0.896486	21	53	Homo sapiens	P02679;P02671;P01042;B4E1F0;P02675;Q07021;B4E1H2;P24158;A8K3E4;P00488;Q32Q65;P05155;P01008;E9KL26;P01023;C9JEX1	P02679;P02671;P01042;P05155;P02675;P01008;Q07021;P24158;P00488;P01023	R-HSA-140872;R-HSA-140847;R-HSA-140791;R-HSA-140842;R-HSA-158399;R-HSA-140840;R-HSA-5607004;R-HSA-158354;R-HSA-140696;R-HSA-140806;R-HSA-158357;R-HSA-140870;R-HSA-140599;R-HSA-158419;R-HSA-158311;R-HSA-158137;R-HSA-158251;R-HSA-158218;R-HSA-140851;R-HSA-158340;R-HSA-158313
R-HSA-983189	Kinesins	16	63	0.00663577	0.547932	0.896486	4	14	Homo sapiens	Q13509;P04350;Q71U36;G3V1U9;A8MUB1;P68363;Q66K46;Q12840;Q9NY65;P68371;A6NHL2;P33176;P68366;Q9BVA1;Q9BQE3;Q13885;Q6PKD1;Q9H4B7	Q13509;P04350;Q71U36;P68363;Q66K46;Q12840;Q9NY65;P68371;A6NHL2;P33176;P68366;Q9BVA1;Q9BQE3;Q13885;Q6PKD1;Q9H4B7	R-HSA-983266;R-HSA-984733;R-HSA-983259;R-HSA-983194
R-HSA-5658442	Regulation of RAS by GAPs	17	67	0.00705709	0.548929	0.896486	2	5	Homo sapiens	O43242;P25788;P25789;P25786;H0YNE3;B2RDW1;B4E2V4;P62979;P28065;Q3MIH3;P28066;Q53XL8;A2ACR1;Q06323;Q5U5U6;Q96C32;Q5PY61;P28074;P62987;B4DR63;P0CG48;Q6NW36;Q8TAA3;O14818;B4DV12;P51665;P0CG47;P49721;P62191;A6NJG9	P25788;O43242;P25789;P25786;Q06323;P62987;P28074;P62979;P0CG48;Q8TAA3;O14818;P51665;P49721;P28065;P0CG47;P62191;P28066	R-HSA-5658424;R-HSA-5658430
R-HSA-68867	Assembly of the pre-replicative complex	17	67	0.00705709	0.548929	0.896486	2	12	Homo sapiens	O43242;P25788;P25789;P25786;H0YNE3;B2RDW1;B4E2V4;P62979;P28065;Q3MIH3;P28066;Q53XL8;A2ACR1;Q06323;Q5U5U6;Q96C32;Q5PY61;P28074;P62987;B4DR63;P0CG48;Q6NW36;Q8TAA3;O14818;B4DV12;P51665;P0CG47;P49721;P62191;A6NJG9	P25788;O43242;P25789;P25786;Q06323;P62987;P28074;P62979;P0CG48;Q8TAA3;O14818;P51665;P49721;P28065;P0CG47;P62191;P28066	R-HSA-68712;R-HSA-68825
R-HSA-390466	Chaperonin-mediated protein folding	24	95	0.0100063	0.555496	0.896486	18	19	Homo sapiens	P04350;P40227;Q71U36;G3V1U9;Q1KLZ0;A8MUB1;B4E2X5;P60709;P59768;Q9NY65;P68371;Q99832;P04899;A6NHL2;A6NCD2;P62873;P62879;P68366;Q9BQE3;B4DQH4;P50990;Q6FHM2;B3KTZ0;Q13509;P17987;P78371;P68363;Q1RMY8;P49368;Q9BVA1;B4DUR8;P09471;B4DEM7;Q13885;Q9H4B7	Q13509;P04350;P40227;Q71U36;P17987;P78371;P60709;P68363;Q9NY65;P59768;Q99832;P68371;P04899;A6NHL2;P49368;P62873;P68366;P62879;Q9BVA1;P09471;Q9BQE3;P50990;Q13885;Q9H4B7	R-HSA-389961;R-HSA-390470;R-HSA-389954;R-HSA-8850527;R-HSA-391266;R-HSA-8850529;R-HSA-6814121;R-HSA-6814120;R-HSA-389980;R-HSA-390453;R-HSA-6814124;R-HSA-8850534;R-HSA-390459;R-HSA-6814418;R-HSA-8850539;R-HSA-389970;R-HSA-6814119;R-HSA-8850560
R-HSA-2682334	EPH-Ephrin signaling	24	95	0.0100063	0.555496	0.896486	21	57	Homo sapiens	P60953;B4DXW1;C9JWM7;Q1KLZ0;P60709;Q4LE45;B7Z6Z4;Q60FE2;P63010;P23528;A4D2P0;Q7Z451;Q05193;P07900;P61160;A4D2P1;O94973;F8VTL3;P59998;Q00610;P53680;G3V1A4;B2RWP9;O15144;P60660;G3V1V0;Q53R19;O15511;P35579;P63000;P35580;P61586;P63261;O95782;F5H6T1;P61158;E9PF41;F6TTL5;Q96CW1;P09497;P09496	P60953;O15144;P60660;P60709;O15511;P63010;P23528;P35579;P63000;P35580;Q05193;P07900;P61160;O94973;P61586;P63261;Q00610;O95782;P59998;P61158;P53680;Q96CW1;P09497;P09496	R-HSA-3928640;R-HSA-3928641;R-HSA-3928642;R-HSA-3928612;R-HSA-3928576;R-HSA-3928577;R-HSA-3928608;R-HSA-3928647;R-HSA-3928620;R-HSA-3928651;R-HSA-3928619;R-HSA-3928616;R-HSA-3928654;R-HSA-3928628;R-HSA-3928592;R-HSA-3928595;R-HSA-3928625;R-HSA-4093336;R-HSA-3928601;R-HSA-3928633;R-HSA-3928632
R-HSA-5693571	Nonhomologous End-Joining (NHEJ)	13	52	0.00547714	0.572624	0.896486	4	13	Homo sapiens	O60814;P33778;Q99879;Q99877;P61088;B2R4S9;Q93079;Q16778;P23527;B2R4R0;P06899;P58876;P62807;P16104;P62805	O60814;P33778;Q99879;Q99877;P61088;Q93079;Q16778;P23527;P06899;P58876;P62807;P16104;P62805	R-HSA-5693599;R-HSA-5686704;R-HSA-5686900;R-HSA-5686685
R-HSA-5339562	Uptake and actions of bacterial toxins	11	44	0.00463451	0.572932	0.896486	32	64	Homo sapiens	P63027;P21926;Q2VPS2;Q75ME0;P60880;Q7L0J3;Q16623;P07900;P08238;P13639;P21579;Q7L1I2;P61266;Q7Z5K3;J3KQA0;B4DH30	P63027;Q16623;Q7L0J3;P07900;P13639;P08238;P21579;P21926;Q7L1I2;P61266;P60880	R-HSA-5250972;R-HSA-181567;R-HSA-5250962;R-HSA-194818;R-HSA-5228578;R-HSA-5250884;R-HSA-5250880;R-HSA-5250892;R-HSA-5336413;R-HSA-5336420;R-HSA-5244503;R-HSA-5336421;R-HSA-5336422;R-HSA-5244500;R-HSA-194800;R-HSA-5336417;R-HSA-5244397;R-HSA-5250600;R-HSA-5250875;R-HSA-5244506;R-HSA-5250606;R-HSA-5250607;R-HSA-5250986;R-HSA-5244415;R-HSA-5250979;R-HSA-5244402;R-HSA-5250616;R-HSA-5244424;R-HSA-1947…
R-HSA-69202	Cyclin E associated events during G1/S transition	17	68	0.00716242	0.573197	0.896486	4	20	Homo sapiens	O43242;P25788;P25789;P25786;H0YNE3;B2RDW1;B4E2V4;P62979;P63208;P28065;Q3MIH3;P28066;Q53XL8;A2ACR1;Q06323;Q5U5U6;Q96C32;Q5PY61;P28074;P62987;B4DR63;P0CG48;Q6NW36;O14818;B4DV12;P51665;P0CG47;P49721;P62191;A6NJG9	P25788;O43242;P25789;P25786;Q06323;P62987;P28074;P62979;P0CG48;O14818;P63208;P51665;P49721;P28065;P0CG47;P62191;P28066	R-HSA-187545;R-HSA-187575;R-HSA-187574;R-HSA-187552
R-HSA-5250941	Negative epigenetic regulation of rRNA expression	19	76	0.00800506	0.573824	0.896486	6	11	Homo sapiens	O60814;P33778;Q99879;Q99878;Q99877;Q93077;B2R4S9;Q93079;Q16778;P23527;Q16777;P84243;P0C0S5;B2R4R0;Q6FI13;P68431;P06899;B2R4P9;P58876;P62807;P16104;P62805	O60814;P33778;Q99879;Q99878;Q99877;Q93077;Q93079;Q16778;P23527;Q16777;P84243;P0C0S5;Q6FI13;P68431;P06899;P58876;P62807;P16104;P62805	R-HSA-427514;R-HSA-5227490;R-HSA-427527;R-HSA-427337;R-HSA-427528;R-HSA-433672
R-HSA-73854	RNA Polymerase I Promoter Clearance	19	76	0.00800506	0.573824	0.896486	1	9	Homo sapiens	O60814;P33778;Q99879;Q99878;Q99877;Q93077;B2R4S9;Q93079;Q16778;P23527;Q16777;P84243;P0C0S5;B2R4R0;Q6FI13;P68431;P06899;B2R4P9;P58876;P62807;P16104;P62805	O60814;P33778;Q99879;Q99878;Q99877;Q93077;Q93079;Q16778;P23527;Q16777;P84243;P0C0S5;Q6FI13;P68431;P06899;P58876;P62807;P16104;P62805	R-HSA-73718
R-HSA-194223	HDL-mediated lipid transport	5	20	0.00210659	0.581421	0.896486	21	25	Homo sapiens	P02649;B0YIW2;P02768;A3KPE2;P02656;P01023;P02647	P02649;P02768;P02656;P01023;P02647	R-HSA-349638;R-HSA-349637;R-HSA-264758;R-HSA-266089;R-HSA-266310;R-HSA-349404;R-HSA-264848;R-HSA-266315;R-HSA-264679;R-HSA-264678;R-HSA-216723;R-HSA-216727;R-HSA-216757;R-HSA-216756;R-HSA-266328;R-HSA-266303;R-HSA-264689;R-HSA-264834;R-HSA-266299;R-HSA-264695;R-HSA-349657
R-HSA-399954	Sema3A PAK dependent Axon repulsion	4	16	0.00168527	0.586047	0.896486	6	6	Homo sapiens	A4D2P0;P07900;G3V1A4;A4D2P1;P08238;P23528;P63000	P07900;P08238;P23528;P63000	R-HSA-419645;R-HSA-419644;R-HSA-399939;R-HSA-399952;R-HSA-399950;R-HSA-399930
R-HSA-937072	TRAF6 mediated induction of TAK1 complex	4	16	0.00168527	0.586047	0.896486	5	6	Homo sapiens	P62987;P62979;P0CG48;B4DV12;Q5U5U6;Q96C32;B2RDW1;Q5PY61;P0CG47;Q3MIH3	P62987;P62979;P0CG48;P0CG47	R-HSA-936947;R-HSA-936951;R-HSA-937075;R-HSA-936986;R-HSA-936952
R-HSA-110312	Translesion synthesis by REV1	4	16	0.00168527	0.586047	0.896486	4	5	Homo sapiens	P62987;P62979;P0CG48;B4DV12;Q5U5U6;Q96C32;B2RDW1;Q5PY61;P0CG47;Q3MIH3	P62987;P62979;P0CG48;P0CG47	R-HSA-110307;R-HSA-5652151;R-HSA-110308;R-HSA-110311
R-HSA-392517	Rap1 signalling	4	16	0.00168527	0.586047	0.896486	5	7	Homo sapiens	B4DW74;B4DQI8;A8KAH9;P31946;D0PNI1;P61224;P62834;P63104	P31946;P62834;P61224;P63104	R-HSA-939265;R-HSA-392513;R-HSA-354173;R-HSA-913993;R-HSA-392835
R-HSA-2559584	Formation of Senescence-Associated Heterochromatin Foci (SAHF)	4	16	0.00168527	0.586047	0.896486	1	2	Homo sapiens	A3R0T8;P10412;P20700;P16401;P17096	P10412;P20700;P16401;P17096	R-HSA-4647594
R-HSA-4419969	Depolymerisation of the Nuclear Lamina	4	16	0.00168527	0.586047	0.896486	2	6	Homo sapiens	A2T926;Q6UYC3;G5E972;P02545;P20700;Q5I6Y6;P42166;Q5I6Y4;P42167	P02545-1;P02545-2;P20700;P42167-1	R-HSA-5244669;R-HSA-5229194
R-HSA-3229121	Glycogen storage diseases	4	16	0.00168527	0.586047	0.896486	1	11	Homo sapiens	P62987;P62979;P0CG48;B4DV12;Q5U5U6;Q96C32;B2RDW1;Q5PY61;P0CG47;Q3MIH3	P62987;P62979;P0CG48;P0CG47	R-HSA-3797226
R-HSA-381033	ATF6-alpha activates chaperones	3	12	0.00126396	0.593595	0.896486	4	10	Homo sapiens	P14625;P27797;P11021	P14625;P27797;P11021	R-HSA-381158;R-HSA-1791150;R-HSA-1791163;R-HSA-1791082
R-HSA-69656	Cyclin A:Cdk2-associated events at S phase entry	17	69	0.00726775	0.596961	0.896486	4	18	Homo sapiens	O43242;P25788;P25789;P25786;H0YNE3;B2RDW1;B4E2V4;P62979;P63208;P28065;Q3MIH3;P28066;Q53XL8;A2ACR1;Q06323;Q5U5U6;Q96C32;Q5PY61;P28074;P62987;B4DR63;P0CG48;Q6NW36;O14818;B4DV12;P51665;P0CG47;P49721;P62191;A6NJG9	P25788;O43242;P25789;P25786;Q06323;P62987;P28074;P62979;P0CG48;O14818;P63208;P51665;P49721;P28065;P0CG47;P62191;P28066	R-HSA-187545;R-HSA-187575;R-HSA-187574;R-HSA-187552
R-HSA-72649	Translation initiation complex formation	14	57	0.00600379	0.598774	0.896486	2	2	Homo sapiens	P15880;P46783;P39019;P62081;B2RDW1;P08865;P25398;Q5JR94;P60842;Q6IPX4;B0ZBD0;P62979;P62249;J3QLC4;P62241;J3KN86;P23396;B2R491;P46782;P62851;P62701	P15880;P46783;P39019;P62081;P08865;P25398;P60842;P62979;P62249;P62241;P23396;P46782;P62851;P62701	R-HSA-157849;R-HSA-156808
R-HSA-72702	Ribosomal scanning and start codon recognition	14	57	0.00600379	0.598774	0.896486	2	2	Homo sapiens	P15880;P46783;P39019;P62081;B2RDW1;P08865;P25398;Q5JR94;P60842;Q6IPX4;B0ZBD0;P62979;P62249;J3QLC4;P62241;J3KN86;P23396;B2R491;P46782;P62851;P62701	P15880;P46783;P39019;P62081;P08865;P25398;P60842;P62979;P62249;P62241;P23396;P46782;P62851;P62701	R-HSA-72621;R-HSA-72697
R-HSA-3656225	Defective CHST6 causes MCDC1	2	8	0.000842637	0.607511	0.896486	1	1	Homo sapiens	P51888;P51884	P51888;P51884	R-HSA-3656269
R-HSA-3656243	Defective ST3GAL3 causes MCT12 and EIEE15	2	8	0.000842637	0.607511	0.896486	1	1	Homo sapiens	P51888;P51884	P51888;P51884	R-HSA-3656258
R-HSA-3656244	Defective B4GALT1 causes B4GALT1-CDG (CDG-2d)	2	8	0.000842637	0.607511	0.896486	1	1	Homo sapiens	P51888;P51884	P51888;P51884	R-HSA-3656230
R-HSA-5250958	Toxicity of botulinum toxin type B (BoNT/B)	2	8	0.000842637	0.607511	0.896486	4	5	Homo sapiens	P63027;P21579;J3KQA0	P63027;P21579	R-HSA-5244397;R-HSA-5244402;R-HSA-194796;R-HSA-5244404
R-HSA-416550	Sema4D mediated inhibition of cell attachment and migration	2	8	0.000842637	0.607511	0.896486	2	6	Homo sapiens	A4D2P0;A4D2P1;P61586;P63000	P61586;P63000	R-HSA-400682;R-HSA-416559
R-HSA-917977	Transferrin endocytosis and recycling	7	29	0.00305456	0.612754	0.896486	7	9	Homo sapiens	P02787;P61421;P38606;B7Z641;Q53Y06;B7Z1R5;P21283;B7Z2A9;P36543;P21281;Q93050	P02787;P61421;P38606;P21283;P36543;P21281;Q93050	R-HSA-917807;R-HSA-917987;R-HSA-5252133;R-HSA-917835;R-HSA-917839;R-HSA-917814;R-HSA-917841
R-HSA-164952	The role of Nef in HIV-1 replication and disease pathogenesis	7	29	0.00305456	0.612754	0.896486	10	20	Homo sapiens	A4D2P0;Q7Z451;A4D2P1;O94973;O95782;P63010;P84077;P53680;Q96CW1;P63000	O94973;O95782;P63010;P84077;P53680;Q96CW1;P63000	R-HSA-167537;R-HSA-167597;R-HSA-182186;R-HSA-182171;R-HSA-200952;R-HSA-200879;R-HSA-167633;R-HSA-182198;R-HSA-167601;R-HSA-167637
R-HSA-114452	Activation of BH3-only proteins	7	29	0.00305456	0.612754	0.896486	2	19	Homo sapiens	P27348;P62258;Q04917;P31946;P61981;D0PNI1;P63098;P63104	P27348;P62258;Q04917;P31946;P61981;P63098;P63104	R-HSA-139899;R-HSA-139906
R-HSA-68875	Mitotic Prophase	28	114	0.0120076	0.614687	0.896486	19	33	Homo sapiens	O60814;A8K7B7;Q93077;P30153;B2R4S9;Q93079;P23527;P84243;G5E972;P0C0S5;Q5VXV2;Q5VXV3;B2R4R0;Q1HBJ4;P06899;P28482;P42166;B2R4P9;P62807;P62805;P16104;P42167;Q01105;Q99879;P33778;Q99878;Q5I6Y6;Q99877;Q5I6Y4;Q16778;Q9H0U4;P61019;Q16777;Q6UYC3;A2T926;P02545;Q6FI13;P20700;P68431;P58876;A6NGV1	P02545-1;P02545-2;O60814;Q01105;P33778;Q99879;Q99878;Q99877;Q93077;P30153;Q93079;P42167-1;Q16778;P61019;Q9H0U4;Q16777;P23527;P84243;P0C0S5;Q6FI13;P20700;P68431;P28482;P06899;P58876;P62807;P16104;P62805	R-HSA-5244669;R-HSA-2314566;R-HSA-2245218;R-HSA-2430552;R-HSA-2288097;R-HSA-5229194;R-HSA-2993898;R-HSA-2301205;R-HSA-2172678;R-HSA-2294600;R-HSA-2172194;R-HSA-2314569;R-HSA-2294574;R-HSA-2429719;R-HSA-2294580;R-HSA-2172183;R-HSA-2422927;R-HSA-2214351;R-HSA-2294590
R-HSA-69473	G2/M DNA damage checkpoint	19	78	0.00821572	0.618329	0.896486	4	12	Homo sapiens	O60814;P33778;Q99879;Q99877;P61088;B2R4S9;Q93079;P31946;Q16778;P61981;P23527;P27348;B2R4R0;P62258;P06899;Q04917;P58876;P62807;D0PNI1;P63104;P16104;P62805	O60814;P33778;Q99879;Q99877;P61088;Q93079;P31946;Q16778;P61981;P23527;P27348;P62258;P06899;Q04917;P58876;P62807;P16104;P63104;P62805	R-HSA-5683735;R-HSA-69891;R-HSA-75016;R-HSA-75022
R-HSA-73864	RNA Polymerase I Transcription	19	78	0.00821572	0.618329	0.896486	2	14	Homo sapiens	O60814;P33778;Q99879;Q99878;Q99877;Q93077;B2R4S9;Q93079;Q16778;P23527;Q16777;P84243;P0C0S5;B2R4R0;Q6FI13;P68431;P06899;B2R4P9;P58876;P62807;P16104;P62805	O60814;P33778;Q99879;Q99878;Q99877;Q93077;Q93079;Q16778;P23527;Q16777;P84243;P0C0S5;Q6FI13;P68431;P06899;P58876;P62807;P16104;P62805	R-HSA-73718;R-HSA-74986
R-HSA-68949	Orc1 removal from chromatin	17	70	0.00737308	0.620151	0.896486	3	4	Homo sapiens	O43242;P25788;P25789;P25786;H0YNE3;B2RDW1;B4E2V4;P62979;P28065;Q3MIH3;P28066;Q53XL8;A2ACR1;Q06323;Q5U5U6;Q96C32;Q5PY61;P28074;P62987;B4DR63;P0CG48;Q6NW36;Q8TAA3;O14818;B4DV12;P51665;P0CG47;P49721;P62191;A6NJG9	P25788;O43242;P25789;P25786;Q06323;P62987;P28074;P62979;P0CG48;Q8TAA3;O14818;P51665;P49721;P28065;P0CG47;P62191;P28066	R-HSA-68948;R-HSA-68946;R-HSA-68947
R-HSA-69052	Switching of origins to a post-replicative state	17	70	0.00737308	0.620151	0.896486	5	9	Homo sapiens	O43242;P25788;P25789;P25786;H0YNE3;B2RDW1;B4E2V4;P62979;P28065;Q3MIH3;P28066;Q53XL8;A2ACR1;Q06323;Q5U5U6;Q96C32;Q5PY61;P28074;P62987;B4DR63;P0CG48;Q6NW36;Q8TAA3;O14818;B4DV12;P51665;P0CG47;P49721;P62191;A6NJG9	P25788;O43242;P25789;P25786;Q06323;P62987;P28074;P62979;P0CG48;Q8TAA3;O14818;P51665;P49721;P28065;P0CG47;P62191;P28066	R-HSA-69015;R-HSA-68948;R-HSA-69016;R-HSA-68946;R-HSA-68947
R-HSA-445144	Signal transduction by L1	5	21	0.00221192	0.623985	0.896486	5	11	Homo sapiens	A4D2P0;P08648;A4D2P1;P05556;P28482;Q1HBJ4;P13591;P63000	P08648;P05556;P28482;P13591;P63000	R-HSA-374681;R-HSA-109862;R-HSA-374686;R-HSA-445072;R-HSA-445064
R-HSA-2979096	NOTCH2 Activation and Transmission of Signal to the Nucleus	5	21	0.00221192	0.623985	0.896486	4	11	Homo sapiens	P62987;P62979;P0CG48;Q12860;B4DV12;Q5U5U6;Q96C32;B2RDW1;Q5PY61;P0CG47;Q3MIH3	P62987;P62979;P0CG48;Q12860;P0CG47	R-HSA-2172172;R-HSA-157629;R-HSA-2220816;R-HSA-2974731
R-HSA-175474	Assembly Of The HIV Virion	5	21	0.00221192	0.623985	0.896486	4	15	Homo sapiens	P62987;P62937;P62979;P0CG48;B4DV12;Q5U5U6;Q96C32;B2RDW1;Q5PY61;P0CG47;Q3MIH3	P62987;P62937;P62979;P0CG48;P0CG47	R-HSA-184269;R-HSA-3149434;R-HSA-184323;R-HSA-3149454
R-HSA-72662	Activation of the mRNA upon binding of the cap-binding complex and eIFs, and subsequent binding to 43S	14	58	0.00610912	0.62417	0.896486	5	6	Homo sapiens	P15880;P46783;P39019;P62081;B2RDW1;P08865;P25398;Q5JR94;P60842;Q6IPX4;B0ZBD0;P62979;P62249;J3QLC4;P62241;J3KN86;P23396;B2R491;P46782;P62851;P62701	P15880;P46783;P39019;P62081;P08865;P25398;P60842;P62979;P62249;P62241;P23396;P46782;P62851;P62701	R-HSA-157849;R-HSA-72635;R-HSA-72631;R-HSA-72647;R-HSA-156808
R-HSA-3928665	EPH-ephrin mediated repulsion of cells	12	50	0.00526648	0.628126	0.896486	3	9	Homo sapiens	Q1KLZ0;P60709;P63010;P63000;A4D2P0;Q7Z451;Q05193;A4D2P1;O94973;P63261;Q00610;O95782;P53680;P09497;Q96CW1;P09496	Q05193;O94973;P63261;P60709;Q00610;O95782;P63010;P53680;Q96CW1;P09497;P63000;P09496	R-HSA-3928642;R-HSA-3928628;R-HSA-3928654
R-HSA-168273	Influenza Viral RNA Transcription and Replication	35	143	0.0150621	0.630612	0.896486	3	14	Homo sapiens	P36578;P62750;Q3B7A4;Q07020;P08865;A8K4C8;B0ZBD0;P62424;P47914;P23396;B4DLX3;Q3MIH3;P62851;P15880;G5E9G0;Q02543;P49207;P39019;E9PB24;P62917;A8MUS3;B2R491;P39023;O00410;F5H1S2;P18124;P46779;B2RDW1;G5E9L2;P30050;Q5JR94;P62979;P62249;Q6IPX4;P07900;G3V203;F8VWC5;P62906;P62241;P46782;P62701;P46783;P05387;P05386;P42766;C9JB50;P05388;P62081;P25398;P62987;J3KN86;P18077;P26373	P36578;P18124;P62750;P46779;Q07020;P08865;P30050;P62249;P62979;P07900;P62424;P62906;P62241;P47914;P23396;P62851;P46782;P62701;P15880;P46783;Q02543;P05387;P05386;P42766;P49207;P05388;P39019;P62081;P25398;P62987;P62917;P18077;P26373;O00410;P39023	R-HSA-192704;R-HSA-192841;R-HSA-192830
R-HSA-2132295	MHC class II antigen presentation	33	135	0.0142195	0.630984	0.896486	12	23	Homo sapiens	P04350;Q71U36;G3V1U9;A8MUB1;B4DGP8;P63010;Q9NY65;P68371;A6NHL2;Q7Z451;P33176;Q05193;O94973;P68366;Q9BQE3;Q00610;P84077;P53680;Q13509;P27824;Q13561;P07858;P68363;Q66K46;Q12840;P51149;Q14204;Q9BVA1;Q99962;P07339;O95782;Q13885;Q6PKD1;Q96CW1;Q9H4B7;P09496	P04350;Q71U36;P63010;Q9NY65;P68371;A6NHL2;P33176;Q05193;O94973;P68366;Q9BQE3;P84077;P53680;Q13509;P27824;Q13561;P07858;P68363;Q66K46;Q12840;P51149;Q00610-1;Q14204;Q9BVA1;Q99962;P07339;P09496-1;O95782;Q13885;Q6PKD1;Q96CW1;Q9H4B7;P09496	R-HSA-2213236;R-HSA-2130640;R-HSA-2130504;R-HSA-2130478;R-HSA-2130641;R-HSA-2213248;R-HSA-2130349;R-HSA-2130619;R-HSA-2130706;R-HSA-2130725;R-HSA-2130486;R-HSA-2213241
R-HSA-5656121	Translesion synthesis by POLI	4	17	0.0017906	0.63314	0.896486	3	3	Homo sapiens	P62987;P62979;P0CG48;B4DV12;Q5U5U6;Q96C32;B2RDW1;Q5PY61;P0CG47;Q3MIH3	P62987;P62979;P0CG48;P0CG47	R-HSA-5656148;R-HSA-5656158;R-HSA-5656105
R-HSA-5655862	Translesion synthesis by POLK	4	17	0.0017906	0.63314	0.896486	3	3	Homo sapiens	P62987;P62979;P0CG48;B4DV12;Q5U5U6;Q96C32;B2RDW1;Q5PY61;P0CG47;Q3MIH3	P62987;P62979;P0CG48;P0CG47	R-HSA-5655965;R-HSA-5655892;R-HSA-5655835
R-HSA-442982	Ras activation uopn Ca2+ infux through NMDA receptor	4	17	0.0017906	0.63314	0.896486	2	2	Homo sapiens	B4DJ51;Q7LDD5;Q9UQM7;A8K161;P07196;Q13554;A4D2J9;P62158	Q9UQM7;P07196;Q13554;P62158	R-HSA-442732;R-HSA-442760
R-HSA-193639	p75NTR signals via NF-kB	4	17	0.0017906	0.63314	0.896486	2	13	Homo sapiens	P62987;P62979;P0CG48;B4DV12;Q5U5U6;Q96C32;B2RDW1;Q5PY61;P0CG47;Q3MIH3	P62987;P62979;P0CG48;P0CG47	R-HSA-209566;R-HSA-209536
R-HSA-156590	Glutathione conjugation	9	38	0.00400253	0.637352	0.896486	6	13	Homo sapiens	P36269;O14880;P21266;P09211;Q96KP4;D3DRA3;P78417;P14550;P10620;P10768;Q6FGJ9;G5EA53	P36269;O14880;P21266;P09211;Q96KP4;P78417;P14550;P10620;P10768	R-HSA-176059;R-HSA-5693724;R-HSA-1247910;R-HSA-1247927;R-HSA-176054;R-HSA-5692232
R-HSA-111465	Apoptotic cleavage of cellular proteins	9	38	0.00400253	0.637352	0.896486	11	36	Homo sapiens	B7Z5V1;P10636;P35611;Q5I6Y6;Q5I6Y4;Q86XM2;P35222;F5H1A8;B4DI79;Q13813;Q6UYC3;P02545;Q15149;P06396;P20700;A2A3N8;P08670;B4DGU4	P10636;P02545-1;P35222-1;Q15149;P06396;P20700;P35611;P08670;Q13813	R-HSA-201628;R-HSA-201629;R-HSA-201608;R-HSA-202969;R-HSA-350318;R-HSA-202967;R-HSA-350319;R-HSA-264865;R-HSA-201622;R-HSA-201637;R-HSA-264871
R-HSA-5687128	MAPK6/MAPK4 signaling	21	87	0.00916368	0.63747	0.896486	7	40	Homo sapiens	P25788;O43242;P25789;P25786;P60953;H0YNE3;B2RDW1;B4E2V4;A4D2P0;P62979;A4D2P1;P28065;Q3MIH3;G3V1Q4;P28066;Q53XL8;A2ACR1;Q06323;Q96C32;Q5U5U6;Q5PY61;P63000;B4DR63;P28074;P62987;P0CG48;O14818;Q8TAA3;Q6NW36;B4DV12;P51665;P0CG47;P49721;P04792;P62191;A6NJG9;Q16181	O43242;P25788;P25789;P60953;P25786;Q06323;P63000;P62987;P28074;P62979;P0CG48;O14818;Q8TAA3;P51665;P49721;P28065;P0CG47;P62191;P04792;Q16181;P28066	R-HSA-5687081;R-HSA-5627775;R-HSA-5687112;R-HSA-5692770;R-HSA-389788;R-HSA-5687121;R-HSA-5692775
R-HSA-442717	CREB phosphorylation through the activation of CaMKK	1	4	0.000421319	0.641306	0.896486	4	5	Homo sapiens	B4DJ51;P62158	P62158	R-HSA-112282;R-HSA-111915;R-HSA-111913;R-HSA-443480
R-HSA-3000497	Scavenging by Class H Receptors	1	4	0.000421319	0.641306	0.896486	2	4	Homo sapiens	P09486	P09486	R-HSA-2197770;R-HSA-2247513
R-HSA-168277	Influenza Virus Induced Apoptosis	1	4	0.000421319	0.641306	0.896486	1	2	Homo sapiens	Q6I9V5;P12236	P12236	R-HSA-168878
R-HSA-446343	Localization of the PINCH-ILK-PARVIN complex to focal adhesions	1	4	0.000421319	0.641306	0.896486	1	2	Homo sapiens	P05556	P05556	R-HSA-432897
R-HSA-111957	Cam-PDE 1 activation	1	4	0.000421319	0.641306	0.896486	1	2	Homo sapiens	B4DJ51;P62158	P62158	R-HSA-111956
R-HSA-140179	Amine Oxidase reactions	1	4	0.000421319	0.641306	0.896486	2	6	Homo sapiens	P27338	P27338	R-HSA-141202;R-HSA-141200
R-HSA-6783984	Glycine degradation	1	4	0.000421319	0.641306	0.896486	1	3	Homo sapiens	P09622;B4DT69	P09622	R-HSA-5694018
R-HSA-71262	Carnitine synthesis	1	4	0.000421319	0.641306	0.896486	1	4	Homo sapiens	P49189;B9EKV4	P49189	R-HSA-71260
R-HSA-2408550	Metabolism of ingested H2SeO4 and H2SeO3 into H2Se	1	4	0.000421319	0.641306	0.896486	1	4	Homo sapiens	P00390	P00390-2	R-HSA-2408542
R-HSA-174178	APC/C:Cdh1 mediated degradation of Cdc20 and other APC/C:Cdh1 targeted proteins in late mitosis/early G1	17	71	0.00747841	0.642706	0.896486	3	4	Homo sapiens	O43242;P25788;P25789;P25786;H0YNE3;B2RDW1;B4E2V4;P62979;P28065;Q3MIH3;P28066;Q53XL8;A2ACR1;Q06323;Q5U5U6;Q96C32;Q5PY61;P28074;P62987;B4DR63;P0CG48;Q6NW36;Q8TAA3;O14818;B4DV12;P51665;P0CG47;P49721;P62191;A6NJG9	P25788;O43242;P25789;P25786;Q06323;P62987;P28074;P62979;P0CG48;Q8TAA3;O14818;P51665;P49721;P28065;P0CG47;P62191;P28066	R-HSA-174105;R-HSA-174195;R-HSA-188191
R-HSA-174184	Cdc20:Phospho-APC/C mediated degradation of Cyclin A	17	71	0.00747841	0.642706	0.896486	2	3	Homo sapiens	O43242;P25788;P25789;P25786;H0YNE3;B2RDW1;B4E2V4;P62979;P28065;Q3MIH3;P28066;Q53XL8;A2ACR1;Q06323;Q5U5U6;Q96C32;Q5PY61;P28074;P62987;B4DR63;P0CG48;Q6NW36;Q8TAA3;O14818;B4DV12;P51665;P0CG47;P49721;P62191;A6NJG9	P25788;O43242;P25789;P25786;Q06323;P62987;P28074;P62979;P0CG48;Q8TAA3;O14818;P51665;P49721;P28065;P0CG47;P62191;P28066	R-HSA-174104;R-HSA-174255
R-HSA-3134963	DEx/H-box helicases activate type I IFN and inflammatory cytokines production	3	13	0.00136929	0.647036	0.896486	3	5	Homo sapiens	Q08211;P09429;P04271	Q08211;P09429;P04271	R-HSA-168166;R-HSA-3134953;R-HSA-3134954
R-HSA-445989	TAK1 activates NFkB by phosphorylation and activation of IKKs complex	7	30	0.00315989	0.647409	0.896486	2	4	Homo sapiens	Q5U5U6;Q96C32;B2RDW1;Q5PY61;P62987;P62979;Q08211;P0CG48;B4DV12;P09429;P0CG47;Q3MIH3;P04271	P62987;P62979;Q08211;P0CG48;P09429;P0CG47;P04271	R-HSA-168166;R-HSA-168184
R-HSA-6811434	COPI-dependent Golgi-to-ER retrograde traffic	24	100	0.010533	0.653684	0.896486	11	11	Homo sapiens	P04350;P61204;Q71U36;G3V1U9;A8MUB1;Q9NY65;P68371;B4DK44;A6NHL2;Q9H115;P53621;P33176;P68366;Q9BQE3;B7Z6A4;O15260;P84077;Q13509;P46459;P68363;Q66K46;Q12840;Q9H0U4;Q9BVA1;Q13885;P84085;Q6PKD1;A4D0Z3;Q5T8U5;B4DFA2;Q9H4B7	Q13509;P04350;P61204;Q71U36;P46459;P68363;Q66K46;Q12840;Q9NY65;Q9H0U4;P68371;Q9H115;A6NHL2;P33176;P53621;P68366;Q9BVA1;Q9BQE3;P84085;O15260;Q13885;Q6PKD1;P84077;Q9H4B7	R-HSA-6811422;R-HSA-6811423;R-HSA-6811417;R-HSA-6811418;R-HSA-6811412;R-HSA-6811414;R-HSA-6811415;R-HSA-6811427;R-HSA-6811426;R-HSA-6811425;R-HSA-6811411
R-HSA-77387	Insulin receptor recycling	6	26	0.00273857	0.654514	0.896486	2	6	Homo sapiens	P61421;P38606;B7Z641;Q53Y06;B7Z1R5;P21283;B7Z2A9;P36543;P21281;Q93050	P61421;P38606;P21283;P36543;P21281;Q93050	R-HSA-5252133;R-HSA-74723
R-HSA-70614	Amino acid synthesis and interconversion (transamination)	6	26	0.00273857	0.654514	0.896486	8	27	Homo sapiens	E9KL48;P00367;Q9Y617;O94925;P15104;P00505;O43175;A8YXX4	P00367;Q9Y617;O94925;P15104;P00505;O43175	R-HSA-70589;R-HSA-70600;R-HSA-70606;R-HSA-977348;R-HSA-70609;R-HSA-977333;R-HSA-70596;R-HSA-70613
R-HSA-917937	Iron uptake and transport	10	43	0.00452918	0.662096	0.896486	11	24	Homo sapiens	P02787;G3V192;B7Z641;P21283;B7Z2A9;P21281;Q93050;P61421;P38606;G3V1D1;P02792;P00450;Q53Y06;B7Z1R5;P36543;P02794	P02787;P61421;P38606;P02792;P00450;P21283;P36543;P21281;P02794;Q93050	R-HSA-917807;R-HSA-917987;R-HSA-5252133;R-HSA-917835;R-HSA-917888;R-HSA-904830;R-HSA-917839;R-HSA-917891;R-HSA-917814;R-HSA-917841;R-HSA-1562626
R-HSA-140837	Intrinsic Pathway of Fibrin Clot Formation	5	22	0.00231725	0.663843	0.896486	10	18	Homo sapiens	P01042;B4E1F0;P05155;P01008;Q07021;B4E1H2;E9KL26;P01023;C9JEX1	P01042;P05155;P01008;Q07021;P01023	R-HSA-158311;R-HSA-158137;R-HSA-158399;R-HSA-158251;R-HSA-158354;R-HSA-158218;R-HSA-158340;R-HSA-158357;R-HSA-158419;R-HSA-158313
R-HSA-5205647	Mitophagy	5	22	0.00231725	0.663843	0.896486	4	8	Homo sapiens	P62987;P62979;P0CG48;B4DV12;Q5U5U6;Q96C32;B2RDW1;Q5PY61;P0CG47;Q3MIH3;P21796	P62987;P62979;P0CG48;P0CG47;P21796	R-HSA-5205682;R-HSA-5205649;R-HSA-5205673;R-HSA-5205663
R-HSA-5205685	Pink/Parkin Mediated Mitophagy	5	22	0.00231725	0.663843	0.896486	4	8	Homo sapiens	P62987;P62979;P0CG48;B4DV12;Q5U5U6;Q96C32;B2RDW1;Q5PY61;P0CG47;Q3MIH3;P21796	P62987;P62979;P0CG48;P0CG47;P21796	R-HSA-5205682;R-HSA-5205649;R-HSA-5205673;R-HSA-5205663
R-HSA-179419	APC:Cdc20 mediated degradation of cell cycle proteins prior to satisfation of the cell cycle checkpoint	17	72	0.00758374	0.664572	0.896486	4	6	Homo sapiens	O43242;P25788;P25789;P25786;H0YNE3;B2RDW1;B4E2V4;P62979;P28065;Q3MIH3;P28066;Q53XL8;A2ACR1;Q06323;Q5U5U6;Q96C32;Q5PY61;P28074;P62987;B4DR63;P0CG48;Q6NW36;Q8TAA3;O14818;B4DV12;P51665;P0CG47;P49721;P62191;A6NJG9	P25788;O43242;P25789;P25786;Q06323;P62987;P28074;P62979;P0CG48;Q8TAA3;O14818;P51665;P49721;P28065;P0CG47;P62191;P28066	R-HSA-179421;R-HSA-174104;R-HSA-179417;R-HSA-174255
R-HSA-69300	Removal of licensing factors from origins	17	72	0.00758374	0.664572	0.896486	5	11	Homo sapiens	O43242;P25788;P25789;P25786;H0YNE3;B2RDW1;B4E2V4;P62979;P28065;Q3MIH3;P28066;Q53XL8;A2ACR1;Q06323;Q5U5U6;Q96C32;Q5PY61;P28074;P62987;B4DR63;P0CG48;Q6NW36;Q8TAA3;O14818;B4DV12;P51665;P0CG47;P49721;P62191;A6NJG9	P25788;O43242;P25789;P25786;Q06323;P62987;P28074;P62979;P0CG48;Q8TAA3;O14818;P51665;P49721;P28065;P0CG47;P62191;P28066	R-HSA-69015;R-HSA-68948;R-HSA-69016;R-HSA-68946;R-HSA-68947
R-HSA-5666185	RHO GTPases Activate Rhotekin and Rhophilins	2	9	0.000947967	0.670762	0.896486	5	6	Homo sapiens	P61586;P08134	P61586;P08134	R-HSA-5667008;R-HSA-5666216;R-HSA-5666197;R-HSA-5667052;R-HSA-5666178
R-HSA-428543	Inactivation of Cdc42 and Rac	2	9	0.000947967	0.670762	0.896486	2	4	Homo sapiens	A4D2P0;A4D2P1;P60953;P63000	P60953;P63000	R-HSA-428533;R-HSA-428522
R-HSA-447041	CHL1 interactions	2	9	0.000947967	0.670762	0.896486	2	5	Homo sapiens	P11142;P05556	P11142;P05556	R-HSA-445088;R-HSA-445087
R-HSA-168274	Export of Viral Ribonucleoproteins from Nucleus	2	9	0.000947967	0.670762	0.896486	2	5	Homo sapiens	P08107;B5MDF5;A8K3Z8;P62826;B4DV51;A8K5I0	P0DMV8;P62826	R-HSA-168880;R-HSA-192746
R-HSA-391251	Protein folding	24	101	0.0106383	0.671991	0.896486	27	28	Homo sapiens	P04350;P40227;Q71U36;G3V1U9;Q1KLZ0;A8MUB1;B4E2X5;P60709;P59768;Q9NY65;P68371;Q99832;P04899;A6NHL2;A6NCD2;P62873;P62879;P68366;Q9BQE3;B4DQH4;P50990;Q6FHM2;B3KTZ0;Q13509;P17987;P78371;P68363;Q1RMY8;P49368;Q9BVA1;B4DUR8;P09471;B4DEM7;Q13885;Q9H4B7	Q13509;P04350;P40227;Q71U36;P17987;P78371;P60709;P68363;Q9NY65;P59768;Q99832;P68371;P04899;A6NHL2;P49368;P62873;P68366;P62879;Q9BVA1;P09471;Q9BQE3;P50990;Q13885;Q9H4B7	R-HSA-389961;R-HSA-390470;R-HSA-389963;R-HSA-389964;R-HSA-389954;R-HSA-389955;R-HSA-389956;R-HSA-8850527;R-HSA-391266;R-HSA-8850529;R-HSA-389976;R-HSA-6814121;R-HSA-6814120;R-HSA-389978;R-HSA-389980;R-HSA-390453;R-HSA-6814124;R-HSA-8850534;R-HSA-389969;R-HSA-390459;R-HSA-6814418;R-HSA-8850539;R-HSA-389970;R-HSA-6814119;R-HSA-389972;R-HSA-8850560;R-HSA-389974
R-HSA-5607764	CLEC7A (Dectin-1) signaling	23	97	0.010217	0.673452	0.896486	13	45	Homo sapiens	A1A441;P25788;O43242;P25789;P25786;Q08209;H0YNE3;B2RDW1;B4E2V4;P62158;O43865;P62979;P63208;P28065;Q3MIH3;P63098;P28066;Q53XL8;A2ACR1;Q06323;Q96C32;P61088;Q5U5U6;Q5PY61;B4DR63;P28074;P62987;B4DJ51;P0CG48;O14818;Q6NW36;Q8TAA3;B4DV12;P51665;P0CG47;P49721;P62191;A6NJG9	O43242;P25788;P25789;P25786;Q06323;Q08209;P61088;P62158;O43865;P62987;P28074;P62979;P0CG48;O14818;Q8TAA3;P63208;P51665;P0CG47;P49721;P28065;P62191;P63098;P28066	R-HSA-5607731;R-HSA-5607728;R-HSA-2730849;R-HSA-2730867;R-HSA-5607723;R-HSA-5607757;R-HSA-169683;R-HSA-202534;R-HSA-5607756;R-HSA-74448;R-HSA-2730872;R-HSA-5607725;R-HSA-5607724
R-HSA-69481	G2/M Checkpoints	36	150	0.0157995	0.676345	0.896486	5	24	Homo sapiens	O60814;O43242;B2R4S9;P31946;P23527;B2R4R0;P28065;Q3MIH3;P28066;P33778;Q99879;Q53XL8;A2ACR1;Q99877;Q06323;Q96C32;Q16778;Q5PY61;B4DR63;P28074;P62258;Q8TAA3;Q6NW36;O14818;B4DV12;P51665;P62191;A6NJG9;P25788;P25789;P25786;H0YNE3;Q93079;B2RDW1;P61981;B4E2V4;P62979;P27348;P06899;P62807;P16104;P63104;P62805;Q5U5U6;P61088;P62987;P0CG48;Q04917;P0CG47;P49721;P58876;D0PNI1	O43242;P25788;O60814;P25789;P25786;Q93079;P31946;P61981;P23527;P62979;P27348;P06899;P28065;P62807;P28066;P63104;P62805;P16104;Q99879;P33778;Q06323;Q99877;P61088;Q16778;P62987;P28074;P0CG48;O14818;Q8TAA3;P62258;Q04917;P51665;P58876;P49721;P0CG47;P62191	R-HSA-5683735;R-HSA-69891;R-HSA-75016;R-HSA-8852354;R-HSA-75022
R-HSA-1234176	Oxygen-dependent proline hydroxylation of Hypoxia-inducible Factor Alpha	4	18	0.00189593	0.676626	0.896486	4	12	Homo sapiens	P62987;P62979;P0CG48;B4DV12;Q5U5U6;Q96C32;B2RDW1;Q5PY61;P0CG47;Q3MIH3	P62987;P62979;P0CG48;P0CG47	R-HSA-1234159;R-HSA-1234175;R-HSA-1234172;R-HSA-1234163
R-HSA-936964	Activation of IRF3/IRF7 mediated by TBK1/IKK epsilon	4	18	0.00189593	0.676626	0.896486	2	9	Homo sapiens	P62987;P62979;P0CG48;B4DV12;Q5U5U6;Q96C32;B2RDW1;Q5PY61;P0CG47;Q3MIH3	P62987;P62979;P0CG48;P0CG47	R-HSA-2213017;R-HSA-5362500
R-HSA-445095	Interaction between L1 and Ankyrins	7	31	0.00326522	0.680167	0.896486	4	4	Homo sapiens	Q14BM2;Q01082;E9PDA4;B2ZZ89;Q1KLZ0;P63261;P60709;O94856;Q01484;Q92823;Q13813	Q01082;P63261;P60709;O94856;Q01484;Q92823;Q13813	R-HSA-445076;R-HSA-392751;R-HSA-374675;R-HSA-373739
R-HSA-162658	Golgi Cisternae Pericentriolar Stack Reorganization	3	14	0.00147462	0.695285	0.896486	6	6	Homo sapiens	P28482;Q1HBJ4;P61019;Q9H0U4	P28482;P61019;Q9H0U4	R-HSA-2314566;R-HSA-2172183;R-HSA-2422927;R-HSA-2214351;R-HSA-2314569;R-HSA-2172194
R-HSA-2024101	CS/DS degradation	3	14	0.00147462	0.695285	0.896486	3	9	Homo sapiens	P07585;Q6FH10;P21810;P13611	P07585;P21810;P13611	R-HSA-1793176;R-HSA-2022056;R-HSA-2065233
R-HSA-2162123	Synthesis of Prostaglandins (PG) and Thromboxanes (TX)	3	14	0.00147462	0.695285	0.896486	3	20	Homo sapiens	Q15185;B4DHP2;B4DP11;B4DP21;B4DPK3;Q14914;F5GY50;P16152	Q15185;Q14914;P16152	R-HSA-2161651;R-HSA-265295;R-HSA-2161692
R-HSA-216083	Integrin cell surface interactions	20	86	0.00905835	0.697843	0.896486	41	55	Homo sapiens	P02751;P08648;P02461;B7ZLF0;Q32Q65;D2JYH5;B4E3J7;P07996;Q59E99;P02679;P02671;P12110;P12111;P05556;P02675;P05362;P02452;A8K3E4;Q54A51;P35555;P08123;P24821;P51884;P12109;P16070;Q08722;D9ZGF2	P02679;P02671;P02751;P08648;P12110;P05556;P12111;P02675;P05362;P35613;P02452;P35555;P02461;P08123;P24821;P12109;P51884;P07996;P16070;Q08722	R-HSA-265424;R-HSA-2473511;R-HSA-265426;R-HSA-349603;R-HSA-265428;R-HSA-265429;R-HSA-4088264;R-HSA-4084912;R-HSA-4539779;R-HSA-4084910;R-HSA-2327695;R-HSA-2752125;R-HSA-2752115;R-HSA-4088220;R-HSA-4084903;R-HSA-2752118;R-HSA-114560;R-HSA-265423;R-HSA-114563;R-HSA-4085133;R-HSA-216061;R-HSA-2484965;R-HSA-216069;R-HSA-216068;R-HSA-216050;R-HSA-198941;R-HSA-216064;R-HSA-2470555;R-HSA-2426259;R-HSA-2…
R-HSA-73886	Chromosome Maintenance	20	86	0.00905835	0.697843	0.896486	6	27	Homo sapiens	O60814;P33778;Q99879;Q99878;Q99877;Q93077;B2R4S9;Q9Y230;Q93079;Q16778;P06748;B3KQ59;P23527;Q16777;P0C0S5;B2R4R0;Q6FI13;P06899;Q9Y265;P58876;P62807;P16104;P62805	O60814;P33778;Q99879;Q99878;Q99877;Q93077;Q93079;Q9Y230;Q16778;P06748;P23527;Q16777;P0C0S5;Q6FI13;P06899;Q9Y265;P58876;P62807;P16104;P62805	R-HSA-181450;R-HSA-176700;R-HSA-164616;R-HSA-606287;R-HSA-606289;R-HSA-606326
R-HSA-2173795	Downregulation of SMAD2/3:SMAD4 transcriptional activity	5	23	0.00242258	0.700843	0.896486	11	21	Homo sapiens	P62987;P62979;P0CG48;B4DV12;Q5U5U6;Q96C32;B2RDW1;Q5PY61;P0CG47;P09874;Q3MIH3	P62987;P62979;P0CG48;P09874;P0CG47	R-HSA-870477;R-HSA-2186767;R-HSA-2179276;R-HSA-870479;R-HSA-2176502;R-HSA-2176503;R-HSA-2187330;R-HSA-870449;R-HSA-2186747;R-HSA-870437;R-HSA-2187325
R-HSA-70895	Branched-chain amino acid catabolism	5	23	0.00242258	0.700843	0.896486	8	24	Homo sapiens	J3KNU8;Q6NVY1;Q6IBS9;B9EKV4;P49189;Q02252;Q99714;P09622;B4DFS8;B4DT69	Q6NVY1;P49189;Q02252;Q99714;P09622	R-HSA-70713;R-HSA-508369;R-HSA-71260;R-HSA-5693153;R-HSA-70881;R-HSA-70837;R-HSA-5693148;R-HSA-70893
R-HSA-373753	Nephrin interactions	5	23	0.00242258	0.700843	0.896486	2	12	Homo sapiens	P46940;P12814;Q01082;B2ZZ89;O43707;Q13813	P46940;P12814;Q01082;O43707;Q13813	R-HSA-451403;R-HSA-451377
R-HSA-5578775	Ion homeostasis	12	53	0.00558247	0.703811	0.896486	10	15	Homo sapiens	P30626;F5H6J6;B4DKK2;Q7LDD5;P23634;B7Z401;A8K161;P54709;P16615;P62158;A8MTH6;O43865;B4DJ51;F5H3A1;B7Z2T0;P50993;A3KLL5;B7Z2T5;P13637;Q9UQM7;Q13554;P05023;B7Z1N7;A4D2J9;P05026	O43865;P30626;P50993;P23634;P13637;Q9UQM7;P54709;Q13554;P05023;P16615;P62158;P05026	R-HSA-936897;R-HSA-418309;R-HSA-5617182;R-HSA-5617178;R-HSA-5617179;R-HSA-169683;R-HSA-425661;R-HSA-5226904;R-HSA-427910;R-HSA-2855020
R-HSA-176409	APC/C:Cdc20 mediated degradation of mitotic proteins	17	74	0.0077944	0.706061	0.896486	8	13	Homo sapiens	O43242;P25788;P25789;P25786;H0YNE3;B2RDW1;B4E2V4;P62979;P28065;Q3MIH3;P28066;Q53XL8;A2ACR1;Q06323;Q5U5U6;Q96C32;Q5PY61;P28074;P62987;B4DR63;P0CG48;Q6NW36;Q8TAA3;O14818;B4DV12;P51665;P0CG47;P49721;P62191;A6NJG9	P25788;O43242;P25789;P25786;Q06323;P62987;P28074;P62979;P0CG48;Q8TAA3;O14818;P51665;P49721;P28065;P0CG47;P62191;P28066	R-HSA-179421;R-HSA-174104;R-HSA-174157;R-HSA-174227;R-HSA-179417;R-HSA-174202;R-HSA-174255;R-HSA-174144
R-HSA-174824	Lipoprotein metabolism	7	32	0.00337055	0.710932	0.896486	32	45	Homo sapiens	P02649;A3KPE2;B0YIW2;P02768;P07237;P02656;P02652;P01023;P02647	P02649;P02768;P07237;P02656;P02652;P01023;P02647	R-HSA-174741;R-HSA-264758;R-HSA-266089;R-HSA-174739;R-HSA-174808;R-HSA-216723;R-HSA-174786;R-HSA-216727;R-HSA-266303;R-HSA-174657;R-HSA-174660;R-HSA-266299;R-HSA-174587;R-HSA-349638;R-HSA-349637;R-HSA-266310;R-HSA-349404;R-HSA-264848;R-HSA-174706;R-HSA-266315;R-HSA-264679;R-HSA-264678;R-HSA-174757;R-HSA-216757;R-HSA-216756;R-HSA-266328;R-HSA-174690;R-HSA-264689;R-HSA-264834;R-HSA-174624;R-HSA-349…
R-HSA-1650814	Collagen biosynthesis and modifying enzymes	15	66	0.00695176	0.713034	0.896486	14	15	Homo sapiens	P12110;P12111;Q149N0;P02452;Q15113;Q99715;Q5VSQ6;P50454;P02461;P08123;O60568;C9JL12;E9PCU0;P12109;D2JYH5;P23284;P13674;P07237;P12107;Q05707;D9ZGF2	P12110;P12111;P02452;Q15113;Q99715;P50454;P02461;P08123;O60568;P12109;P23284;P13674;P07237;P12107;Q05707	R-HSA-2002440;R-HSA-1981157;R-HSA-1981120;R-HSA-2089971;R-HSA-2002428;R-HSA-1980233;R-HSA-1981128;R-HSA-1614461;R-HSA-1614460;R-HSA-2002401;R-HSA-1981104;R-HSA-2002460;R-HSA-2022073;R-HSA-1650808
R-HSA-109581	Apoptosis	39	165	0.0173794	0.71585	0.896486	26	121	Homo sapiens	B7Z5V1;O43242;P31946;P10412;P28065;Q3MIH3;P63098;P28066;Q53XL8;A2ACR1;Q06323;Q5I6Y6;Q96C32;Q5I6Y4;Q5PY61;Q13813;B4DR63;P28074;Q6UYC3;P02545;Q15149;O14818;Q6NW36;Q8TAA3;P62258;P20700;B4DV12;P16401;P51665;P62191;A6NJG9;A3R0T8;P25788;Q14974;P25789;P25786;H0YNE3;B2RDW1;B4E2V4;P35222;P61981;P62979;P27348;A2A3N8;P08670;P63104;P10636;P35611;Q5U5U6;F5H1A8;Q86XM2;B4DI79;P62987;P99999;P0CG48;G4XXL9;P06396;…	O43242;P25788;P25789;Q14974;P25786;P31946;P61981;P35222-1;P10412;P62979;P27348;P08670;P28065;P63098;P63104;P28066;P10636;P02545-1;P35611;Q06323;Q13813;P28074;P99999;P62987;Q15149;P0CG48;P06396;O14818;P20700;Q8TAA3;P62258;P16401;P26583;Q04917;P51665;P09429;P0CG47;P49721;P62191	R-HSA-211734;R-HSA-201608;R-HSA-350318;R-HSA-350319;R-HSA-201637;R-HSA-114254;R-HSA-114284;R-HSA-114252;R-HSA-139906;R-HSA-201628;R-HSA-114259;R-HSA-201629;R-HSA-114256;R-HSA-211206;R-HSA-211715;R-HSA-114261;R-HSA-211239;R-HSA-202969;R-HSA-139899;R-HSA-211191;R-HSA-202967;R-HSA-266204;R-HSA-264865;R-HSA-201622;R-HSA-264871;R-HSA-211247
R-HSA-392851	Prostacyclin signalling through prostacyclin receptor	4	19	0.00200126	0.716389	0.896486	3	4	Homo sapiens	Q5JWF2;A6NI00;P62873;P63092;P62879;Q1RMY8;P59768;Q6FHM2	P62873;P63092;P62879;P59768	R-HSA-392874;R-HSA-392852;R-HSA-392870
R-HSA-5675482	Regulation of necroptotic cell death	4	19	0.00200126	0.716389	0.896486	1	5	Homo sapiens	P62987;P62979;P0CG48;B4DV12;Q5U5U6;Q96C32;B2RDW1;Q5PY61;P0CG47;Q3MIH3	P62987;P62979;P0CG48;P0CG47	R-HSA-5675470
R-HSA-6804760	Regulation of TP53 Activity through Methylation	4	19	0.00200126	0.716389	0.896486	1	12	Homo sapiens	P62987;P62979;P0CG48;B4DV12;Q5U5U6;Q96C32;B2RDW1;Q5PY61;P0CG47;Q3MIH3	P62987;P62979;P0CG48;P0CG47	R-HSA-6804253
R-HSA-176408	Regulation of APC/C activators between G1/S and early anaphase	18	79	0.00832104	0.722234	0.896486	3	14	Homo sapiens	P25788;O43242;P25789;P25786;H0YNE3;B2RDW1;B4E2V4;P62979;P63208;P28065;Q3MIH3;P28066;Q53XL8;A2ACR1;Q06323;Q96C32;Q5U5U6;Q5PY61;B4DR63;P28074;P62987;P0CG48;Q8TAA3;Q6NW36;O14818;B4DV12;P51665;P0CG47;P49721;P62191;A6NJG9	O43242;P25788;P25789;P25786;Q06323;P62987;P28074;P62979;P0CG48;O14818;Q8TAA3;P63208;P51665;P49721;P28065;P0CG47;P62191;P28066	R-HSA-174209;R-HSA-174159;R-HSA-174203
R-HSA-111461	Cytochrome c-mediated apoptotic response	1	5	0.000526648	0.722427	0.896486	5	5	Homo sapiens	P99999;G4XXL9	P99999	R-HSA-114259;R-HSA-114256;R-HSA-114261;R-HSA-114254;R-HSA-114252
R-HSA-111459	Activation of caspases through apoptosome-mediated cleavage	1	5	0.000526648	0.722427	0.896486	2	2	Homo sapiens	P99999;G4XXL9	P99999	R-HSA-114261;R-HSA-114252
R-HSA-1300652	Sperm:Oocyte Membrane Binding	1	5	0.000526648	0.722427	0.896486	1	1	Homo sapiens	P21926	P21926	R-HSA-1297275
R-HSA-3134973	LRR FLII-interacting protein 1 (LRRFIP1) activates type I IFN production	1	5	0.000526648	0.722427	0.896486	4	5	Homo sapiens	B4DGU4;P35222	P35222	R-HSA-3134901;R-HSA-3134914;R-HSA-3134883;R-HSA-3134904
R-HSA-3000471	Scavenging by Class B Receptors	1	5	0.000526648	0.722427	0.896486	3	4	Homo sapiens	P02647	P02647	R-HSA-2187264;R-HSA-2197646;R-HSA-2247512
R-HSA-6785470	tRNA processing in the mitochondrion	1	5	0.000526648	0.722427	0.896486	2	3	Homo sapiens	Q6IBS9;Q99714	Q99714	R-HSA-6785722;R-HSA-6786854
R-HSA-70370	Galactose catabolism	1	5	0.000526648	0.722427	0.896486	1	4	Homo sapiens	P36871	P36871	R-HSA-70427
R-HSA-70350	Fructose catabolism	1	5	0.000526648	0.722427	0.896486	1	5	Homo sapiens	P05062	P05062	R-HSA-70342
R-HSA-8849468	PTK6 Regulates Proteins Involved in RNA Processing	1	5	0.000526648	0.722427	0.896486	1	7	Homo sapiens	P23246	P23246	R-HSA-8849463
R-HSA-162909	Host Interactions of HIV factors	33	141	0.0148515	0.723019	0.896486	34	54	Homo sapiens	O43242;P63010;A4D2P0;Q7Z451;A4D2P1;A8K3Z8;P62826;P28065;P53680;P84077;Q3MIH3;P28066;Q53XL8;A2ACR1;Q06323;Q96C32;Q5PY61;P06748;P63000;B4DR63;P28074;Q8TAA3;Q6NW36;O14818;B4DV12;O95782;P51665;B4DV51;P62191;Q96CW1;A6NJG9;P25788;P25789;Q14974;B5MDF5;P25786;H0YNE3;B2RDW1;B4E2V4;P05141;P62979;Q6I9V5;O94973;P63208;P12236;Q5U5U6;P17096;P12235;P62987;P62937;P0CG48;P0CG47;P49721	O43242;P25788;Q14974;P25789;P25786;P63010;P62979;P05141;O94973;P63208;P62826;P28065;P84077;P53680;P28066;P12236;Q06323;P17096;P06748;P63000;P12235;P62987;P28074;P62937;P0CG48;O14818;Q8TAA3;P51665;O95782;P49721;P0CG47;P62191;Q96CW1	R-HSA-180603;R-HSA-165034;R-HSA-182171;R-HSA-180540;R-HSA-180725;R-HSA-180739;R-HSA-180736;R-HSA-180728;R-HSA-167633;R-HSA-180599;R-HSA-165028;R-HSA-180597;R-HSA-180732;R-HSA-167637;R-HSA-180710;R-HSA-180709;R-HSA-165055;R-HSA-165043;R-HSA-165047;R-HSA-167537;R-HSA-180630;R-HSA-200952;R-HSA-180573;R-HSA-180627;R-HSA-180905;R-HSA-182198;R-HSA-180632;R-HSA-167601;R-HSA-180634;R-HSA-167597;R-HSA-182…
R-HSA-1462054	Alpha-defensins	2	10	0.0010533	0.725486	0.896486	9	12	Homo sapiens	P59666;Q6EZE9;P59665	P59666;P59665	R-HSA-1462003;R-HSA-1461971;R-HSA-1471314;R-HSA-1462041;R-HSA-1972385;R-HSA-1462039;R-HSA-1471354;R-HSA-1462014;R-HSA-1461982
R-HSA-430116	GP1b-IX-V activation signalling	2	10	0.0010533	0.725486	0.896486	5	7	Homo sapiens	P21333;D0PNI1;P63104	P21333;P63104	R-HSA-430076;R-HSA-430073;R-HSA-443402;R-HSA-443831;R-HSA-430096
R-HSA-71288	Creatine metabolism	2	10	0.0010533	0.725486	0.896486	2	5	Homo sapiens	P12277;P12532	P12277;P12532	R-HSA-200326;R-HSA-200318
R-HSA-389887	Beta-oxidation of pristanoyl-CoA	2	10	0.0010533	0.725486	0.896486	3	11	Homo sapiens	P51659;E1B6W5;B4DHP6;C9JC79;P22307;A6NM69;B4DGJ9	P51659;P22307-1	R-HSA-389995;R-HSA-390224;R-HSA-389986
R-HSA-74259	Purine catabolism	2	10	0.0010533	0.725486	0.896486	2	12	Homo sapiens	Q9Y2T3;P04040	Q9Y2T3;P04040	R-HSA-76031;R-HSA-74255
R-HSA-1474151	Tetrahydrobiopterin (BH4) synthesis, recycling, salvage and regulation	2	10	0.0010533	0.725486	0.896486	1	9	Homo sapiens	B4DJ51;P07900;P62158	P07900;P62158	R-HSA-1497796
R-HSA-176814	Activation of APC/C and APC/C:Cdc20 mediated degradation of mitotic proteins	17	75	0.00789973	0.725616	0.896486	8	15	Homo sapiens	O43242;P25788;P25789;P25786;H0YNE3;B2RDW1;B4E2V4;P62979;P28065;Q3MIH3;P28066;Q53XL8;A2ACR1;Q06323;Q5U5U6;Q96C32;Q5PY61;P28074;P62987;B4DR63;P0CG48;Q6NW36;Q8TAA3;O14818;B4DV12;P51665;P0CG47;P49721;P62191;A6NJG9	P25788;O43242;P25789;P25786;Q06323;P62987;P28074;P62979;P0CG48;Q8TAA3;O14818;P51665;P49721;P28065;P0CG47;P62191;P28066	R-HSA-179421;R-HSA-174104;R-HSA-174157;R-HSA-174227;R-HSA-179417;R-HSA-174202;R-HSA-174255;R-HSA-174144
R-HSA-69304	Regulation of DNA replication	17	75	0.00789973	0.725616	0.896486	6	14	Homo sapiens	O43242;P25788;P25789;P25786;H0YNE3;B2RDW1;B4E2V4;P62979;P28065;Q3MIH3;P28066;Q53XL8;A2ACR1;Q06323;Q5U5U6;Q96C32;Q5PY61;P28074;P62987;B4DR63;P0CG48;Q6NW36;Q8TAA3;O14818;B4DV12;P51665;P0CG47;P49721;P62191;A6NJG9	P25788;O43242;P25789;P25786;Q06323;P62987;P28074;P62979;P0CG48;Q8TAA3;O14818;P51665;P49721;P28065;P0CG47;P62191;P28066	R-HSA-69015;R-HSA-68712;R-HSA-68948;R-HSA-69016;R-HSA-68946;R-HSA-68947
R-HSA-937041	IKK complex recruitment mediated by RIP1	5	24	0.00252791	0.734918	0.896486	1	3	Homo sapiens	P62987;P62979;P0CG48;B4DV12;Q5U5U6;P61088;Q96C32;B2RDW1;Q5PY61;P0CG47;Q3MIH3	P62987;P62979;P0CG48;P61088;P0CG47	R-HSA-168915
R-HSA-75892	Platelet Adhesion to exposed collagen	3	15	0.00157995	0.738368	0.896486	4	6	Homo sapiens	P05556;P02452;P08123	P05556;P02452;P08123	R-HSA-114671;R-HSA-114670;R-HSA-114577;R-HSA-114563
R-HSA-70221	Glycogen breakdown (glycogenolysis)	3	15	0.00157995	0.738368	0.896486	8	16	Homo sapiens	B4DJ51;P36871;P11216;P62158	P36871;P11216;P62158	R-HSA-71515;R-HSA-71588;R-HSA-453346;R-HSA-453337;R-HSA-70427;R-HSA-71541;R-HSA-453358;R-HSA-453356
R-HSA-450321	JNK (c-Jun kinases) phosphorylation and activation mediated by activated human TAK1	4	20	0.00210659	0.752429	0.896486	1	3	Homo sapiens	P62987;P62979;P0CG48;B4DV12;Q5U5U6;Q96C32;B2RDW1;Q5PY61;P0CG47;Q3MIH3	P62987;P62979;P0CG48;P0CG47	R-HSA-450337
R-HSA-5696394	DNA Damage Recognition in GG-NER	8	38	0.00400253	0.755795	0.896486	5	5	Homo sapiens	Q1KLZ0;P60709;Q5U5U6;Q96C32;B2RDW1;Q5PY61;P09874;P54727;P62987;P62979;P0CG48;B4DV12;P0CG47;Q9Y265;Q3MIH3;Q7Z5K8;G5E9P0	P62987;P54727;P62979;P0CG48;P60709;P09874;Q9Y265;P0CG47	R-HSA-5691006;R-HSA-5691004;R-HSA-6782943;R-HSA-5696655;R-HSA-5696664
R-HSA-1222556	ROS, RNS production in response to bacteria	7	34	0.00358121	0.766308	0.896486	2	6	Homo sapiens	P02788;P61421;P38606;A8K9U8;B2MV13;B7Z641;Q53Y06;B7Z1R5;P21283;B7Z2A9;P36543;Q5DSM0;P21281;Q93050	P02788;P61421;P38606;P21283;P36543;P21281;Q93050	R-HSA-1222516;R-HSA-1222491
R-HSA-5663084	Diseases of carbohydrate metabolism	7	34	0.00358121	0.766308	0.896486	5	34	Homo sapiens	P05062;P37837;Q5U5U6;Q96C32;B2RDW1;Q5PY61;P62987;P62979;P0CG48;B4DV12;Q7Z4W1;P0CG47;Q3MIH3	P62987;P05062;P62979;P37837;P0CG48;Q7Z4W1;P0CG47	R-HSA-5656438;R-HSA-5662851;R-HSA-5659989;R-HSA-3797226;R-HSA-5659998
R-HSA-5660526	Response to metal ions	2	11	0.00115863	0.772304	0.896486	7	27	Homo sapiens	P25713;P02795	P25713;P02795	R-HSA-5662620;R-HSA-5662606;R-HSA-5663002;R-HSA-5662986;R-HSA-5662608;R-HSA-5662613;R-HSA-5662598
R-HSA-5661231	Metallothioneins bind metals	2	11	0.00115863	0.772304	0.896486	7	27	Homo sapiens	P25713;P02795	P25713;P02795	R-HSA-5662620;R-HSA-5662606;R-HSA-5663002;R-HSA-5662986;R-HSA-5662608;R-HSA-5662613;R-HSA-5662598
R-HSA-425561	Sodium/Calcium exchangers	2	11	0.00115863	0.772304	0.896486	1	4	Homo sapiens	A8MTH6;P30626;B4DJ51;B4DKK2;P62158	P30626;P62158	R-HSA-425661
R-HSA-168268	Virus Assembly and Release	2	11	0.00115863	0.772304	0.896486	1	21	Homo sapiens	P27824;P27797;B4DGP8	P27824;P27797	R-HSA-169921
R-HSA-5357801	Programmed Cell Death	39	170	0.017906	0.777786	0.896486	27	134	Homo sapiens	B7Z5V1;O43242;P31946;P10412;P28065;Q3MIH3;P63098;P28066;Q53XL8;A2ACR1;Q06323;Q5I6Y6;Q96C32;Q5I6Y4;Q5PY61;Q13813;B4DR63;P28074;Q6UYC3;P02545;Q15149;O14818;Q6NW36;Q8TAA3;P62258;P20700;B4DV12;P16401;P51665;P62191;A6NJG9;A3R0T8;P25788;Q14974;P25789;P25786;H0YNE3;B2RDW1;B4E2V4;P35222;P61981;P62979;P27348;A2A3N8;P08670;P63104;P10636;P35611;Q5U5U6;F5H1A8;Q86XM2;B4DI79;P62987;P99999;P0CG48;G4XXL9;P06396;…	O43242;P25788;P25789;Q14974;P25786;P31946;P61981;P35222-1;P10412;P62979;P27348;P08670;P28065;P63098;P63104;P28066;P10636;P02545-1;P35611;Q06323;Q13813;P28074;P99999;P62987;Q15149;P0CG48;P06396;O14818;P20700;Q8TAA3;P62258;P16401;P26583;Q04917;P51665;P09429;P0CG47;P49721;P62191	R-HSA-350318;R-HSA-350319;R-HSA-201637;R-HSA-114254;R-HSA-114252;R-HSA-139906;R-HSA-114259;R-HSA-5675470;R-HSA-114256;R-HSA-211206;R-HSA-114261;R-HSA-202969;R-HSA-202967;R-HSA-264865;R-HSA-264871;R-HSA-211734;R-HSA-201608;R-HSA-114284;R-HSA-201628;R-HSA-201629;R-HSA-211715;R-HSA-211239;R-HSA-139899;R-HSA-211191;R-HSA-201622;R-HSA-266204;R-HSA-211247
R-HSA-5654732	Negative regulation of FGFR3 signaling	6	30	0.00315989	0.778922	0.896486	11	14	Homo sapiens	A8K7B7;Q5U5U6;Q96C32;P30153;B2RDW1;Q5PY61;P62987;P62979;P0CG48;B4DV12;Q1HBJ4;P28482;P0CG47;Q3MIH3	P62987;P62979;P0CG48;P28482;P30153;P0CG47	R-HSA-1295622;R-HSA-5654679;R-HSA-1295621;R-HSA-1295609;R-HSA-1295599;R-HSA-1549564;R-HSA-1295632;R-HSA-1295613;R-HSA-934559;R-HSA-5654565;R-HSA-934604
R-HSA-3214847	HATs acetylate histones	24	108	0.0113756	0.784523	0.896486	13	15	Homo sapiens	O60814;Q1KLZ0;Q96KK5;Q93077;P60709;B2R4S9;Q9Y230;Q93079;Q8IUE6;P0C0S8;A3KPC7;B3KQ59;P23527;B2R4R0;Q5QNW6;P06899;Q9Y265;P62807;Q96QV6;P62805;Q99879;P33778;Q99878;A4FTV9;Q99877;Q16778;Q16777;Q6FI13;P68431;P58876	O60814;P33778;Q99879;Q96KK5;Q99878;Q99877;Q93077;P60709;Q93079;Q9Y230;Q16778;Q8IUE6;P0C0S8;Q16777;P23527;Q6FI13;P68431;Q5QNW6;P06899;P58876;Q9Y265;P62807;Q96QV6;P62805	R-HSA-3318486;R-HSA-3321883;R-HSA-3321975;R-HSA-3301237;R-HSA-3697008;R-HSA-3662335;R-HSA-3697920;R-HSA-3301345;R-HSA-3321805;R-HSA-5144542;R-HSA-3318413;R-HSA-3662318;R-HSA-3318415
R-HSA-4641263	Regulation of FZD by ubiquitination	4	21	0.00221192	0.784835	0.896486	3	6	Homo sapiens	P62987;P62979;P0CG48;B4DV12;Q5U5U6;Q96C32;B2RDW1;Q5PY61;P0CG47;Q3MIH3	P62987;P62979;P0CG48;P0CG47	R-HSA-4641246;R-HSA-4641236;R-HSA-4641253
R-HSA-450302	activated TAK1 mediates p38 MAPK activation	4	21	0.00221192	0.784835	0.896486	1	5	Homo sapiens	P62987;P62979;P0CG48;B4DV12;Q5U5U6;Q96C32;B2RDW1;Q5PY61;P0CG47;Q3MIH3	P62987;P62979;P0CG48;P0CG47	R-HSA-450346
R-HSA-5218859	Regulated Necrosis	4	21	0.00221192	0.784835	0.896486	1	13	Homo sapiens	P62987;P62979;P0CG48;B4DV12;Q5U5U6;Q96C32;B2RDW1;Q5PY61;P0CG47;Q3MIH3	P62987;P62979;P0CG48;P0CG47	R-HSA-5675470
R-HSA-5213460	RIPK1-mediated regulated necrosis	4	21	0.00221192	0.784835	0.896486	1	13	Homo sapiens	P62987;P62979;P0CG48;B4DV12;Q5U5U6;Q96C32;B2RDW1;Q5PY61;P0CG47;Q3MIH3	P62987;P62979;P0CG48;P0CG47	R-HSA-5675470
R-HSA-8857538	PTK6 promotes HIF1A stabilization	1	6	0.000631978	0.785209	0.896486	5	5	Homo sapiens	Q14956	Q14956	R-HSA-8857565;R-HSA-8857549;R-HSA-8857583;R-HSA-8857577;R-HSA-8857555
R-HSA-5674499	Negative feedback regulation of MAPK pathway	1	6	0.000631978	0.785209	0.896486	3	3	Homo sapiens	P28482;Q1HBJ4	P28482	R-HSA-5675194;R-HSA-5675198;R-HSA-5674496
R-HSA-2644607	Loss of Function of FBXW7 in Cancer and NOTCH1 Signaling	1	6	0.000631978	0.785209	0.896486	1	1	Homo sapiens	P63208	P63208	R-HSA-2220978
R-HSA-2644605	FBXW7 Mutants and NOTCH1 in Cancer	1	6	0.000631978	0.785209	0.896486	1	1	Homo sapiens	P63208	P63208	R-HSA-2220978
R-HSA-168271	Transport of Ribonucleoproteins into the Host Nucleus	1	6	0.000631978	0.785209	0.896486	3	4	Homo sapiens	Q14974	Q14974	R-HSA-168337;R-HSA-168317;R-HSA-168310
R-HSA-444257	RSK activation	1	6	0.000631978	0.785209	0.896486	1	2	Homo sapiens	P28482;Q1HBJ4	P28482	R-HSA-444253
R-HSA-205025	NADE modulates death signalling	1	6	0.000631978	0.785209	0.896486	1	3	Homo sapiens	P62258	P62258	R-HSA-204981
R-HSA-390247	Beta-oxidation of very long chain fatty acids	1	6	0.000631978	0.785209	0.896486	2	7	Homo sapiens	P51659	P51659	R-HSA-390252;R-HSA-390251
R-HSA-1222449	Mtb iron assimilation by chelation	1	6	0.000631978	0.785209	0.896486	1	5	Homo sapiens	P02788;A8K9U8;B2MV13;Q5DSM0	P02788	R-HSA-1222641
R-HSA-2142700	Synthesis of Lipoxins (LX)	1	6	0.000631978	0.785209	0.896486	1	5	Homo sapiens	B4DPK3;Q14914;F5GY50	Q14914	R-HSA-2161844
R-HSA-3000178	ECM proteoglycans	16	75	0.00789973	0.800225	0.896486	15	22	Homo sapiens	P02751;P12110;Q6FH10;P12111;P05556;P02452;P13591;P02461;P08123;B7ZLF0;P07585;P24821;P12109;P51884;D2JYH5;Q92752;P09486;P21810;P13611;D9ZGF2	P02751;P12110;P12111;P05556;P02452;P13591;P02461;P08123;P07585;P24821;P12109;P51884;Q92752;P09486;P21810;P13611	R-HSA-2681667;R-HSA-2327909;R-HSA-2465883;R-HSA-2467659;R-HSA-4086204;R-HSA-2327886;R-HSA-4086132;R-HSA-2424252;R-HSA-2466106;R-HSA-2681681;R-HSA-2396370;R-HSA-2424246;R-HSA-2424243;R-HSA-2426471;R-HSA-2466238
R-HSA-211000	Gene Silencing by RNA	23	105	0.0110596	0.801392	0.896486	9	34	Homo sapiens	O60814;Q96J94;B5MDF5;Q93077;B2R4S9;Q93079;P23527;P84243;P0C0S5;P07900;B2R4R0;A8K3Z8;P06899;P62826;B2R4P9;P62807;P62805;P16104;Q15631;Q99879;P33778;Q99878;Q99877;Q16778;Q16777;Q6FI13;P68431;B4DV51;P58876	Q15631;O60814;Q96J94;P33778;Q99879;Q99878;Q99877;Q93077;Q93079;Q16778;Q16777;P23527;P84243;P0C0S5;P07900;Q6FI13;P68431;P06899;P62826;P58876;P62807;P16104;P62805	R-HSA-203922;R-HSA-203906;R-HSA-5578744;R-HSA-5615682;R-HSA-5601883;R-HSA-5629203;R-HSA-203934;R-HSA-5578742;R-HSA-5601888
R-HSA-5675221	Negative regulation of MAPK pathway	8	40	0.00421319	0.802089	0.896486	9	12	Homo sapiens	A8K7B7;Q5U5U6;Q96C32;P30153;P30086;P31946;B2RDW1;Q5PY61;P62987;P62979;P0CG48;D9IAI1;B4DV12;P28482;Q1HBJ4;P0CG47;Q3MIH3	P62987;P62979;P0CG48;P28482;P30153;P30086;P31946;P0CG47	R-HSA-5675433;R-HSA-5675194;R-HSA-5675417;R-HSA-5675198;R-HSA-5675376;R-HSA-5675373;R-HSA-5674022;R-HSA-5674496;R-HSA-5675431
R-HSA-5654733	Negative regulation of FGFR4 signaling	6	31	0.00326522	0.804057	0.896486	11	14	Homo sapiens	A8K7B7;Q5U5U6;Q96C32;P30153;B2RDW1;Q5PY61;P62987;P62979;P0CG48;B4DV12;Q1HBJ4;P28482;P0CG47;Q3MIH3	P62987;P62979;P0CG48;P28482;P30153;P0CG47	R-HSA-1295622;R-HSA-1295621;R-HSA-1295609;R-HSA-1295599;R-HSA-1549564;R-HSA-1295632;R-HSA-1295613;R-HSA-934559;R-HSA-5654684;R-HSA-5654566;R-HSA-934604
R-HSA-438066	Unblocking of NMDA receptor, glutamate binding and activation	3	17	0.0017906	0.809888	0.896486	3	4	Homo sapiens	Q7LDD5;Q9UQM7;A8K161;P07196;Q13554;A4D2J9	Q9UQM7;P07196;Q13554	R-HSA-432172;R-HSA-432164;R-HSA-432162
R-HSA-422356	Regulation of insulin secretion	17	80	0.00842637	0.810782	0.896486	19	37	Homo sapiens	P46940;B4E2X5;Q75ME0;P59768;P04899;O43865;P11166;Q6I9V5;Q16623;P05141;P62873;P61764;P62879;P29966;Q7Z5K3;B3KTZ0;Q6FHM2;P62834;Q5JWF2;P63027;A6NI00;P63092;P12236;Q68CM6;P60880;Q1RMY8;P12235;A8KAH9	P63027;P46940;P63092;P12236;P59768;P60880;P04899;P12235;P11166;O43865;P05141;Q16623;P62873;P61764;P62879;P29966;P62834	R-HSA-265166;R-HSA-499981;R-HSA-400092;R-HSA-381706;R-HSA-381707;R-HSA-400063;R-HSA-381704;R-HSA-422320;R-HSA-163215;R-HSA-5250209;R-HSA-381727;R-HSA-381607;R-HSA-400046;R-HSA-5672027;R-HSA-169683;R-HSA-381612;R-HSA-400037;R-HSA-400097;R-HSA-399978
R-HSA-373755	Semaphorin interactions	14	67	0.00705709	0.811025	0.896486	22	40	Homo sapiens	G3V1A4;B2RWP9;P05556;P60953;Q9Y490;P60660;G3V1V0;Q4LE45;P23528;Q60FE2;P08134;B7Z6Z4;P35579;P63000;A4D2P0;P35580;P07900;A4D2P1;P08238;P61586;F8VTL3;Q14194;Q14195	P35580;P07900;P05556;P08238;Q9Y490;P60953;P60660;P61586;P08134;Q14194;P23528;Q14195;P35579;P63000	R-HSA-419645;R-HSA-419197;R-HSA-419644;R-HSA-400682;R-HSA-399952;R-HSA-399928;R-HSA-416559;R-HSA-399930;R-HSA-416588;R-HSA-419049;R-HSA-399935;R-HSA-416594;R-HSA-399941;R-HSA-399939;R-HSA-399938;R-HSA-419087;R-HSA-434990;R-HSA-399936;R-HSA-399951;R-HSA-399950;R-HSA-399947;R-HSA-399944
R-HSA-180689	APOBEC3G mediated resistance to HIV-1 infection	2	12	0.00126396	0.811993	0.896486	3	3	Homo sapiens	P62937;P17096	P62937;P17096	R-HSA-180630;R-HSA-180632;R-HSA-180634
R-HSA-202670	ERKs are inactivated	2	12	0.00126396	0.811993	0.896486	2	2	Homo sapiens	A8K7B7;P28482;Q1HBJ4;P30153	P28482;P30153	R-HSA-203797;R-HSA-199959
R-HSA-389359	CD28 dependent Vav1 pathway	2	12	0.00126396	0.811993	0.896486	3	6	Homo sapiens	A4D2P0;A4D2P1;P60953;P63000	P60953;P63000	R-HSA-389348;R-HSA-389350;R-HSA-389788
R-HSA-71384	Ethanol oxidation	2	12	0.00126396	0.811993	0.896486	2	7	Homo sapiens	Q6IRT1;P11766;P05091	P11766;P05091	R-HSA-71723;R-HSA-5692237
R-HSA-1475029	Reversible hydration of carbon dioxide	2	12	0.00126396	0.811993	0.896486	2	8	Homo sapiens	P00915;P00918	P00915;P00918	R-HSA-1475026;R-HSA-1475022
R-HSA-380287	Centrosome maturation	20	93	0.00979566	0.812178	0.896486	9	9	Homo sapiens	P07437;P04350;Q13509;Q71U36;G3V1U9;Q13561;A8K7B7;A8MUB1;P30153;P68363;Q9NY65;P61981;P68371;A6NHL2;P07900;Q14204;P68366;P62258;Q9BVA1;Q5SU16;Q9BQE3;Q13885;Q14980;Q9H4B7	P07437;P04350;Q13509;Q71U36;Q13561;P68363;P30153;Q9NY65;P61981;P68371;A6NHL2;P07900;Q14204;P68366;P62258;Q9BVA1;Q9BQE3;Q13885;Q14980;Q9H4B7	R-HSA-380455;R-HSA-380278;R-HSA-380272;R-HSA-380303;R-HSA-380316;R-HSA-380294;R-HSA-380311;R-HSA-380508;R-HSA-380283
R-HSA-380270	Recruitment of mitotic centrosome proteins and complexes	20	93	0.00979566	0.812178	0.896486	6	6	Homo sapiens	P07437;P04350;Q13509;Q71U36;G3V1U9;Q13561;A8K7B7;A8MUB1;P30153;P68363;Q9NY65;P61981;P68371;A6NHL2;P07900;Q14204;P68366;P62258;Q9BVA1;Q5SU16;Q9BQE3;Q13885;Q14980;Q9H4B7	P07437;P04350;Q13509;Q71U36;Q13561;P68363;P30153;Q9NY65;P61981;P68371;A6NHL2;P07900;Q14204;P68366;P62258;Q9BVA1;Q9BQE3;Q13885;Q14980;Q9H4B7	R-HSA-380455;R-HSA-380278;R-HSA-380316;R-HSA-380311;R-HSA-380508;R-HSA-380283
R-HSA-392170	ADP signalling through P2Y purinoceptor 12	4	22	0.00231725	0.813766	0.896486	3	4	Homo sapiens	P62873;P62879;B4E2X5;Q1RMY8;P59768;B3KTZ0;Q6FHM2;P04899	P62873;P62879;P59768;P04899	R-HSA-392195;R-HSA-392202;R-HSA-392187
R-HSA-912631	Regulation of signaling by CBL	4	22	0.00231725	0.813766	0.896486	1	7	Homo sapiens	P62987;P62979;P0CG48;B4DV12;Q5U5U6;Q96C32;B2RDW1;Q5PY61;P0CG47;Q3MIH3	P62987;P62979;P0CG48;P0CG47	R-HSA-912627
R-HSA-5617472	Activation of anterior HOX genes in hindbrain development during early embryogenesis	19	89	0.00937434	0.816252	0.896486	31	43	Homo sapiens	O60814;P33778;Q99879;Q99878;Q99877;Q93077;B2R4S9;Q93079;Q16778;P23527;Q16777;P84243;P0C0S5;B2R4R0;Q6FI13;P68431;P06899;B2R4P9;P58876;P62807;P16104;P62805	O60814;P33778;Q99879;Q99878;Q99877;Q93077;Q93079;Q16778;P23527;Q16777;P84243;P0C0S5;Q6FI13;P68431;P06899;P58876;P62807;P16104;P62805	R-HSA-5617431;R-HSA-6810159;R-HSA-6810158;R-HSA-5617492;R-HSA-5621010;R-HSA-5617483;R-HSA-6810161;R-HSA-5617486;R-HSA-5621002;R-HSA-5617896;R-HSA-5617484;R-HSA-5617887;R-HSA-5617650;R-HSA-5617471;R-HSA-5617877;R-HSA-5617462;R-HSA-5617661;R-HSA-5617874;R-HSA-5617452;R-HSA-5617454;R-HSA-5693644;R-HSA-5617866;R-HSA-5617867;R-HSA-5617445;R-HSA-5617641;R-HSA-5617672;R-HSA-5617862;R-HSA-5617642;R-HSA-6…
R-HSA-5619507	Activation of HOX genes during differentiation	19	89	0.00937434	0.816252	0.896486	31	43	Homo sapiens	O60814;P33778;Q99879;Q99878;Q99877;Q93077;B2R4S9;Q93079;Q16778;P23527;Q16777;P84243;P0C0S5;B2R4R0;Q6FI13;P68431;P06899;B2R4P9;P58876;P62807;P16104;P62805	O60814;P33778;Q99879;Q99878;Q99877;Q93077;Q93079;Q16778;P23527;Q16777;P84243;P0C0S5;Q6FI13;P68431;P06899;P58876;P62807;P16104;P62805	R-HSA-5617431;R-HSA-6810159;R-HSA-6810158;R-HSA-5617492;R-HSA-5621010;R-HSA-5617483;R-HSA-6810161;R-HSA-5617486;R-HSA-5621002;R-HSA-5617896;R-HSA-5617484;R-HSA-5617887;R-HSA-5617650;R-HSA-5617471;R-HSA-5617877;R-HSA-5617462;R-HSA-5617661;R-HSA-5617874;R-HSA-5617452;R-HSA-5617454;R-HSA-5693644;R-HSA-5617866;R-HSA-5617867;R-HSA-5617445;R-HSA-5617641;R-HSA-5617672;R-HSA-5617862;R-HSA-5617642;R-HSA-6…
R-HSA-442742	CREB phosphorylation through the activation of Ras	5	27	0.0028439	0.819902	0.896486	5	7	Homo sapiens	B4DJ51;Q7LDD5;Q9UQM7;P28482;Q1HBJ4;A8K161;P07196;Q13554;A4D2J9;P62158	Q9UQM7;P28482;P07196;Q13554;P62158	R-HSA-442732;R-HSA-442726;R-HSA-442760;R-HSA-444253;R-HSA-442737
R-HSA-453276	Regulation of mitotic cell cycle	18	85	0.00895302	0.820606	0.896486	16	38	Homo sapiens	P25788;O43242;P25789;P25786;H0YNE3;B2RDW1;B4E2V4;P62979;P63208;P28065;Q3MIH3;P28066;Q53XL8;A2ACR1;Q06323;Q96C32;Q5U5U6;Q5PY61;B4DR63;P28074;P62987;P0CG48;Q8TAA3;Q6NW36;O14818;B4DV12;P51665;P0CG47;P49721;P62191;A6NJG9	O43242;P25788;P25789;P25786;Q06323;P62987;P28074;P62979;P0CG48;O14818;Q8TAA3;P63208;P51665;P49721;P28065;P0CG47;P62191;P28066	R-HSA-174105;R-HSA-179421;R-HSA-174104;R-HSA-174227;R-HSA-179417;R-HSA-174203;R-HSA-174202;R-HSA-174195;R-HSA-174209;R-HSA-174057;R-HSA-174157;R-HSA-174159;R-HSA-174058;R-HSA-174144;R-HSA-174255;R-HSA-188191
R-HSA-174143	APC/C-mediated degradation of cell cycle proteins	18	85	0.00895302	0.820606	0.896486	16	38	Homo sapiens	P25788;O43242;P25789;P25786;H0YNE3;B2RDW1;B4E2V4;P62979;P63208;P28065;Q3MIH3;P28066;Q53XL8;A2ACR1;Q06323;Q96C32;Q5U5U6;Q5PY61;B4DR63;P28074;P62987;P0CG48;Q8TAA3;Q6NW36;O14818;B4DV12;P51665;P0CG47;P49721;P62191;A6NJG9	O43242;P25788;P25789;P25786;Q06323;P62987;P28074;P62979;P0CG48;O14818;Q8TAA3;P63208;P51665;P49721;P28065;P0CG47;P62191;P28066	R-HSA-174105;R-HSA-179421;R-HSA-174104;R-HSA-174227;R-HSA-179417;R-HSA-174203;R-HSA-174202;R-HSA-174195;R-HSA-174209;R-HSA-174057;R-HSA-174157;R-HSA-174159;R-HSA-174058;R-HSA-174144;R-HSA-174255;R-HSA-188191
R-HSA-5693607	Processing of DNA double-strand break ends	17	81	0.0085317	0.825268	0.896486	2	17	Homo sapiens	O60814;Q93079;B2R4S9;B2RDW1;P23527;P62979;B2R4R0;P06899;P62807;Q3MIH3;P62805;P16104;Q99879;P33778;Q99877;P61088;Q5U5U6;Q96C32;Q16778;Q5PY61;P62987;P0CG48;B4DV12;P58876;P0CG47	O60814;P33778;Q99879;Q99877;P61088;Q93079;Q16778;P23527;P62987;P62979;P0CG48;P06899;P0CG47;P58876;P62807;P16104;P62805	R-HSA-5684071;R-HSA-5684052
R-HSA-936837	Ion transport by P-type ATPases	11	55	0.00579313	0.831277	0.896486	4	14	Homo sapiens	P30626;F5H6J6;B4DKK2;Q7LDD5;P23634;B7Z401;A8K161;P54709;P16615;P62158;A8MTH6;B4DJ51;F5H3A1;B7Z2T0;P50993;A3KLL5;B7Z2T5;P13637;Q9UQM7;Q13554;P05023;B7Z1N7;A4D2J9;P05026	P30626;P50993;P23634;P13637;Q9UQM7;P54709;Q13554;P05023;P16615;P62158;P05026	R-HSA-936897;R-HSA-418309;R-HSA-418365;R-HSA-427910
R-HSA-381070	IRE1alpha activates chaperones	11	55	0.00579313	0.831277	0.896486	11	52	Homo sapiens	B5MCQ5;A2A3N8;Q969H8;P51858;P11021;Q5SZ07;Q5SZ08;B3KY95;O14773;F8WA83;Q9Y490;P35611;B3KU21;Q5I6Y6;Q5I6Y4;P43307;Q86XM2;B4DI79;Q6UYC3;Q15084;P02545;B7Z4M8;P61421;B7Z254;Q9Y4L1	Q15084;P02545;O14773;P61421;Q9Y490;P35611;Q969H8;P51858;P11021;P43307;Q9Y4L1	R-HSA-1791164;R-HSA-1791128;R-HSA-1791112;R-HSA-1791076;R-HSA-1791131;R-HSA-1791184;R-HSA-381217;R-HSA-1791066;R-HSA-1791102;R-HSA-1791138;R-HSA-1791137
R-HSA-195258	RHO GTPase Effectors	63	275	0.0289657	0.83222	0.896486	76	103	Homo sapiens	P46940;P04350;O60814;Q71U36;G3V1U9;B4DXW1;Q1KLZ0;A8K7B7;C9JWM7;A8MUB1;P60709;P30153;B2R4S9;P31946;B7Z6Z4;P08134;P68371;A6NHL2;P23527;A4D2P0;P07737;Q8N9R8;P0C0S5;B2R4R0;A4D2P1;P68366;Q9BQE3;P59998;Q3SXZ0;B2RWP9;P05556;P33778;Q99879;Q99878;Q99877;P68363;P21333;O15511;Q53R19;Q16778;P35579;Q16777;P63000;B4DJ51;P35580;P62258;P61586;P61158;F5H6T1;E9PF41;F6TTL5;Q9H4B7;P60953;Q93077;Q93079;Q4LE45;Q9NY65;…	P46940;P04350;O60814;Q71U36;P60709;P30153;P31946;P08134;P68371;A6NHL2;P23527;P07737;Q8N9R8;P0C0S5;P68366;Q9BQE3;P59998;P05556;P33778;Q99879;Q99878;Q99877;P68363;P21333;O15511;Q16778;P35579;P63000;Q16777;P35580;P62258;P61586;P61158;Q9H4B7;P60953;Q93077;Q93079;Q9NY65;P35222;P61981;P62158;P84243;P33176;P27348;P61160;P06899;P28482;P62807;P63104;P62805;P16104;Q13509;O15144;P60660;Q12840;Q6FI13;Q9BVA1;…	R-HSA-419197;R-HSA-5665767;R-HSA-75016;R-HSA-5667008;R-HSA-5666049;R-HSA-442592;R-HSA-5665809;R-HSA-5665761;R-HSA-389788;R-HSA-5672304;R-HSA-419049;R-HSA-5666178;R-HSA-5625796;R-HSA-5626507;R-HSA-5625797;R-HSA-5665659;R-HSA-5625901;R-HSA-5666197;R-HSA-5623667;R-HSA-5665802;R-HSA-2197691;R-HSA-2197690;R-HSA-5665982;R-HSA-5666216;R-HSA-5669250;R-HSA-5623622;R-HSA-5626549;R-HSA-5667052;R-HSA-5625883…
R-HSA-162589	Reverse Transcription of HIV RNA	1	7	0.000737308	0.833795	0.896486	11	11	Homo sapiens	P62937	P62937	R-HSA-173769;R-HSA-182795;R-HSA-164503;R-HSA-164519;R-HSA-164528;R-HSA-164513;R-HSA-182859;R-HSA-164512;R-HSA-164520;R-HSA-164504;R-HSA-164505
R-HSA-164516	Minus-strand DNA synthesis	1	7	0.000737308	0.833795	0.896486	7	7	Homo sapiens	P62937	P62937	R-HSA-182795;R-HSA-164503;R-HSA-164519;R-HSA-164528;R-HSA-182859;R-HSA-164520;R-HSA-164504
R-HSA-447038	NrCAM interactions	1	7	0.000737308	0.833795	0.896486	4	4	Homo sapiens	Q14BM2;E9PDA4;Q92823	Q92823	R-HSA-376134;R-HSA-549060;R-HSA-447030;R-HSA-445067
R-HSA-164525	Plus-strand DNA synthesis	1	7	0.000737308	0.833795	0.896486	4	4	Homo sapiens	P62937	P62937	R-HSA-173769;R-HSA-164513;R-HSA-164512;R-HSA-164505
R-HSA-163767	PP2A-mediated dephosphorylation of key metabolic factors	1	7	0.000737308	0.833795	0.896486	4	4	Homo sapiens	A8K7B7;P30153	P30153	R-HSA-163689;R-HSA-163688;R-HSA-163750;R-HSA-164056
R-HSA-4411364	Binding of TCF/LEF:CTNNB1 to target gene promoters	1	7	0.000737308	0.833795	0.896486	4	4	Homo sapiens	B4DGU4;P35222	P35222	R-HSA-4411357;R-HSA-4411372;R-HSA-4411367;R-HSA-4411351
R-HSA-196791	Vitamin D (calciferol) metabolism	1	7	0.000737308	0.833795	0.896486	7	10	Homo sapiens	P02774	P02774	R-HSA-209760;R-HSA-350147;R-HSA-209944;R-HSA-209738;R-HSA-350168;R-HSA-350186;R-HSA-350158
R-HSA-110362	POLB-Dependent Long Patch Base Excision Repair	1	7	0.000737308	0.833795	0.896486	5	9	Homo sapiens	P09874	P09874	R-HSA-5651828;R-HSA-5649883;R-HSA-5651739;R-HSA-5651723;R-HSA-5649873
R-HSA-111471	Apoptotic factor-mediated response	1	7	0.000737308	0.833795	0.896486	5	11	Homo sapiens	P99999;G4XXL9	P99999	R-HSA-114259;R-HSA-114256;R-HSA-114261;R-HSA-114254;R-HSA-114252
R-HSA-420597	Nectin/Necl trans heterodimerization	1	7	0.000737308	0.833795	0.896486	3	8	Homo sapiens	Q8N126	Q8N126	R-HSA-420586;R-HSA-420584;R-HSA-420582
R-HSA-168330	Viral RNP Complexes in the Host Cell Nucleus	1	7	0.000737308	0.833795	0.896486	1	3	Homo sapiens	P08107;A8K5I0	P0DMV8	R-HSA-192746
R-HSA-76009	Platelet Aggregation (Plug Formation)	7	37	0.0038972	0.834184	0.896486	23	27	Homo sapiens	P02751;P02671;P02679;Q9Y490;P02675;A8K3E4;B7ZLF0;B4DW74;Q32Q65;B4DQI8;A8KAH9;P62834;P61224	P02679;P02671;P02751;Q9Y490;P02675;P62834;P61224	R-HSA-443910;R-HSA-354060;R-HSA-377644;R-HSA-372697;R-HSA-377641;R-HSA-377640;R-HSA-354124;R-HSA-429415;R-HSA-377643;R-HSA-443905;R-HSA-372693;R-HSA-354087;R-HSA-429441;R-HSA-354149;R-HSA-939265;R-HSA-354077;R-HSA-354073;R-HSA-354173;R-HSA-354066;R-HSA-432096;R-HSA-354165;R-HSA-372705;R-HSA-354097
R-HSA-5632684	Hedgehog 'on' state	17	82	0.00863703	0.838923	0.896486	5	37	Homo sapiens	O43242;P25788;P25789;P25786;H0YNE3;B2RDW1;B4E2V4;P62979;P28065;Q3MIH3;P28066;Q53XL8;A2ACR1;Q06323;Q5U5U6;Q96C32;Q5PY61;P28074;P62987;B4DR63;P0CG48;Q6NW36;Q8TAA3;O14818;B4DV12;P51665;P0CG47;P49721;P62191;A6NJG9	P25788;O43242;P25789;P25786;Q06323;P62987;P28074;P62979;P0CG48;Q8TAA3;O14818;P51665;P49721;P28065;P0CG47;P62191;P28066	R-HSA-5632648;R-HSA-5635864;R-HSA-5635854;R-HSA-5635868;R-HSA-5635856
R-HSA-69002	DNA Replication Pre-Initiation	17	82	0.00863703	0.838923	0.896486	2	20	Homo sapiens	O43242;P25788;P25789;P25786;H0YNE3;B2RDW1;B4E2V4;P62979;P28065;Q3MIH3;P28066;Q53XL8;A2ACR1;Q06323;Q5U5U6;Q96C32;Q5PY61;P28074;P62987;B4DR63;P0CG48;Q6NW36;Q8TAA3;O14818;B4DV12;P51665;P0CG47;P49721;P62191;A6NJG9	P25788;O43242;P25789;P25786;Q06323;P62987;P28074;P62979;P0CG48;Q8TAA3;O14818;P51665;P49721;P28065;P0CG47;P62191;P28066	R-HSA-68712;R-HSA-68825
R-HSA-68874	M/G1 Transition	17	82	0.00863703	0.838923	0.896486	2	20	Homo sapiens	O43242;P25788;P25789;P25786;H0YNE3;B2RDW1;B4E2V4;P62979;P28065;Q3MIH3;P28066;Q53XL8;A2ACR1;Q06323;Q5U5U6;Q96C32;Q5PY61;P28074;P62987;B4DR63;P0CG48;Q6NW36;Q8TAA3;O14818;B4DV12;P51665;P0CG47;P49721;P62191;A6NJG9	P25788;O43242;P25789;P25786;Q06323;P62987;P28074;P62979;P0CG48;Q8TAA3;O14818;P51665;P49721;P28065;P0CG47;P62191;P28066	R-HSA-68712;R-HSA-68825
R-HSA-5696397	Gap-filling DNA repair synthesis and ligation in GG-NER	4	23	0.00242258	0.839427	0.896486	2	2	Homo sapiens	P62987;P62979;P0CG48;B4DV12;Q5U5U6;Q96C32;B2RDW1;Q5PY61;P0CG47;Q3MIH3	P62987;P62979;P0CG48;P0CG47	R-HSA-5691001;R-HSA-5690997
R-HSA-174048	APC/C:Cdc20 mediated degradation of Cyclin B	4	23	0.00242258	0.839427	0.896486	2	3	Homo sapiens	P62987;P62979;P0CG48;B4DV12;Q5U5U6;Q96C32;B2RDW1;Q5PY61;P0CG47;Q3MIH3	P62987;P62979;P0CG48;P0CG47	R-HSA-174157;R-HSA-174227
R-HSA-5620922	BBSome-mediated cargo-targeting to cilium	4	23	0.00242258	0.839427	0.896486	1	5	Homo sapiens	P49368;P17987;B4DUR8;P78371;B4DQH4;P50990;B4DEM7	P49368;P17987;P78371;P50990	R-HSA-5624125
R-HSA-109606	Intrinsic Pathway for Apoptosis	8	42	0.00442385	0.841435	0.896486	8	46	Homo sapiens	P99999;P27348;G4XXL9;P62258;Q04917;P31946;P61981;D0PNI1;P63098;P63104	P99999;P27348;P62258;Q04917;P31946;P61981;P63098;P63104	R-HSA-114259;R-HSA-114256;R-HSA-114261;R-HSA-139899;R-HSA-114284;R-HSA-114254;R-HSA-114252;R-HSA-139906
R-HSA-202040	G-protein activation	5	28	0.00294923	0.842819	0.896486	6	6	Homo sapiens	P62873;P62879;P09471;B4E2X5;Q1RMY8;P59768;Q6FHM2;B3KTZ0;P04899	P62873;P62879;P09471;P59768;P04899	R-HSA-112271;R-HSA-167429;R-HSA-167419;R-HSA-167415;R-HSA-167408;R-HSA-167433
R-HSA-917729	Endosomal Sorting Complex Required For Transport (ESCRT)	5	28	0.00294923	0.842819	0.896486	4	4	Homo sapiens	P62987;P62979;P0CG48;B4DV12;Q5U5U6;Q96C32;B2RDW1;Q5PY61;P0CG47;Q3MIH3;O14964	P62987;P62979;P0CG48;P0CG47;O14964	R-HSA-917730;R-HSA-917696;R-HSA-917700;R-HSA-917693
R-HSA-844456	The NLRP3 inflammasome	2	13	0.00136929	0.845381	0.896486	10	17	Homo sapiens	H9ZYJ2;O60744;P08238;B1ALW1;P10599	P08238;P10599	R-HSA-1250280;R-HSA-873951;R-HSA-1250264;R-HSA-844610;R-HSA-874087;R-HSA-844612;R-HSA-1250253;R-HSA-844440;R-HSA-1296421;R-HSA-1306876
R-HSA-1679131	Trafficking and processing of endosomal TLR	2	13	0.00136929	0.845381	0.896486	3	7	Homo sapiens	P14625;P07858	P14625;P07858	R-HSA-1678923;R-HSA-1678920;R-HSA-1678944
R-HSA-2022857	Keratan sulfate degradation	2	13	0.00136929	0.845381	0.896486	2	6	Homo sapiens	P51888;P51884	P51888;P51884	R-HSA-2046239;R-HSA-1793217
R-HSA-2046106	alpha-linolenic acid (ALA) metabolism	2	13	0.00136929	0.845381	0.896486	3	14	Homo sapiens	P51659;E1B6W5;B4DHP6;C9JC79;P22307;A6NM69;B4DGJ9	P51659;P22307	R-HSA-2066778;R-HSA-2066780;R-HSA-2066781
R-HSA-2046104	alpha-linolenic (omega3) and linoleic (omega6) acid metabolism	2	13	0.00136929	0.845381	0.896486	3	22	Homo sapiens	P51659;E1B6W5;B4DHP6;C9JC79;P22307;A6NM69;B4DGJ9	P51659;P22307	R-HSA-2066778;R-HSA-2066780;R-HSA-2066781
R-HSA-75205	Dissolution of Fibrin Clot	2	13	0.00136929	0.845381	0.896486	2	19	Homo sapiens	P07355;P35237	P07355;P35237	R-HSA-158750;R-HSA-159001
R-HSA-5628897	TP53 Regulates Metabolic Genes	18	87	0.00916368	0.847014	0.896486	11	34	Homo sapiens	H9ZYJ2;B1ALW1;P00390;O94925;P20674;Q9Y2Q5;P06744;P31946;P61981;P99999;P13073;P10606;P27348;P30044;O60744;G4XXL9;P62258;Q86WV2;P10599;Q04917;P32119;D0PNI1;Q06830;P63104	P30044-2;O94925;P20674;Q9Y2Q5;P06744;P31946;P00390-2;P61981;P99999;P13073;P10606;P27348;P62258;P10599;Q04917;P32119;Q06830;P63104	R-HSA-5632732;R-HSA-71682;R-HSA-380979;R-HSA-163214;R-HSA-70475;R-HSA-73646;R-HSA-70609;R-HSA-5632738;R-HSA-5631903;R-HSA-3341343;R-HSA-5631885
R-HSA-1428517	The citric acid (TCA) cycle and respiratory electron transport	36	165	0.0173794	0.854599	0.896486	37	55	Homo sapiens	O75964;Q5H9R2;P48735;J3KQ83;Q16775;A8K766;B4DJ60;E5KRK5;Q86WV2;P18859;P36957;P36542;P22695;P40926;B1ANK7;E7ENF3;Q9NX14;O43837;Q02218;Q54A51;P13073;P24539;P10606;P38117;A8K092;E9PBJ5;P28331;B4DFL2;Q08ET0;B4DJ81;B4DIN9;P09622;Q8IW48;P31040;P30049;Q0QEY7;B4DT69;Q6IB54;P21912;P00338;Q59GW8;B4DJV2;Q04760;P20674;P07195;P99999;P06576;P31930;G4XXL9;P48047;P53985;P25705;Q16718;P07954;P50213;Q99798;Q5U077;…	O75964;P48735;P09622;P31040;P30049;P18859;P36542;P36957;P22695;Q16775-2;P40926;P21912;P35613;P00338;Q9NX14;P20674;Q04760;O43837;Q02218;P07195;P99999;P24539;P13073;P06576;P10606;P31930;P38117;P48047;P53985;P28331;Q16718;P25705;P50213;P07954;Q99798;O75390	R-HSA-6799197;R-HSA-71783;R-HSA-6799196;R-HSA-373875;R-HSA-71849;R-HSA-163214;R-HSA-6799191;R-HSA-163213;R-HSA-6788523;R-HSA-70971;R-HSA-6799178;R-HSA-70975;R-HSA-163217;R-HSA-6799179;R-HSA-204169;R-HSA-450984;R-HSA-373867;R-HSA-70967;R-HSA-6800870;R-HSA-5694071;R-HSA-169270;R-HSA-70982;R-HSA-203946;R-HSA-70979;R-HSA-450975;R-HSA-70510;R-HSA-6783221;R-HSA-451033;R-HSA-164834;R-HSA-164832;R-HSA-16…
R-HSA-180024	DARPP-32 events	4	24	0.00252791	0.862051	0.896486	3	10	Homo sapiens	A1A441;B4DJ51;A8K7B7;P30153;Q08209;P63098;P62158	Q08209;P30153;P63098;P62158	R-HSA-201787;R-HSA-201790;R-HSA-201783
R-HSA-379716	Cytosolic tRNA aminoacylation	4	24	0.00252791	0.862051	0.896486	4	21	Homo sapiens	B4E363;Q9Y285;Q6IBR2;P49588;P41250;P49591;B4DR45	Q9Y285;P49588;P41250;P49591	R-HSA-380048;R-HSA-379848;R-HSA-379864;R-HSA-379992
R-HSA-3371556	Cellular response to heat stress	19	93	0.00979566	0.865927	0.896486	20	29	Homo sapiens	Q15185;P34931;B4DP21;A8K161;P07900;P11142;P08107;P02511;O95817;P50502;Q9UQM7;P28482;Q1HBJ4;P11021;P55072;A4D2J9;P68104;Q7LDD5;Q6IPS9;B4DP11;P54652;Q3KNR6;P38646;B4DHP2;P08238;P62258;Q53FA3;Q13554;A8K5I0	P68104;Q15185;P34931;P54652;P38646;P0DMV9;P11142;P07900;P02511;P08238;P62258;O95817;P50502;Q9UQM7;P0DMV8;P28482;P11021;Q13554;P55072	R-HSA-5082387;R-HSA-3371527;R-HSA-5082384;R-HSA-3371586;R-HSA-3371518;R-HSA-3371554;R-HSA-3371591;R-HSA-5251942;R-HSA-5252079;R-HSA-5324617;R-HSA-3371531;R-HSA-5252041;R-HSA-5082369;R-HSA-3371467;R-HSA-5082409;R-HSA-5082356;R-HSA-4793925;R-HSA-5251959;R-HSA-5324632;R-HSA-5251955
R-HSA-5620924	Intraflagellar transport	10	53	0.00558247	0.869997	0.896486	6	12	Homo sapiens	Q13509;P04350;Q71U36;P68366;G3V1U9;Q9BVA1;A8MUB1;Q9BQE3;P68363;Q13885;Q9H4B7;P68371	Q13509;P04350;Q71U36;P68366;Q9BVA1;Q9BQE3;P68363;Q13885;Q9H4B7;P68371	R-HSA-5624952;R-HSA-5625421;R-HSA-5625416;R-HSA-5625426;R-HSA-5624949;R-HSA-5625424
R-HSA-381038	XBP1(S) activates chaperone genes	10	53	0.00558247	0.869997	0.896486	10	46	Homo sapiens	Q5SZ07;B3KY95;Q5SZ08;F8WA83;O14773;Q9Y490;P35611;B3KU21;Q5I6Y6;Q5I6Y4;P43307;Q86XM2;B4DI79;B5MCQ5;Q6UYC3;Q15084;P02545;B7Z4M8;P61421;A2A3N8;Q969H8;P51858;B7Z254;Q9Y4L1	Q15084;P02545;O14773;P61421;Q9Y490;P35611;Q969H8;P51858;P43307;Q9Y4L1	R-HSA-1791164;R-HSA-1791128;R-HSA-1791112;R-HSA-1791076;R-HSA-1791131;R-HSA-1791184;R-HSA-1791066;R-HSA-1791102;R-HSA-1791138;R-HSA-1791137
R-HSA-5358493	Synthesis of diphthamide-EEF2	1	8	0.000842637	0.871394	0.896486	4	4	Homo sapiens	P13639	P13639	R-HSA-5358494;R-HSA-5358475;R-HSA-5358484;R-HSA-5367022
R-HSA-162585	Uncoating of the HIV Virion	1	8	0.000842637	0.871394	0.896486	2	2	Homo sapiens	P62937	P62937	R-HSA-173111;R-HSA-173642
R-HSA-166665	Terminal pathway of complement	1	8	0.000842637	0.871394	0.896486	4	5	Homo sapiens	P10909	P10909	R-HSA-173709;R-HSA-173725;R-HSA-173720;R-HSA-173723
R-HSA-804914	Transport of fatty acids	1	8	0.000842637	0.871394	0.896486	1	2	Homo sapiens	P05090	P05090	R-HSA-5229283
R-HSA-168333	NEP/NS2 Interacts with the Cellular Export Machinery	1	8	0.000842637	0.871394	0.896486	1	2	Homo sapiens	B5MDF5;A8K3Z8;P62826;B4DV51	P62826	R-HSA-168880
R-HSA-450520	HuR (ELAVL1) binds and stabilizes mRNA	1	8	0.000842637	0.871394	0.896486	2	7	Homo sapiens	Q5VXV2;Q5VXV3;Q01105;A6NGV1	Q01105	R-HSA-450387;R-HSA-450595
R-HSA-6787450	tRNA modification in the mitochondrion	1	8	0.000842637	0.871394	0.896486	2	7	Homo sapiens	Q6IBS9;Q99714	Q99714	R-HSA-6787591;R-HSA-6787594
R-HSA-446388	Regulation of cytoskeletal remodeling and cell spreading by IPP complex components	1	8	0.000842637	0.871394	0.896486	1	5	Homo sapiens	P12814	P12814	R-HSA-430308
R-HSA-163765	ChREBP activates metabolic gene expression	1	8	0.000842637	0.871394	0.896486	1	6	Homo sapiens	P53396;B4E3P0	P53396	R-HSA-163770
R-HSA-197264	Nicotinamide salvaging	1	8	0.000842637	0.871394	0.896486	1	7	Homo sapiens	P43490	P43490	R-HSA-197250
R-HSA-428643	Organic anion transporters	1	8	0.000842637	0.871394	0.896486	1	8	Homo sapiens	B4DG46;Q9P2U7;B4DFR9	Q9P2U7	R-HSA-428052
R-HSA-2408508	Metabolism of ingested SeMet, Sec, MeSec into H2Se	1	8	0.000842637	0.871394	0.896486	1	8	Homo sapiens	F5H737;B3KUN3;P23526	P23526	R-HSA-2408532
R-HSA-112311	Neurotransmitter Clearance In The Synaptic Cleft	1	8	0.000842637	0.871394	0.896486	1	9	Homo sapiens	P05091	P05091	R-HSA-380608
R-HSA-74182	Ketone body metabolism	1	8	0.000842637	0.871394	0.896486	1	10	Homo sapiens	B2R5V2;P55809	P55809	R-HSA-74177
R-HSA-399955	SEMA3A-Plexin repulsion signaling by inhibiting Integrin adhesion	2	14	0.00147462	0.873289	0.896486	5	8	Homo sapiens	A4D2P0;A4D2P1;Q9Y490;P63000	Q9Y490;P63000	R-HSA-399941;R-HSA-399938;R-HSA-399936;R-HSA-399928;R-HSA-399935
R-HSA-418885	DCC mediated attractive signaling	2	14	0.00147462	0.873289	0.896486	4	12	Homo sapiens	A4D2P0;A4D2P1;P60953;P63000	P60953;P63000	R-HSA-418874;R-HSA-418856;R-HSA-418850;R-HSA-418865
R-HSA-174403	Glutathione synthesis and recycling	2	14	0.00147462	0.873289	0.896486	2	8	Homo sapiens	P36269;Q96KP4	P36269;Q96KP4	R-HSA-1247910;R-HSA-1247927
R-HSA-5682910	LGI-ADAM interactions	2	14	0.00147462	0.873289	0.896486	1	5	Homo sapiens	Q16623;Q2VPS2;P61266;Q7Z5K3;Q75ME0	Q16623;P61266	R-HSA-5682802
R-HSA-156581	Methylation	2	14	0.00147462	0.873289	0.896486	2	12	Homo sapiens	D3DRA3;P78417;F5H737;B3KUN3;P23526	P78417;P23526	R-HSA-5696230;R-HSA-174401
R-HSA-5358351	Signaling by Hedgehog	31	146	0.0153781	0.874757	0.896486	21	82	Homo sapiens	P04350;O43242;P25788;P25789;Q71U36;P25786;G3V1U9;A8MUB1;H0YNE3;B2RDW1;B4E2V4;P68371;P62979;P68366;P63208;Q9BQE3;P28065;Q3MIH3;P55072;P28066;Q5JWF2;A6NI00;Q13509;P63092;Q53XL8;A2ACR1;Q06323;Q96C32;P68363;Q5U5U6;Q5PY61;B4DR63;P28074;P62987;P0CG48;O14818;Q6NW36;Q8TAA3;Q9BVA1;B4DV12;P07237;P51665;Q13885;P0CG47;P49721;P62191;A6NJG9;Q9H4B7	P04350;O43242;P25788;P25789;Q71U36;P25786;P68371;P62979;P68366;P63208;Q9BQE3;P28065;P55072;P28066;Q13509;P63092;Q06323;P68363;P28074;P62987;P0CG48;O14818;Q8TAA3;Q9BVA1;P07237;P51665;Q13885;P49721;P0CG47;P62191;Q9H4B7	R-HSA-5632648;R-HSA-5610760;R-HSA-5610742;R-HSA-5362412;R-HSA-5362448;R-HSA-5635854;R-HSA-5610767;R-HSA-5610754;R-HSA-5610757;R-HSA-5610745;R-HSA-5610746;R-HSA-5610758;R-HSA-5362459;R-HSA-5358340;R-HSA-5635864;R-HSA-5610727;R-HSA-5358336;R-HSA-5635868;R-HSA-5610733;R-HSA-5635856;R-HSA-5362441
R-HSA-8856688	Golgi-to-ER retrograde transport	27	129	0.0135875	0.876947	0.896486	14	18	Homo sapiens	P04350;P61204;Q71U36;G3V1U9;A8MUB1;P68402;Q9NY65;P68371;B4DK44;A6NHL2;Q9H115;P53621;P33176;P68366;Q9BQE3;B7Z6A4;O15260;P84077;Q13509;Q13561;P46459;P68363;Q66K46;Q12840;Q9H0U4;Q14204;Q9BVA1;Q13885;P84085;Q6PKD1;A4D0Z3;Q5T8U5;B4DFA2;Q9H4B7	P04350;P61204;Q71U36;P68402;Q9NY65;P68371;A6NHL2;Q9H115;P53621;P33176;P68366;Q9BQE3;O15260;P84077;Q13509;Q13561;P46459;P68363;Q66K46;Q12840;Q9H0U4;Q14204;Q9BVA1;Q13885;P84085;Q6PKD1;Q9H4B7	R-HSA-6811422;R-HSA-6811423;R-HSA-8848484;R-HSA-8849353;R-HSA-6811417;R-HSA-6811418;R-HSA-6811412;R-HSA-8849350;R-HSA-6811414;R-HSA-6811415;R-HSA-6811427;R-HSA-6811426;R-HSA-6811425;R-HSA-6811411
R-HSA-199992	trans-Golgi Network Vesicle Budding	14	72	0.00758374	0.8799	0.896486	14	18	Homo sapiens	P63027;Q8NBS9;G3V192;O14964;P51148;P11142;G3V1D1;Q99962;B2RDM2;P02792;Q00610;P84077;P09497;P09496;F8W1H5;P02794	P63027;Q8NBS9;Q00610-1;O14964;P51148;P11142;Q99962;P02792;Q00610;P09496-1;P84077;P09497;P09496;P02794	R-HSA-376369;R-HSA-5671702;R-HSA-421831;R-HSA-350769;R-HSA-432712;R-HSA-432688;R-HSA-421835;R-HSA-421833;R-HSA-429815;R-HSA-434362;R-HSA-432707;R-HSA-432706;R-HSA-5333658;R-HSA-421836
R-HSA-421837	Clathrin derived vesicle budding	14	72	0.00758374	0.8799	0.896486	14	18	Homo sapiens	P63027;Q8NBS9;G3V192;O14964;P51148;P11142;G3V1D1;Q99962;B2RDM2;P02792;Q00610;P84077;P09497;P09496;F8W1H5;P02794	P63027;Q8NBS9;Q00610-1;O14964;P51148;P11142;Q99962;P02792;Q00610;P09496-1;P84077;P09497;P09496;P02794	R-HSA-376369;R-HSA-5671702;R-HSA-421831;R-HSA-350769;R-HSA-432712;R-HSA-432688;R-HSA-421835;R-HSA-421833;R-HSA-429815;R-HSA-434362;R-HSA-432707;R-HSA-432706;R-HSA-5333658;R-HSA-421836
R-HSA-1442490	Collagen degradation	12	63	0.00663577	0.88084	0.896486	16	34	Homo sapiens	P12110;P12111;Q149N0;P07858;P02452;Q99715;P02461;P08123;P08246;E9PCU0;P12109;D2JYH5;P07339;P12107;Q05707;D9ZGF2	P08246;P12110;P12109;P12111;P02452;P07858;P07339;P12107;Q99715;Q05707;P02461;P08123	R-HSA-1474213;R-HSA-2537499;R-HSA-1458433;R-HSA-1564179;R-HSA-1474210;R-HSA-2485111;R-HSA-2473584;R-HSA-2168923;R-HSA-2482180;R-HSA-1564117;R-HSA-1454822;R-HSA-2471621;R-HSA-1454757;R-HSA-2473596;R-HSA-1564112;R-HSA-2168046
R-HSA-2122948	Activated NOTCH1 Transmits Signal to the Nucleus	5	30	0.00315989	0.881447	0.896486	7	21	Homo sapiens	P62987;P62979;P0CG48;Q12860;B4DV12;Q5U5U6;Q96C32;B2RDW1;Q5PY61;P0CG47;Q3MIH3	P62987;P62979;P0CG48;Q12860;P0CG47	R-HSA-1980074;R-HSA-1980109;R-HSA-1912357;R-HSA-1912386;R-HSA-157632;R-HSA-1980118;R-HSA-373706
R-HSA-179409	APC-Cdc20 mediated degradation of Nek2A	4	25	0.00263324	0.88189	0.896486	2	3	Homo sapiens	P62987;P62979;P0CG48;B4DV12;Q5U5U6;Q96C32;B2RDW1;Q5PY61;P0CG47;Q3MIH3	P62987;P62979;P0CG48;P0CG47	R-HSA-179421;R-HSA-179417
R-HSA-5654726	Negative regulation of FGFR1 signaling	6	35	0.00368654	0.882886	0.896486	11	15	Homo sapiens	A8K7B7;Q5U5U6;Q96C32;P30153;B2RDW1;Q5PY61;P62987;P62979;P0CG48;B4DV12;Q1HBJ4;P28482;P0CG47;Q3MIH3	P62987;P62979;P0CG48;P28482;P30153;P0CG47	R-HSA-1295622;R-HSA-1295621;R-HSA-1295609;R-HSA-1295599;R-HSA-1549564;R-HSA-5654672;R-HSA-1295632;R-HSA-1295613;R-HSA-934559;R-HSA-934604;R-HSA-5654560
R-HSA-432722	Golgi Associated Vesicle Biogenesis	10	54	0.0056878	0.883418	0.896486	6	6	Homo sapiens	P63027;Q8NBS9;G3V192;P51148;P11142;G3V1D1;Q99962;B2RDM2;P02792;Q00610;P84077;P09496;F8W1H5;P02794	P63027;P11142;Q99962;Q8NBS9;P02792;P09496-1;Q00610-1;P84077;P02794;P51148	R-HSA-421831;R-HSA-421835;R-HSA-421833;R-HSA-429815;R-HSA-434362;R-HSA-421836
R-HSA-2022870	Chondroitin sulfate biosynthesis	3	20	0.00210659	0.885773	0.896486	7	7	Homo sapiens	P07585;Q6FH10;P21810;P13611	P07585;P21810;P13611	R-HSA-1971491;R-HSA-2018682;R-HSA-1971487;R-HSA-2022911;R-HSA-1971482;R-HSA-1971483;R-HSA-2018659
R-HSA-418217	G beta:gamma signalling through PLC beta	3	20	0.00210659	0.885773	0.896486	2	2	Homo sapiens	P62873;P62879;Q1RMY8;P59768;Q6FHM2	P62873;P62879;P59768	R-HSA-398193;R-HSA-398040
R-HSA-3560783	Defective B4GALT7 causes EDS, progeroid type	3	20	0.00210659	0.885773	0.896486	1	1	Homo sapiens	P07585;Q6FH10;P21810;P13611	P07585;P21810;P13611	R-HSA-3560804
R-HSA-4420332	Defective B3GALT6 causes EDSP2 and SEMDJL1	3	20	0.00210659	0.885773	0.896486	1	1	Homo sapiens	P07585;Q6FH10;P21810;P13611	P07585;P21810;P13611	R-HSA-4420365
R-HSA-3560801	Defective B3GAT3 causes JDSSDHD	3	20	0.00210659	0.885773	0.896486	1	1	Homo sapiens	P07585;Q6FH10;P21810;P13611	P07585;P21810;P13611	R-HSA-3560802
R-HSA-202131	Metabolism of nitric oxide	3	20	0.00210659	0.885773	0.896486	10	32	Homo sapiens	B1AKK2;B4DJ51;O94760;P07900;P62158	O94760;P07900;P62158	R-HSA-202111;R-HSA-202110;R-HSA-202129;R-HSA-1497810;R-HSA-202144;R-HSA-1497796;R-HSA-202137;R-HSA-5693373;R-HSA-202127;R-HSA-1497784
R-HSA-203765	eNOS activation and regulation	3	20	0.00210659	0.885773	0.896486	10	32	Homo sapiens	B1AKK2;B4DJ51;O94760;P07900;P62158	O94760;P07900;P62158	R-HSA-202111;R-HSA-202110;R-HSA-202129;R-HSA-1497810;R-HSA-202144;R-HSA-1497796;R-HSA-202137;R-HSA-5693373;R-HSA-202127;R-HSA-1497784
R-HSA-2022090	Assembly of collagen fibrils and other multimeric structures	10	55	0.00579313	0.895685	0.896486	20	25	Homo sapiens	P12110;P12111;Q149N0;P07858;P02452;Q15113;P02461;P08123;Q15149;E9PCU0;D2JYH5;P12109;P12107;D9ZGF2	Q15149;P12110;P12111;P12109;Q15113;P02452;P07858;P12107;P02461;P08123	R-HSA-2395223;R-HSA-2395322;R-HSA-2395324;R-HSA-2396234;R-HSA-2002466;R-HSA-2395314;R-HSA-2395257;R-HSA-2213192;R-HSA-2213205;R-HSA-2250301;R-HSA-2243931;R-HSA-2299620;R-HSA-2395340;R-HSA-2213207;R-HSA-2213200;R-HSA-2213201;R-HSA-2022141;R-HSA-1474266;R-HSA-2243926;R-HSA-2395302
R-HSA-4839743	phosphorylation site mutants of CTNNB1 are not targeted to the proteasome by the destruction complex	2	15	0.00157995	0.896486	0.896486	4	4	Homo sapiens	A8K7B7;P30153;B4DGU4;P35222	P30153;P35222	R-HSA-4839638;R-HSA-4839635;R-HSA-4839634;R-HSA-4827388
R-HSA-5339716	Misspliced GSK3beta mutants stabilize beta-catenin	2	15	0.00157995	0.896486	0.896486	1	1	Homo sapiens	A8K7B7;P30153;B4DGU4;P35222	P35222-1;P30153	R-HSA-5339713
R-HSA-5358751	S45 mutants of beta-catenin aren't phosphorylated	2	15	0.00157995	0.896486	0.896486	1	1	Homo sapiens	A8K7B7;P30153;B4DGU4;P35222	P30153;P35222	R-HSA-4827388
R-HSA-5358749	S37 mutants of beta-catenin aren't phosphorylated	2	15	0.00157995	0.896486	0.896486	1	1	Homo sapiens	A8K7B7;P30153;B4DGU4;P35222	P30153;P35222	R-HSA-4839635
R-HSA-5358747	S33 mutants of beta-catenin aren't phosphorylated	2	15	0.00157995	0.896486	0.896486	1	1	Homo sapiens	A8K7B7;P30153;B4DGU4;P35222	P30153;P35222	R-HSA-4839634
R-HSA-5358752	T41 mutants of beta-catenin aren't phosphorylated	2	15	0.00157995	0.896486	0.896486	1	1	Homo sapiens	A8K7B7;P30153;B4DGU4;P35222	P30153;P35222	R-HSA-4839638
R-HSA-162592	Integration of provirus	2	15	0.00157995	0.896486	0.896486	9	13	Homo sapiens	P62937;P17096	P62937;P17096	R-HSA-175174;R-HSA-175108;R-HSA-164514;R-HSA-173115;R-HSA-175250;R-HSA-162590;R-HSA-175117;R-HSA-164845;R-HSA-164522
R-HSA-2214320	Anchoring fibril formation	2	15	0.00157995	0.896486	0.896486	1	4	Homo sapiens	P02452;P08123	P02452;P08123	R-HSA-2396234
R-HSA-2559585	Oncogene Induced Senescence	5	31	0.00326522	0.897512	0.897512	3	17	Homo sapiens	P62987;P62979;P0CG48;B4DV12;P28482;Q1HBJ4;Q5U5U6;Q96C32;B2RDW1;Q5PY61;P0CG47;Q3MIH3	P62987;P62979;P0CG48;P28482;P0CG47	R-HSA-3209195;R-HSA-3209160;R-HSA-3132737
R-HSA-390522	Striated Muscle Contraction	6	36	0.00379187	0.897779	0.897779	4	4	Homo sapiens	Q5VU58;Q5VU66;B7Z596;D9YZV2;P09493;D9YZV3;H7BYY1;D9YZV4;D9YZV5;P08670;D9YZV7;P68032;Q8TCG3;P67936;P68133;Q5HYB6;Q5VU72;Q6ZN40	P09493;P06753;P08670;P68032;P68133;P67936	R-HSA-390597;R-HSA-390598;R-HSA-390593;R-HSA-390595
R-HSA-2173788	Downregulation of TGF-beta receptor signaling	4	26	0.00273857	0.899198	0.899198	8	28	Homo sapiens	P62987;P62979;P0CG48;B4DV12;Q5U5U6;Q96C32;B2RDW1;Q5PY61;P0CG47;Q3MIH3	P62987;P62979;P0CG48;P0CG47	R-HSA-2169050;R-HSA-2187382;R-HSA-2179293;R-HSA-2179291;R-HSA-2176452;R-HSA-173542;R-HSA-2169046;R-HSA-2187368
R-HSA-1234174	Regulation of Hypoxia-inducible Factor (HIF) by oxygen	4	26	0.00273857	0.899198	0.899198	4	19	Homo sapiens	P62987;P62979;P0CG48;B4DV12;Q5U5U6;Q96C32;B2RDW1;Q5PY61;P0CG47;Q3MIH3	P62987;P62979;P0CG48;P0CG47	R-HSA-1234159;R-HSA-1234175;R-HSA-1234172;R-HSA-1234163
R-HSA-2262749	Cellular response to hypoxia	4	26	0.00273857	0.899198	0.899198	4	19	Homo sapiens	P62987;P62979;P0CG48;B4DV12;Q5U5U6;Q96C32;B2RDW1;Q5PY61;P0CG47;Q3MIH3	P62987;P62979;P0CG48;P0CG47	R-HSA-1234159;R-HSA-1234175;R-HSA-1234172;R-HSA-1234163
R-HSA-264876	Insulin processing	4	26	0.00273857	0.899198	0.899198	2	12	Homo sapiens	P63027;Q16623;P33176;Q7Z5K3;Q75ME0;Q12840	P63027;Q16623;P33176;Q12840	R-HSA-265178;R-HSA-265160
R-HSA-177539	Autointegration results in viral DNA circles	1	9	0.000947967	0.90049	0.90049	2	2	Homo sapiens	P17096	P17096	R-HSA-175250;R-HSA-164845
R-HSA-444473	Formyl peptide receptors bind formyl peptides and many other ligands	1	9	0.000947967	0.90049	0.90049	2	3	Homo sapiens	P04083;Q5TZZ9	P04083	R-HSA-444476;R-HSA-391913
R-HSA-175567	Integration of viral DNA into host genomic DNA	1	9	0.000947967	0.90049	0.90049	1	3	Homo sapiens	P17096	P17096	R-HSA-175108
R-HSA-425381	Bicarbonate transporters	1	9	0.000947967	0.90049	0.90049	1	3	Homo sapiens	G4V2I6;P02730	P02730	R-HSA-425482
R-HSA-426486	Small interfering RNA (siRNA) biogenesis	1	9	0.000947967	0.90049	0.90049	1	4	Homo sapiens	Q15631	Q15631	R-HSA-203934
R-HSA-164944	Nef and signal transduction	1	9	0.000947967	0.90049	0.90049	1	5	Homo sapiens	A4D2P0;A4D2P1;P63000	P63000	R-HSA-200952
R-HSA-196108	Pregnenolone biosynthesis	1	9	0.000947967	0.90049	0.90049	1	6	Homo sapiens	P15121	P15121	R-HSA-196060
R-HSA-500657	Presynaptic function of Kainate receptors	3	21	0.00221192	0.904273	0.904273	1	2	Homo sapiens	P62873;P62879;Q1RMY8;P59768;Q6FHM2	P62873;P62879;P59768	R-HSA-500717
R-HSA-1810476	RIP-mediated NFkB activation via ZBP1	3	21	0.00221192	0.904273	0.904273	1	4	Homo sapiens	Q08211;P09429;P04271	Q08211;P09429;P04271	R-HSA-168166
R-HSA-2142691	Synthesis of Leukotrienes (LT) and Eoxins (EX)	3	21	0.00221192	0.904273	0.904273	3	14	Homo sapiens	P36269;P09960;B4DPK3;Q14914;B4DEH5;F5GY50	P36269;P09960;Q14914	R-HSA-266072;R-HSA-266046;R-HSA-2161567
R-HSA-5423646	Aflatoxin activation and detoxification	3	21	0.00221192	0.904273	0.904273	2	10	Homo sapiens	O14880;P36269;P10620;G5EA53	O14880;P36269;P10620	R-HSA-5433072;R-HSA-5423653
R-HSA-1474290	Collagen formation	17	88	0.00926901	0.904531	0.904531	34	40	Homo sapiens	P12110;P12111;Q149N0;P07858;P02452;Q15113;Q99715;Q5VSQ6;P50454;P02461;P08123;O60568;Q15149;C9JL12;E9PCU0;P12109;D2JYH5;P23284;P13674;P07237;P12107;Q05707;D9ZGF2	P12110;P12111;P07858;P02452;Q15113;Q99715;P50454;P02461;P08123;O60568;Q15149;P12109;P23284;P13674;P07237;P12107;Q05707	R-HSA-2002440;R-HSA-1981157;R-HSA-2395322;R-HSA-2395324;R-HSA-2396234;R-HSA-2395314;R-HSA-2395257;R-HSA-2002428;R-HSA-1614461;R-HSA-1614460;R-HSA-2002401;R-HSA-1981104;R-HSA-2002460;R-HSA-2022141;R-HSA-2022073;R-HSA-1650808;R-HSA-2395302;R-HSA-2395223;R-HSA-1981120;R-HSA-2089971;R-HSA-2002466;R-HSA-1980233;R-HSA-2213192;R-HSA-1981128;R-HSA-2213205;R-HSA-2250301;R-HSA-2243931;R-HSA-2213207;R-HSA-2…
R-HSA-5654727	Negative regulation of FGFR2 signaling	6	37	0.0038972	0.911019	0.911019	11	14	Homo sapiens	A8K7B7;Q5U5U6;Q96C32;P30153;B2RDW1;Q5PY61;P62987;P62979;P0CG48;B4DV12;Q1HBJ4;P28482;P0CG47;Q3MIH3	P62987;P62979;P0CG48;P28482;P30153;P0CG47	R-HSA-5654677;R-HSA-1295622;R-HSA-1295621;R-HSA-1295609;R-HSA-1295599;R-HSA-1549564;R-HSA-1295632;R-HSA-1295613;R-HSA-934559;R-HSA-5654562;R-HSA-934604
R-HSA-1980145	Signaling by NOTCH2	5	32	0.00337055	0.911654	0.911654	4	20	Homo sapiens	P62987;P62979;P0CG48;Q12860;B4DV12;Q5U5U6;Q96C32;B2RDW1;Q5PY61;P0CG47;Q3MIH3	P62987;P62979;P0CG48;Q12860;P0CG47	R-HSA-2172172;R-HSA-157629;R-HSA-2220816;R-HSA-2974731
R-HSA-5218920	VEGFR2 mediated vascular permeability	4	27	0.0028439	0.914229	0.914229	11	15	Homo sapiens	A4D2P0;B4DJ51;P07900;A4D2P1;B4DGU4;P35222;P63000;P62158	P35222-1;P07900;P62158;P63000	R-HSA-202111;R-HSA-5357472;R-HSA-202110;R-HSA-202129;R-HSA-202144;R-HSA-5357477;R-HSA-5357445;R-HSA-202137;R-HSA-5357483;R-HSA-202127;R-HSA-1497784
R-HSA-418360	Platelet calcium homeostasis	4	27	0.0028439	0.914229	0.914229	3	8	Homo sapiens	A8MTH6;P30626;B4DJ51;B4DKK2;P23634;P16615;P62158	P30626;P23634;P16615;P62158	R-HSA-418309;R-HSA-425661;R-HSA-418365
R-HSA-391160	Signal regulatory protein (SIRP) family interactions	2	16	0.00168527	0.915675	0.915675	9	10	Homo sapiens	P78324;Q08722	P78324;Q08722	R-HSA-391151;R-HSA-391150;R-HSA-391155;R-HSA-391152;R-HSA-391168;R-HSA-391153;R-HSA-391158;R-HSA-391156;R-HSA-391157
R-HSA-399956	CRMPs in Sema3A signaling	2	16	0.00168527	0.915675	0.915675	3	5	Homo sapiens	Q14194;Q14195	Q14194;Q14195	R-HSA-399951;R-HSA-399947;R-HSA-399944
R-HSA-69275	G2/M Transition	39	187	0.0196967	0.919029	0.919029	23	76	Homo sapiens	P04350;P07437;O43242;Q71U36;G3V1U9;A8K7B7;A8MUB1;P30153;P68371;A6NHL2;P68366;Q9BQE3;P28065;Q3MIH3;P28066;Q13561;Q53XL8;A2ACR1;Q06323;Q96C32;P68363;Q5PY61;B4DR63;P28074;P08238;P62258;Q8TAA3;Q6NW36;O14818;B4DV12;P51665;P62191;A6NJG9;Q9H4B7;P25788;P25789;P25786;H0YNE3;B2RDW1;Q9NY65;B4E2V4;P61981;P62979;P07900;P63208;Q5SU16;Q14980;Q13509;Q5U5U6;P62987;P0CG48;Q14204;Q9BVA1;Q13885;P0CG47;P49721	P07437;P04350;O43242;P25788;P25789;P25786;Q71U36;P30153;Q9NY65;P61981;P68371;A6NHL2;P62979;P07900;P68366;P63208;Q9BQE3;P28065;Q14980;P28066;Q13509;Q13561;Q06323;P68363;P28074;P62987;P0CG48;P08238;O14818;Q14204;Q8TAA3;P62258;Q9BVA1;Q13885;P51665;P0CG47;P49721;P62191;Q9H4B7	R-HSA-380455;R-HSA-2574840;R-HSA-380278;R-HSA-8852280;R-HSA-380272;R-HSA-2574845;R-HSA-8853405;R-HSA-4088141;R-HSA-380316;R-HSA-3000335;R-HSA-380311;R-HSA-380283;R-HSA-8852306;R-HSA-3000310;R-HSA-8853419;R-HSA-8852354;R-HSA-3000339;R-HSA-380303;R-HSA-8852298;R-HSA-3000319;R-HSA-8852362;R-HSA-380294;R-HSA-380508
R-HSA-5696395	Formation of Incision Complex in GG-NER	7	43	0.00452918	0.922646	0.922646	9	10	Homo sapiens	Q5U5U6;Q96C32;P61088;B2RDW1;Q5PY61;P09874;P62987;P54727;P62979;P0CG48;B4DV12;P0CG47;Q3MIH3;Q7Z5K8;G5E9P0	P54727;P62987;P62979;P0CG48;P61088;P09874;P0CG47	R-HSA-5689317;R-HSA-5690991;R-HSA-5689861;R-HSA-5691000;R-HSA-5696670;R-HSA-6790454;R-HSA-5690996;R-HSA-6790487;R-HSA-5696465
R-HSA-2129379	Molecules associated with elastic fibres	6	38	0.00400253	0.922744	0.922744	8	10	Homo sapiens	P02751;P05556;Q9Y6C2;P23142;P35556;P35555;B7ZLF0	P02751;P05556;Q9Y6C2;P23142;P35556;P35555	R-HSA-2395320;R-HSA-1592387;R-HSA-2161282;R-HSA-2537665;R-HSA-2328048;R-HSA-2328033;R-HSA-2396399;R-HSA-2396029
R-HSA-69231	Cyclin D associated events in G1	6	38	0.00400253	0.922744	0.922744	4	11	Homo sapiens	A8K7B7;Q5U5U6;Q96C32;P30153;B2RDW1;Q5PY61;P62987;P62979;P0CG48;P63208;B4DV12;P0CG47;Q3MIH3	P62987;P62979;P0CG48;P63208;P30153;P0CG47	R-HSA-1363328;R-HSA-1363276;R-HSA-1363331;R-HSA-1363274
R-HSA-69236	G1 Phase	6	38	0.00400253	0.922744	0.922744	4	11	Homo sapiens	A8K7B7;Q5U5U6;Q96C32;P30153;B2RDW1;Q5PY61;P62987;P62979;P0CG48;P63208;B4DV12;P0CG47;Q3MIH3	P62987;P62979;P0CG48;P63208;P30153;P0CG47	R-HSA-1363328;R-HSA-1363276;R-HSA-1363331;R-HSA-1363274
R-HSA-112411	MAPK1 (ERK2) activation	1	10	0.0010533	0.923006	0.923006	3	3	Homo sapiens	P28482;Q1HBJ4	P28482	R-HSA-109858;R-HSA-109862;R-HSA-109864
R-HSA-451308	Activation of Ca-permeable Kainate Receptor	1	10	0.0010533	0.923006	0.923006	2	2	Homo sapiens	B4DJ51;P62158	P62158	R-HSA-451283;R-HSA-451311
R-HSA-451306	Ionotropic activity of Kainate Receptors	1	10	0.0010533	0.923006	0.923006	2	4	Homo sapiens	B4DJ51;P62158	P62158	R-HSA-451283;R-HSA-451311
R-HSA-450341	Activation of the AP-1 family of transcription factors	1	10	0.0010533	0.923006	0.923006	2	5	Homo sapiens	P28482;Q1HBJ4	P28482	R-HSA-450325;R-HSA-168053
R-HSA-5685939	HDR through MMEJ (alt-NHEJ)	1	10	0.0010533	0.923006	0.923006	3	8	Homo sapiens	P09874	P09874	R-HSA-5687484;R-HSA-5687653;R-HSA-5687640
R-HSA-74749	Signal attenuation	1	10	0.0010533	0.923006	0.923006	2	7	Homo sapiens	P28482;Q1HBJ4	P28482	R-HSA-109823;R-HSA-109822
R-HSA-2465910	MASTL Facilitates Mitotic Progression	1	10	0.0010533	0.923006	0.923006	1	4	Homo sapiens	A8K7B7;P30153	P30153	R-HSA-2430552
R-HSA-399997	Acetylcholine regulates insulin secretion	1	10	0.0010533	0.923006	0.923006	1	7	Homo sapiens	P29966	P29966	R-HSA-399978
R-HSA-2393930	Phosphate bond hydrolysis by NUDT proteins	1	10	0.0010533	0.923006	0.923006	1	13	Homo sapiens	Q9UKK9	Q9UKK9	R-HSA-2393939
R-HSA-162588	Budding and maturation of HIV virion	5	33	0.00347588	0.924054	0.924054	2	3	Homo sapiens	P62987;P62937;P62979;P0CG48;B4DV12;Q5U5U6;Q96C32;B2RDW1;Q5PY61;P0CG47;Q3MIH3	P62987;P62937;P62979;P0CG48;P0CG47	R-HSA-3139027;R-HSA-3159227
R-HSA-418990	Adherens junctions interactions	5	33	0.00347588	0.924054	0.924054	7	16	Homo sapiens	G3XHN4;G3XHN8;G3XHN7;Q1KLZ0;P63261;P60709;Q8N3J6;B4DGU4;P35222;Q8N126	P35222-1;P63261;P60709;Q8N3J6;Q8N126	R-HSA-420586;R-HSA-420584;R-HSA-5692437;R-HSA-419002;R-HSA-420592;R-HSA-420582;R-HSA-433725
R-HSA-400042	Adrenaline,noradrenaline inhibits insulin secretion	4	28	0.00294923	0.927226	0.927226	5	6	Homo sapiens	P62873;P62879;B4E2X5;Q1RMY8;P59768;B3KTZ0;Q6FHM2;P04899	P62873;P62879;P59768;P04899	R-HSA-400092;R-HSA-400046;R-HSA-400063;R-HSA-400037;R-HSA-400097
R-HSA-110314	Recognition of DNA damage by PCNA-containing replication complex	4	28	0.00294923	0.927226	0.927226	3	6	Homo sapiens	P62987;P62979;P0CG48;B4DV12;Q5U5U6;Q96C32;B2RDW1;Q5PY61;P0CG47;Q3MIH3	P62987;P62979;P0CG48;P0CG47	R-HSA-5655481;R-HSA-5655466;R-HSA-5652009
R-HSA-453274	Mitotic G2-G2/M phases	39	189	0.0199073	0.929309	0.929309	23	78	Homo sapiens	P04350;P07437;O43242;Q71U36;G3V1U9;A8K7B7;A8MUB1;P30153;P68371;A6NHL2;P68366;Q9BQE3;P28065;Q3MIH3;P28066;Q13561;Q53XL8;A2ACR1;Q06323;Q96C32;P68363;Q5PY61;B4DR63;P28074;P08238;P62258;Q8TAA3;Q6NW36;O14818;B4DV12;P51665;P62191;A6NJG9;Q9H4B7;P25788;P25789;P25786;H0YNE3;B2RDW1;Q9NY65;B4E2V4;P61981;P62979;P07900;P63208;Q5SU16;Q14980;Q13509;Q5U5U6;P62987;P0CG48;Q14204;Q9BVA1;Q13885;P0CG47;P49721	P07437;P04350;O43242;P25788;P25789;P25786;Q71U36;P30153;Q9NY65;P61981;P68371;A6NHL2;P62979;P07900;P68366;P63208;Q9BQE3;P28065;Q14980;P28066;Q13509;Q13561;Q06323;P68363;P28074;P62987;P0CG48;P08238;O14818;Q14204;Q8TAA3;P62258;Q9BVA1;Q13885;P51665;P0CG47;P49721;P62191;Q9H4B7	R-HSA-380455;R-HSA-2574840;R-HSA-380278;R-HSA-8852280;R-HSA-380272;R-HSA-2574845;R-HSA-8853405;R-HSA-4088141;R-HSA-380316;R-HSA-3000335;R-HSA-380311;R-HSA-380283;R-HSA-8852306;R-HSA-3000310;R-HSA-8853419;R-HSA-8852354;R-HSA-3000339;R-HSA-380303;R-HSA-8852298;R-HSA-3000319;R-HSA-8852362;R-HSA-380294;R-HSA-380508
R-HSA-196299	Beta-catenin phosphorylation cascade	2	17	0.0017906	0.931483	0.931483	4	4	Homo sapiens	A8K7B7;P30153;B4DGU4;P35222	P35222-1;P30153	R-HSA-195318;R-HSA-195287;R-HSA-195300;R-HSA-195283
R-HSA-2565942	Regulation of PLK1 Activity at G2/M Transition	16	87	0.00916368	0.932221	0.932221	6	12	Homo sapiens	P07437;P04350;Q71U36;G3V1U9;Q13561;A8K7B7;A8MUB1;Q96C32;P30153;Q5U5U6;B2RDW1;Q5PY61;P61981;P68371;P62987;P62979;P07900;P0CG48;P62258;Q14204;P68366;Q5SU16;P63208;B4DV12;P0CG47;Q3MIH3	P07437;P04350;Q71U36;Q13561;P30153;P61981;P68371;P62987;P62979;P07900;P0CG48;P62258;P68366;Q14204;P63208;P0CG47	R-HSA-3000310;R-HSA-2574840;R-HSA-2574845;R-HSA-3000339;R-HSA-3000319;R-HSA-3000335
R-HSA-163685	Integration of energy metabolism	21	110	0.0115863	0.932976	0.932976	31	64	Homo sapiens	P46940;A8K7B7;B4E2X5;P30153;Q75ME0;P59768;B4DE31;P29401;P04899;P11166;O43865;Q16623;Q6I9V5;P05141;P62873;P61764;P62879;P29966;Q7Z5K3;P53396;Q6FHM2;B3KTZ0;P62834;Q5JWF2;P63027;A6NI00;P37837;P63092;P12236;B4E3P0;E7EPA7;Q68CM6;P60880;Q1RMY8;P12235;A8KAH9	P63027;P46940;P37837;P63092;P12236;P30153;P60880;P59768;P04899;P29401;P12235;P11166;O43865;Q16623;P05141;P62873;P61764;P62879;P29966;P53396;P62834	R-HSA-163689;R-HSA-381706;R-HSA-381707;R-HSA-163688;R-HSA-381704;R-HSA-163750;R-HSA-400063;R-HSA-163751;R-HSA-163617;R-HSA-163215;R-HSA-5250209;R-HSA-381727;R-HSA-163764;R-HSA-164377;R-HSA-400046;R-HSA-163769;R-HSA-163770;R-HSA-400037;R-HSA-400097;R-HSA-399978;R-HSA-265166;R-HSA-499981;R-HSA-400092;R-HSA-422320;R-HSA-381607;R-HSA-5672027;R-HSA-825631;R-HSA-169683;R-HSA-381612;R-HSA-163741;R-HSA-1…
R-HSA-390471	Association of TriC/CCT with target proteins during biosynthesis	6	39	0.00410786	0.933092	0.933092	2	2	Homo sapiens	A6NCD2;P49368;P40227;P17987;P78371;B4DUR8;B4DQH4;P50990;B4DEM7;Q99832	P49368;P40227;P17987;P78371;P50990;Q99832	R-HSA-390470;R-HSA-391266
R-HSA-428930	Thromboxane signalling through TP receptor	3	23	0.00242258	0.933364	0.933364	6	7	Homo sapiens	P62873;P62879;Q1RMY8;P59768;Q6FHM2	P62873;P62879;P59768	R-HSA-428909;R-HSA-428752;R-HSA-428750;R-HSA-428918;R-HSA-428917;R-HSA-428749
R-HSA-1268020	Mitochondrial protein import	9	54	0.0056878	0.933395	0.933395	11	13	Homo sapiens	Q6I9V5;P06576;P10809;A8K092;P12236;B4DJV2;P25705;Q99798;O75390;P38646;P21796;P12235	P06576;P10809;P12236;P25705;Q99798;O75390;P38646;P21796;P12235	R-HSA-1299476;R-HSA-1268022;R-HSA-1299478;R-HSA-1307803;R-HSA-1299475;R-HSA-1955380;R-HSA-1299487;R-HSA-1299480;R-HSA-1268025;R-HSA-1299481;R-HSA-1299482
R-HSA-3928663	EPHA-mediated growth cone collapse	5	34	0.00358121	0.934883	0.934883	3	5	Homo sapiens	P35580;P07900;B2RWP9;P60660;P61586;F8VTL3;G3V1V0;B7Z6Z4;Q4LE45;Q60FE2;P35579	P35580;P07900;P60660;P61586;P35579	R-HSA-3928647;R-HSA-3928651;R-HSA-3928616
R-HSA-936440	Negative regulators of RIG-I/MDA5 signaling	5	34	0.00358121	0.934883	0.934883	5	13	Homo sapiens	Q59HD4;I6L8F9;G3V0E8;Q5U5U6;Q96C32;B2RDW1;Q5PY61;P62987;P62979;P0CG48;B4DV12;P0CG47;Q15366;Q3MIH3;B4DXP5	P62987;P62979;P0CG48;P0CG47;Q15366	R-HSA-990528;R-HSA-936390;R-HSA-936475;R-HSA-990526;R-HSA-936381
R-HSA-5668541	TNFR2 non-canonical NF-kB pathway	18	97	0.010217	0.937177	0.937177	8	41	Homo sapiens	P25788;O43242;P25789;P25786;H0YNE3;B2RDW1;B4E2V4;P62979;P63208;P28065;Q3MIH3;P28066;Q53XL8;A2ACR1;Q06323;Q96C32;Q5U5U6;Q5PY61;B4DR63;P28074;P62987;P0CG48;Q8TAA3;Q6NW36;O14818;B4DV12;P51665;P0CG47;P49721;P62191;A6NJG9	O43242;P25788;P25789;P25786;Q06323;P62987;P28074;P62979;P0CG48;O14818;Q8TAA3;P63208;P51665;P49721;P28065;P0CG47;P62191;P28066	R-HSA-5607731;R-HSA-5668520;R-HSA-5668454;R-HSA-5607723;R-HSA-5668481;R-HSA-5607725;R-HSA-5668534;R-HSA-5668414
R-HSA-6791226	Major pathway of rRNA processing in the nucleolus	33	165	0.0173794	0.940101	0.940101	6	7	Homo sapiens	P36578;P62750;Q3B7A4;Q07020;P08865;A8K4C8;B0ZBD0;P62424;P47914;P23396;B4DLX3;Q3MIH3;P62851;P15880;G5E9G0;Q02543;P49207;P39019;E9PB24;P62917;A8MUS3;B2R491;P39023;F5H1S2;P18124;P46779;B2RDW1;G5E9L2;P30050;Q5JR94;P62979;P62249;Q6IPX4;G3V203;F8VWC5;P62906;P62241;P46782;P62701;P46783;P05387;P05386;P42766;C9JB50;P05388;P62081;P25398;P62987;J3KN86;P18077;P26373	P18124;P36578;P62750;P46779;Q07020;P08865;P30050;P62249;P62979;P62424;P62906;P62241;P47914;P23396;P62851;P46782;P62701;P15880;P46783;Q02543;P05387;P05386;P42766;P49207;P05388;P39019;P62081;P25398;P62987;P62917;P18077;P26373;P39023	R-HSA-6791221;R-HSA-6791222;R-HSA-6791223;R-HSA-6791218;R-HSA-6791228;R-HSA-6791227
R-HSA-446107	Type I hemidesmosome assembly	1	11	0.00115863	0.940428	0.940428	6	6	Homo sapiens	Q15149	Q15149	R-HSA-432952;R-HSA-432909;R-HSA-432956;R-HSA-446089;R-HSA-446083;R-HSA-446077
R-HSA-376172	DSCAM interactions	1	11	0.00115863	0.940428	0.940428	3	6	Homo sapiens	A4D2P0;A4D2P1;P63000	P63000	R-HSA-451366;R-HSA-451347;R-HSA-376123
R-HSA-879518	Transport of organic anions	1	11	0.00115863	0.940428	0.940428	3	8	Homo sapiens	P02768	P02768	R-HSA-194083;R-HSA-194130;R-HSA-194079
R-HSA-2485179	Activation of the phototransduction cascade	1	11	0.00115863	0.940428	0.940428	2	8	Homo sapiens	P62873;Q1RMY8	P62873	R-HSA-2485180;R-HSA-2485182
R-HSA-193048	Androgen biosynthesis	1	11	0.00115863	0.940428	0.940428	1	7	Homo sapiens	Q53GQ0	Q53GQ0	R-HSA-193064
R-HSA-351906	Apoptotic cleavage of cell adhesion proteins	1	11	0.00115863	0.940428	0.940428	1	10	Homo sapiens	B4DGU4;P35222	P35222-1	R-HSA-202969
R-HSA-1566948	Elastic fibre formation	7	45	0.00473984	0.941185	0.941185	14	17	Homo sapiens	P02751;P08648;P05556;Q9Y6C2;P23142;P35556;P35555;B7ZLF0	P02751;P08648;P05556;Q9Y6C2;P23142;P35556;P35555	R-HSA-2395320;R-HSA-1592387;R-HSA-2328033;R-HSA-2129357;R-HSA-2396399;R-HSA-2328037;R-HSA-2129385;R-HSA-2129353;R-HSA-2129362;R-HSA-2161282;R-HSA-2537665;R-HSA-2129375;R-HSA-2328048;R-HSA-2396029
R-HSA-351202	Metabolism of polyamines	15	84	0.00884769	0.942816	0.942816	3	35	Homo sapiens	O43242;P25788;P25789;P25786;P12277;Q53XL8;A2ACR1;Q06323;H0YNE3;B4E2V4;B4DR63;P28074;P12532;Q6NW36;Q8TAA3;O14818;P51665;P28065;P49721;P62191;A6NJG9;P28066	O43242;P25788;P25789;P25786;P12277;Q06323;P28074;P12532;Q8TAA3;O14818;P51665;P49721;P28065;P62191;P28066	R-HSA-200326;R-HSA-353125;R-HSA-200318
R-HSA-438064	Post NMDA receptor activation events	5	35	0.00368654	0.944308	0.944308	13	18	Homo sapiens	B4DJ51;Q7LDD5;Q9UQM7;P28482;Q1HBJ4;A8K161;P07196;Q13554;A4D2J9;P62158	Q9UQM7;P28482;P07196;Q13554;P62158	R-HSA-445367;R-HSA-442732;R-HSA-112282;R-HSA-443475;R-HSA-444792;R-HSA-442726;R-HSA-111915;R-HSA-442760;R-HSA-111913;R-HSA-442725;R-HSA-444253;R-HSA-442737;R-HSA-443480
R-HSA-168638	NOD1/2 Signaling Pathway	5	35	0.00368654	0.944308	0.944308	7	17	Homo sapiens	P62987;P62979;P0CG48;B4DV12;Q5U5U6;P61088;Q96C32;B2RDW1;Q5PY61;P0CG47;Q3MIH3	P62987;P62979;P0CG48;P61088;P0CG47	R-HSA-741386;R-HSA-688985;R-HSA-688137;R-HSA-688136;R-HSA-706479;R-HSA-168184;R-HSA-741411
R-HSA-6804757	Regulation of TP53 Degradation	5	35	0.00368654	0.944308	0.944308	9	30	Homo sapiens	P62987;P62979;P0CG48;A8K7B7;B4DV12;Q5U5U6;P30153;Q96C32;B2RDW1;Q5PY61;P0CG47;Q3MIH3	P62987;P62979;P0CG48;P30153;P0CG47	R-HSA-6804724;R-HSA-5689972;R-HSA-6804441;R-HSA-6792871;R-HSA-3215310;R-HSA-6804942;R-HSA-6804879;R-HSA-6792863;R-HSA-3215295
R-HSA-1660514	Synthesis of PIPs at the Golgi membrane	2	18	0.00189593	0.944456	0.944456	2	11	Homo sapiens	P61204;P84077	P61204;P84077	R-HSA-1675883;R-HSA-1676152
R-HSA-933542	TRAF6 mediated NF-kB activation	3	24	0.00252791	0.944627	0.944627	1	4	Homo sapiens	Q08211;P09429;P04271	Q08211;P09429;P04271	R-HSA-168166
R-HSA-5656169	Termination of translesion DNA synthesis	4	30	0.00315989	0.948024	0.948024	6	9	Homo sapiens	P62987;P62979;P0CG48;B4DV12;Q5U5U6;Q96C32;B2RDW1;Q5PY61;P0CG47;Q3MIH3	P62987;P62979;P0CG48;P0CG47	R-HSA-5653766;R-HSA-5653754;R-HSA-5653756;R-HSA-5655193;R-HSA-5653770;R-HSA-5653838
R-HSA-451326	Activation of Kainate Receptors upon glutamate binding	4	30	0.00315989	0.948024	0.948024	3	6	Homo sapiens	B4DJ51;P62873;P62879;Q1RMY8;P59768;Q6FHM2;P62158	P62873;P62879;P59768;P62158	R-HSA-451283;R-HSA-500717;R-HSA-451311
R-HSA-5357956	TNFR1-induced NFkappaB signaling pathway	4	30	0.00315989	0.948024	0.948024	1	5	Homo sapiens	P62987;P62979;P0CG48;B4DV12;Q5U5U6;Q96C32;B2RDW1;Q5PY61;P0CG47;Q3MIH3	P62987;P62979;P0CG48;P0CG47	R-HSA-5357757
R-HSA-420092	Glucagon-type ligand receptors	4	30	0.00315989	0.948024	0.948024	1	7	Homo sapiens	Q5JWF2;A6NI00;P62873;P63092;P62879;Q1RMY8;P59768;Q6FHM2	P62873;P63092;P62879;P59768	R-HSA-381612
R-HSA-201681	TCF dependent signaling in response to WNT	40	198	0.0208553	0.948955	0.948955	40	71	Homo sapiens	O60814;O43242;A8K7B7;P30153;B2R4S9;P23527;P0C0S5;B2R4R0;P28065;Q9Y265;Q3MIH3;P28066;Q53XL8;Q99879;P33778;Q99878;A2ACR1;Q99877;Q06323;Q96C32;Q16778;Q5PY61;Q16777;B4DR63;P28074;O14818;Q8TAA3;Q6NW36;B4DV12;P51665;P62191;A6NJG9;P25788;P25789;P25786;Q93077;H0YNE3;Q93079;B2RDW1;B4E2V4;P35222;P84243;P62979;P06899;B2R4P9;P62807;P63104;P62805;P16104;Q5U5U6;P62987;P0CG48;Q6FI13;P68431;B4DGU4;P0CG47;P49721;…	O43242;O60814;P25788;P25789;P25786;Q93077;P30153;Q93079;P35222;P23527;P84243;P62979;P0C0S5;P06899;Q9Y265;P28065;P62807;P16104;P62805;P63104;P28066;P33778;Q99879;Q99878;Q06323;Q99877;Q16778;Q16777;P28074;P62987;P0CG48;Q6FI13;O14818;Q8TAA3;P68431;P51665;P0CG47;P49721;P58876;P62191	R-HSA-3769391;R-HSA-4411357;R-HSA-5626938;R-HSA-4641246;R-HSA-3769383;R-HSA-3772430;R-HSA-4641236;R-HSA-3364014;R-HSA-4411351;R-HSA-3601585;R-HSA-1504190;R-HSA-201712;R-HSA-4641159;R-HSA-3364026;R-HSA-3769394;R-HSA-3640872;R-HSA-3299569;R-HSA-3769392;R-HSA-3640874;R-HSA-3769393;R-HSA-1504193;R-HSA-3322427;R-HSA-5368580;R-HSA-3322424;R-HSA-5665608;R-HSA-3322429;R-HSA-3451153;R-HSA-3640861;R-HSA-20…
R-HSA-195721	Signaling by Wnt	62	294	0.0309669	0.950856	0.950856	79	153	Homo sapiens	Q96QK1;O43242;O60814;A8K7B7;Q08209;P30153;B2R4S9;P63010;P23527;A4D2P0;Q7Z451;P07737;P0C0S5;B2R4R0;A4D2P1;Q9UQM7;Q9Y265;P28065;Q3MIH3;P53680;Q6FHM2;P63098;P28066;Q7LDD5;Q53XL8;P33778;Q99879;A2ACR1;Q99878;Q06323;Q99877;Q96C32;Q1RMY8;Q5PY61;Q16778;Q16777;P63000;B4DR63;P28074;B4DJ51;O14818;Q6NW36;Q8TAA3;B4DV12;P61586;P51665;O95782;P62191;A6NJG9;P09497;Q96CW1;P09496;A1A441;P25788;P25789;P25786;Q93077;…	Q96QK1;O43242;O60814;P30153;Q08209;P63010;P23527;P07737;P0C0S5;Q9UQM7;Q9Y265;P28065;P53680;P63098;P28066;P33778;Q99879;Q99878;Q99877;Q06323;Q16778;Q16777;P63000;P28074;O14818;Q8TAA3;P61586;P51665;O95782;P62191;P09497;Q96CW1;P09496;P25788;P25789;P25786;Q93077;Q93079;P59768;P35222;P62158;P35222-1;P84243;P62979;P62873;P62879;O94973;P63208;P06899;Q00610;P62807;P63104;P62805;P16104;P62987;P0CG48;Q6FI1…	R-HSA-3247836;R-HSA-195318;R-HSA-3247839;R-HSA-5229343;R-HSA-398193;R-HSA-3772430;R-HSA-4332388;R-HSA-195300;R-HSA-1504190;R-HSA-4641159;R-HSA-3640872;R-HSA-195304;R-HSA-3640874;R-HSA-195287;R-HSA-5368580;R-HSA-5665608;R-HSA-195280;R-HSA-195283;R-HSA-4332363;R-HSA-4332356;R-HSA-3451153;R-HSA-4332359;R-HSA-3640861;R-HSA-4332358;R-HSA-3364042;R-HSA-2730872;R-HSA-3451147;R-HSA-3247849;R-HSA-398040;R…
R-HSA-6806003	Regulation of TP53 Expression and Degradation	5	36	0.00379187	0.952482	0.952482	9	35	Homo sapiens	P62987;P62979;P0CG48;A8K7B7;B4DV12;Q5U5U6;P30153;Q96C32;B2RDW1;Q5PY61;P0CG47;Q3MIH3	P62987;P62979;P0CG48;P30153;P0CG47	R-HSA-6804724;R-HSA-5689972;R-HSA-6804441;R-HSA-6792871;R-HSA-3215310;R-HSA-6804942;R-HSA-6804879;R-HSA-6792863;R-HSA-3215295
R-HSA-173107	Binding and entry of HIV virion	1	12	0.00126396	0.95391	0.95391	8	8	Homo sapiens	P62937	P62937	R-HSA-164500;R-HSA-164515;R-HSA-164510;R-HSA-164524;R-HSA-164508;R-HSA-164509;R-HSA-164521;R-HSA-164507
R-HSA-2160916	Hyaluronan uptake and degradation	1	12	0.00126396	0.95391	0.95391	3	7	Homo sapiens	P16070	P16070	R-HSA-2160884;R-HSA-2160915;R-HSA-2160892
R-HSA-113501	Inhibition of replication initiation of damaged DNA by RB1/E2F1	1	12	0.00126396	0.95391	0.95391	1	3	Homo sapiens	A8K7B7;P30153	P30153	R-HSA-113503
R-HSA-432047	Passive transport by Aquaporins	1	12	0.00126396	0.95391	0.95391	2	8	Homo sapiens	F1DSG4;P55087	P55087	R-HSA-507870;R-HSA-507868
R-HSA-997272	Inhibition of voltage gated Ca2+ channels via Gbeta/gamma subunits	3	25	0.00263324	0.954099	0.954099	1	1	Homo sapiens	P62873;P62879;Q1RMY8;P59768;Q6FHM2	P62873;P62879;P59768	R-HSA-1013020
R-HSA-1296059	G protein gated Potassium channels	3	25	0.00263324	0.954099	0.954099	1	1	Homo sapiens	P62873;P62879;Q1RMY8;P59768;Q6FHM2	P62873;P62879;P59768	R-HSA-1013020
R-HSA-1296041	Activation of G protein gated Potassium channels	3	25	0.00263324	0.954099	0.954099	1	1	Homo sapiens	P62873;P62879;Q1RMY8;P59768;Q6FHM2	P62873;P62879;P59768	R-HSA-1013020
R-HSA-5673000	RAF activation	3	25	0.00263324	0.954099	0.954099	9	10	Homo sapiens	P35232;A8K7B7;A8K401;P30153;P31946	P35232;P30153;P31946	R-HSA-5672960;R-HSA-5672961;R-HSA-5672951;R-HSA-5672966;R-HSA-5672950;R-HSA-5672969;R-HSA-5672954;R-HSA-5672957;R-HSA-5672958
R-HSA-418592	ADP signalling through P2Y purinoceptor 1	3	25	0.00263324	0.954099	0.954099	3	7	Homo sapiens	P62873;P62879;Q1RMY8;P59768;Q6FHM2	P62873;P62879;P59768	R-HSA-418581;R-HSA-418579;R-HSA-418576
R-HSA-389661	Glyoxylate metabolism and glycine degradation	3	25	0.00263324	0.954099	0.954099	2	14	Homo sapiens	Q02218;P36957;P09622;B4DT69	Q02218;P36957;P09622	R-HSA-5694018;R-HSA-6792572
R-HSA-69620	Cell Cycle Checkpoints	36	182	0.01917	0.954865	0.954865	11	58	Homo sapiens	O60814;O43242;B2R4S9;P31946;P23527;B2R4R0;P28065;Q3MIH3;P28066;P33778;Q99879;Q53XL8;A2ACR1;Q99877;Q06323;Q96C32;Q16778;Q5PY61;B4DR63;P28074;P62258;Q8TAA3;Q6NW36;O14818;B4DV12;P51665;P62191;A6NJG9;P25788;P25789;P25786;H0YNE3;Q93079;B2RDW1;P61981;B4E2V4;P62979;P27348;P06899;P62807;P16104;P63104;P62805;Q5U5U6;P61088;P62987;P0CG48;Q04917;P0CG47;P49721;P58876;D0PNI1	O43242;P25788;O60814;P25789;P25786;Q93079;P31946;P61981;P23527;P62979;P27348;P06899;P28065;P62807;P28066;P63104;P62805;P16104;Q99879;P33778;Q06323;Q99877;P61088;Q16778;P62987;P28074;P0CG48;O14818;Q8TAA3;P62258;Q04917;P51665;P58876;P49721;P0CG47;P62191	R-HSA-5683735;R-HSA-69600;R-HSA-69891;R-HSA-75016;R-HSA-6804724;R-HSA-8852354;R-HSA-264444;R-HSA-75022;R-HSA-264458;R-HSA-6804879;R-HSA-69598
R-HSA-419037	NCAM1 interactions	6	42	0.00442385	0.957142	0.957142	10	10	Homo sapiens	P12110;D2JYH5;P12111;P12109;P39905;P13591;P02461;D9ZGF2	P12110;P12111;P12109;P39905;P13591;P02461	R-HSA-422454;R-HSA-375144;R-HSA-375160;R-HSA-375151;R-HSA-375148;R-HSA-375149;R-HSA-375155;R-HSA-375154;R-HSA-525833;R-HSA-375157
R-HSA-3769402	Deactivation of the beta-catenin transactivating complex	6	42	0.00442385	0.957142	0.957142	12	14	Homo sapiens	Q5U5U6;Q96C32;B2RDW1;Q5PY61;P35222;P62987;P62979;P0CG48;B4DV12;B4DGU4;P0CG47;Q3MIH3;D0PNI1;P63104	P62987;P62979;P0CG48;P0CG47;P35222;P63104	R-HSA-3769391;R-HSA-5368580;R-HSA-5665608;R-HSA-3322429;R-HSA-5626938;R-HSA-3769383;R-HSA-3772430;R-HSA-3364042;R-HSA-3769394;R-HSA-3769392;R-HSA-3769393;R-HSA-3361751
R-HSA-381676	Glucagon-like Peptide-1 (GLP1) regulates insulin secretion	6	42	0.00442385	0.957142	0.957142	7	11	Homo sapiens	P46940;Q5JWF2;A6NI00;P63092;A8KAH9;P62873;P62879;Q1RMY8;P59768;Q6FHM2;P62834	P46940;P62873;P63092;P62879;P59768;P62834	R-HSA-381727;R-HSA-381607;R-HSA-381706;R-HSA-381707;R-HSA-381704;R-HSA-422320;R-HSA-381612
R-HSA-110313	Translesion synthesis by Y family DNA polymerases bypasses lesions on DNA template	5	37	0.0038972	0.959549	0.959549	23	28	Homo sapiens	P62987;P62979;P0CG48;B4DV12;Q5U5U6;Q96C32;B2RDW1;Q5PY61;P0CG47;P55072;Q3MIH3	P62987;P62979;P0CG48;P0CG47;P55072	R-HSA-5653754;R-HSA-5653766;R-HSA-5655965;R-HSA-5655170;R-HSA-110316;R-HSA-110317;R-HSA-5655892;R-HSA-5653756;R-HSA-110319;R-HSA-5656105;R-HSA-110307;R-HSA-110308;R-HSA-5655835;R-HSA-5653770;R-HSA-5653838;R-HSA-110311;R-HSA-5656148;R-HSA-5654986;R-HSA-5655193;R-HSA-5656158;R-HSA-5652151;R-HSA-5654985;R-HSA-5654989
R-HSA-69239	Synthesis of DNA	17	97	0.010217	0.960735	0.960735	5	27	Homo sapiens	O43242;P25788;P25789;P25786;H0YNE3;B2RDW1;B4E2V4;P62979;P28065;Q3MIH3;P28066;Q53XL8;A2ACR1;Q06323;Q5U5U6;Q96C32;Q5PY61;P28074;P62987;B4DR63;P0CG48;Q6NW36;Q8TAA3;O14818;B4DV12;P51665;P0CG47;P49721;P62191;A6NJG9	P25788;O43242;P25789;P25786;Q06323;P62987;P28074;P62979;P0CG48;Q8TAA3;O14818;P51665;P49721;P28065;P0CG47;P62191;P28066	R-HSA-69015;R-HSA-68948;R-HSA-69016;R-HSA-68946;R-HSA-68947
R-HSA-6803529	FGFR2 alternative splicing	3	26	0.00273857	0.962038	0.962038	4	4	Homo sapiens	P52272;P31943;P09651	P52272;P31943;P09651	R-HSA-6803527;R-HSA-6803523;R-HSA-6803836;R-HSA-6803838
R-HSA-1971475	A tetrasaccharide linker sequence is required for GAG synthesis	3	26	0.00273857	0.962038	0.962038	4	4	Homo sapiens	P07585;Q6FH10;P21810;P13611	P07585;P21810;P13611	R-HSA-1878002;R-HSA-1889955;R-HSA-1889981;R-HSA-1889978
R-HSA-1606322	ZBP1(DAI) mediated induction of type I IFNs	3	26	0.00273857	0.962038	0.962038	1	10	Homo sapiens	Q08211;P09429;P04271	Q08211;P09429;P04271	R-HSA-168166
R-HSA-432040	Vasopressin regulates renal water homeostasis via Aquaporins	6	43	0.00452918	0.963217	0.963217	7	14	Homo sapiens	F1DSG4;Q5JWF2;A6NI00;P63092;P62873;P62879;P55087;Q1RMY8;P59768;P62491;Q6FHM2;B4DT13	P62873;P63092;P62879;P55087;P59768;P62491	R-HSA-432188;R-HSA-432237;R-HSA-164377;R-HSA-163617;R-HSA-432195;R-HSA-422320;R-HSA-432067
R-HSA-456926	Thrombin signalling through proteinase activated receptors (PARs)	4	32	0.00337055	0.963235	0.963235	11	14	Homo sapiens	P62873;P62879;P28482;Q1HBJ4;Q1RMY8;P59768;Q6FHM2	P62873;P62879;P28482;P59768	R-HSA-418200;R-HSA-396996;R-HSA-397891;R-HSA-418163;R-HSA-397835;R-HSA-418158;R-HSA-418176;R-HSA-114552;R-HSA-114558;R-HSA-396941;R-HSA-418170
R-HSA-392518	Signal amplification	4	32	0.00337055	0.963235	0.963235	12	18	Homo sapiens	P62873;P62879;B4E2X5;Q1RMY8;P59768;B3KTZ0;Q6FHM2;P04899	P62873;P62879;P59768;P04899	R-HSA-392195;R-HSA-418581;R-HSA-428909;R-HSA-418579;R-HSA-428752;R-HSA-418576;R-HSA-392202;R-HSA-428750;R-HSA-428918;R-HSA-392187;R-HSA-428917;R-HSA-428749
R-HSA-376176	Signaling by Robo receptor	4	32	0.00337055	0.963235	0.963235	4	18	Homo sapiens	A4D2P0;P07737;A4D2P1;P60953;G5E9Q6;P35080;P63000	P07737;P60953;P35080;P63000	R-HSA-428534;R-HSA-428535;R-HSA-428533;R-HSA-428522
R-HSA-2173789	TGF-beta receptor signaling activates SMADs	4	32	0.00337055	0.963235	0.963235	8	39	Homo sapiens	P62987;P62979;P0CG48;B4DV12;Q5U5U6;Q96C32;B2RDW1;Q5PY61;P0CG47;Q3MIH3	P62987;P62979;P0CG48;P0CG47	R-HSA-2169050;R-HSA-2187382;R-HSA-2179293;R-HSA-2179291;R-HSA-2176452;R-HSA-173542;R-HSA-2169046;R-HSA-2187368
R-HSA-2173796	SMAD2/SMAD3:SMAD4 heterotrimer regulates transcription	4	32	0.00337055	0.963235	0.963235	2	17	Homo sapiens	P62987;P62979;P0CG48;B4DV12;Q5U5U6;Q96C32;B2RDW1;Q5PY61;P0CG47;Q3MIH3	P62987;P62979;P0CG48;P0CG47	R-HSA-2186780;R-HSA-2186785
R-HSA-162594	Early Phase of HIV Life Cycle	2	20	0.00210659	0.963722	0.963722	33	37	Homo sapiens	P62937;P17096	P62937;P17096	R-HSA-173769;R-HSA-173771;R-HSA-182876;R-HSA-173642;R-HSA-182795;R-HSA-164503;R-HSA-164500;R-HSA-173111;R-HSA-182859;R-HSA-164510;R-HSA-173115;R-HSA-164508;R-HSA-164509;R-HSA-164507;R-HSA-164504;R-HSA-164505;R-HSA-164519;R-HSA-164513;R-HSA-164512;R-HSA-164515;R-HSA-164514;R-HSA-164524;R-HSA-175250;R-HSA-164527;R-HSA-164521;R-HSA-164520;R-HSA-164522;R-HSA-175174;R-HSA-164528;R-HSA-175108;R-HSA-162…
R-HSA-156588	Glucuronidation	2	20	0.00210659	0.963722	0.963722	2	8	Homo sapiens	Q16851;C9IZX5;Q9NUJ1	Q16851;Q9NUJ1	R-HSA-70286;R-HSA-5694563
R-HSA-5223345	Miscellaneous transport and binding events	2	20	0.00210659	0.963722	0.963722	2	11	Homo sapiens	Q9UEY8;A2A3N8;P35611;Q5VU08;Q86XM2;B4DI79	Q9UEY8;P35611	R-HSA-5226979;R-HSA-5226999
R-HSA-163560	Hormone-sensitive lipase (HSL)-mediated triacylglycerol hydrolysis	2	20	0.00210659	0.963722	0.963722	1	13	Homo sapiens	E7DVW5;Q01469;O15540;Q9H047	Q01469;O15540	R-HSA-5334794
R-HSA-2028269	Signaling by Hippo	2	20	0.00210659	0.963722	0.963722	2	30	Homo sapiens	P62258;P31946	P62258;P31946	R-HSA-2028651;R-HSA-2028644
R-HSA-5668599	RHO GTPases Activate NADPH Oxidases	1	13	0.00136929	0.964341	0.964341	6	9	Homo sapiens	A4D2P0;A4D2P1;P63000	P63000	R-HSA-5218841;R-HSA-5218827;R-HSA-5668735;R-HSA-5668718;R-HSA-5668714;R-HSA-5668731
R-HSA-171007	p38MAPK events	1	13	0.00136929	0.964341	0.964341	2	5	Homo sapiens	P11233	P11233	R-HSA-171026;R-HSA-170991
R-HSA-164843	2-LTR circle formation	1	13	0.00136929	0.964341	0.964341	1	3	Homo sapiens	P17096	P17096	R-HSA-175174
R-HSA-4641265	Repression of WNT target genes	1	13	0.00136929	0.964341	0.964341	1	5	Homo sapiens	B4DGU4;P35222	P35222	R-HSA-5229348
R-HSA-428790	Facilitative Na+-independent glucose transporters	1	13	0.00136929	0.964341	0.964341	1	7	Homo sapiens	P11166	P11166	R-HSA-5339524
R-HSA-199977	ER to Golgi Anterograde Transport	28	149	0.0156941	0.964532	0.964532	28	39	Homo sapiens	P04350;P13987;Q01082;P61204;Q6FHM9;Q71U36;G3V1U9;A8MUB1;Q05BK6;A4D2J0;Q9NY65;Q01484;P68371;B4DK44;Q9H115;A6NHL2;B4DR94;P53621;O15498;E9KL23;P68366;Q9BQE3;P01009;P84077;Q13509;K0J5S8;P46459;Q13561;B2ZZ89;P68363;G5E9V1;Q9H0U4;Q13813;Q92734;Q14204;Q9BVA1;K0J6K2;Q13885;P84085;A4D0Z3;B4DFA2;Q9H4B7	P04350;P13987;Q01082;P61204;Q71U36;Q9NY65;Q01484;P68371;A6NHL2;Q9H115;P53621;O15498;P68366;Q9BQE3;P01009;P84077;Q13509;P46459;Q13561;P68363;Q9H0U4;Q13813;Q92734;Q14204;Q9BVA1;Q13885;P84085;Q9H4B7	R-HSA-6807877;R-HSA-203973;R-HSA-6814831;R-HSA-5694527;R-HSA-6807872;R-HSA-5694409;R-HSA-5694522;R-HSA-6807875;R-HSA-5694410;R-HSA-5694428;R-HSA-5694425;R-HSA-5694423;R-HSA-5694417;R-HSA-6814833;R-HSA-5694418;R-HSA-5694446;R-HSA-5694441;R-HSA-6809003;R-HSA-5694439;R-HSA-6809006;R-HSA-204008;R-HSA-6809011;R-HSA-6809010;R-HSA-6809015;R-HSA-6809014;R-HSA-6807866;R-HSA-6807864;R-HSA-6807868
R-HSA-380284	Loss of proteins required for interphase microtubule organizationÃ‚Â from the centrosome	11	69	0.00726775	0.965006	0.965006	3	3	Homo sapiens	P07437;P04350;Q71U36;G3V1U9;Q13561;A8K7B7;A8MUB1;P30153;P61981;P68371;P07900;P68366;Q14204;P62258;Q5SU16	P04350;P07437;P07900;Q71U36;P62258;Q14204;P68366;Q13561;P30153;P61981;P68371	R-HSA-380272;R-HSA-380303;R-HSA-380294
R-HSA-380259	Loss of Nlp from mitotic centrosomes	11	69	0.00726775	0.965006	0.965006	2	2	Homo sapiens	P07437;P04350;Q71U36;G3V1U9;Q13561;A8K7B7;A8MUB1;P30153;P61981;P68371;P07900;P68366;Q14204;P62258;Q5SU16	P04350;P07437;P07900;Q71U36;P62258;Q14204;P68366;Q13561;P30153;P61981;P68371	R-HSA-380272;R-HSA-380303
R-HSA-76002	Platelet activation, signaling and aggregation	52	256	0.0269644	0.965047	0.965047	67	113	Homo sapiens	D6QS50;P21926;B4E2X5;A8MUB1;P23528;A4D2P0;Q32Q65;P07737;A4D2P1;P68366;P05452;D6QS53;D6QS52;O43707;P01023;Q6FHM2;P02679;P02787;P01042;B4E1F0;Q9Y490;P02749;P02675;A8K3E4;P21333;P19652;Q1RMY8;P08123;P63000;D6QS49;B4DJ51;A8KAH9;P61586;P10909;Q96JJ7;P02647;P02751;P18206;P60953;P00441;P04075;P00488;P59768;P04899;P01011;B7ZLF0;P62158;P12814;P62873;E9KL23;P62879;B4E3J7;Q1HBJ4;P09486;P28482;O75083;P01009;…	P02751;P18206;P60953;P21926;P00441;P04075;P00488;P59768;P23528;P04899;P01011;P62158;P12814;P07737;P62873;P62879;P68366;P05452;P09486;P01009;O75083;P28482;P11021;O43707;P07996;P01023;P63104;P62834;P61224;P02763;P02679;P02671;P02787;P01042;Q9Y490;P02749;P02675;P02768;P02765;P02452;P21333;P19652;P08123;P63000;P62937;P05155;P61586;P10909;O43852;Q96JJ7;P02647;P07602	R-HSA-443910;R-HSA-418581;R-HSA-139842;R-HSA-418579;R-HSA-428752;R-HSA-418576;R-HSA-443905;R-HSA-443831;R-HSA-354149;R-HSA-939265;R-HSA-354173;R-HSA-428750;R-HSA-428749;R-HSA-396941;R-HSA-372705;R-HSA-354165;R-HSA-453183;R-HSA-418200;R-HSA-428909;R-HSA-442314;R-HSA-372697;R-HSA-397891;R-HSA-354124;R-HSA-443402;R-HSA-372693;R-HSA-429441;R-HSA-114600;R-HSA-481044;R-HSA-428918;R-HSA-428917;R-HSA-418…
R-HSA-4086398	Ca2+ pathway	9	59	0.00621445	0.965224	0.965224	15	26	Homo sapiens	A1A441;Q7LDD5;A8K161;Q08209;P59768;Q1RMY8;P35222;P62158;B4DJ51;P62873;P62879;P09471;Q9UQM7;B4DGU4;Q6FHM2;P63098	P62873;P62879;P09471;Q9UQM7;Q08209;P59768;P35222;P63098;P62158	R-HSA-4551465;R-HSA-4332363;R-HSA-398193;R-HSA-4332356;R-HSA-4332359;R-HSA-4332358;R-HSA-4332388;R-HSA-4411383;R-HSA-2730872;R-HSA-3965444;R-HSA-4551451;R-HSA-3965447;R-HSA-3965441;R-HSA-398040;R-HSA-4411365
R-HSA-3000171	Non-integrin membrane-ECM interactions	9	59	0.00621445	0.965224	0.965224	9	22	Homo sapiens	Q59E99;P02751;P05556;Q149N0;P02452;P02461;P08123;B7ZLF0;P12814;P24821;E9PCU0;D2JYH5;B4E3J7;P12107;P07996	P12814;P02751;P24821;P05556;P02452;P12107;P07996;P02461;P08123	R-HSA-2731141;R-HSA-2396337;R-HSA-2327738;R-HSA-2681675;R-HSA-2731149;R-HSA-2731074;R-HSA-2731075;R-HSA-2681694;R-HSA-2465890
R-HSA-446652	Interleukin-1 signaling	6	44	0.00463451	0.968496	0.968496	6	33	Homo sapiens	P62987;P62979;P0CG48;P63208;B4DV12;Q5U5U6;P61088;Q96C32;B2RDW1;Q5PY61;P0CG47;Q3MIH3	P62987;P62979;P0CG48;P63208;P61088;P0CG47	R-HSA-451418;R-HSA-5684250;R-HSA-5684248;R-HSA-5684273;R-HSA-446877;R-HSA-168184
R-HSA-390918	Peroxisomal lipid metabolism	3	27	0.0028439	0.968671	0.968671	7	33	Homo sapiens	P51659;E1B6W5;Q6FHQ6;O75874;B4DHP6;C9JC79;P22307;A6NM69;B4DGJ9	P51659;O75874;P22307-1	R-HSA-389995;R-HSA-390224;R-HSA-389540;R-HSA-390252;R-HSA-389986;R-HSA-389550;R-HSA-390251
R-HSA-163359	Glucagon signaling in metabolic regulation	4	33	0.00347588	0.969182	0.969182	4	6	Homo sapiens	Q5JWF2;A6NI00;P62873;P63092;P62879;Q1RMY8;P59768;Q6FHM2	P62873;P63092;P62879;P59768	R-HSA-164377;R-HSA-381704;R-HSA-825631;R-HSA-163617
R-HSA-198753	ERK/MAPK targets	2	21	0.00221192	0.970762	0.970762	5	7	Homo sapiens	A8K7B7;P28482;Q1HBJ4;P30153	P28482;P30153	R-HSA-198756;R-HSA-198731;R-HSA-198746;R-HSA-203797;R-HSA-199959
R-HSA-622312	Inflammasomes	2	21	0.00221192	0.970762	0.970762	10	27	Homo sapiens	H9ZYJ2;O60744;P08238;B1ALW1;P10599	P08238;P10599	R-HSA-1250280;R-HSA-873951;R-HSA-1250264;R-HSA-844610;R-HSA-874087;R-HSA-844612;R-HSA-1250253;R-HSA-844440;R-HSA-1296421;R-HSA-1306876
R-HSA-5696400	Dual Incision in GG-NER	5	39	0.00410786	0.970875	0.970875	3	3	Homo sapiens	P62987;P62979;P0CG48;B4DV12;Q5U5U6;Q96C32;B2RDW1;Q5PY61;P0CG47;P09874;Q3MIH3	P62987;P62979;P0CG48;P09874;P0CG47	R-HSA-5690990;R-HSA-5690213;R-HSA-5690988
R-HSA-442755	Activation of NMDA receptor upon glutamate binding and postsynaptic events	5	39	0.00410786	0.970875	0.970875	16	22	Homo sapiens	B4DJ51;Q7LDD5;Q9UQM7;P28482;Q1HBJ4;A8K161;P07196;Q13554;A4D2J9;P62158	Q9UQM7;P28482;P07196;Q13554;P62158	R-HSA-112282;R-HSA-111915;R-HSA-111913;R-HSA-444253;R-HSA-442737;R-HSA-432172;R-HSA-445367;R-HSA-442732;R-HSA-443475;R-HSA-444792;R-HSA-442726;R-HSA-442760;R-HSA-432164;R-HSA-442725;R-HSA-443480;R-HSA-432162
R-HSA-3560782	Diseases associated with glycosaminoglycan metabolism	5	39	0.00410786	0.970875	0.970875	10	17	Homo sapiens	P51888;P07585;P51884;Q6FH10;P21810;P13611	P51888;P07585;P51884;P21810;P13611	R-HSA-3656269;R-HSA-4420365;R-HSA-3636919;R-HSA-3595175;R-HSA-3560802;R-HSA-3595178;R-HSA-3595176;R-HSA-3656258;R-HSA-3656230;R-HSA-3560804
R-HSA-72312	rRNA processing	34	179	0.018854	0.971998	0.971998	8	15	Homo sapiens	P36578;P62750;Q3B7A4;Q07020;Q99714;P08865;A8K4C8;B0ZBD0;P62424;P47914;P23396;B4DLX3;Q3MIH3;P62851;P15880;G5E9G0;Q02543;P49207;P39019;E9PB24;P62917;A8MUS3;B2R491;P39023;F5H1S2;P18124;Q6IBS9;P46779;B2RDW1;G5E9L2;P30050;Q5JR94;P62979;P62249;Q6IPX4;G3V203;F8VWC5;P62906;P62241;P46782;P62701;P46783;P05387;P05386;P42766;C9JB50;P05388;P62081;P25398;P62987;J3KN86;P18077;P26373	P18124;P36578;P62750;P46779;Q07020;Q99714;P08865;P30050;P62249;P62979;P62424;P62906;P62241;P47914;P23396;P62851;P46782;P62701;P15880;P46783;Q02543;P05387;P05386;P42766;P49207;P05388;P39019;P62081;P25398;P62987;P62917;P18077;P26373;P39023	R-HSA-6791221;R-HSA-6785722;R-HSA-6791222;R-HSA-6791223;R-HSA-6791218;R-HSA-6791228;R-HSA-6790906;R-HSA-6791227
R-HSA-170670	Adenylate cyclase inhibitory pathway	1	14	0.00147462	0.972412	0.972412	5	5	Homo sapiens	B4E2X5;B3KTZ0;P04899	P04899	R-HSA-170674;R-HSA-170671;R-HSA-170686;R-HSA-392206;R-HSA-170666
R-HSA-997269	Inhibition of adenylate cyclase pathway	1	14	0.00147462	0.972412	0.972412	5	5	Homo sapiens	B4E2X5;B3KTZ0;P04899	P04899	R-HSA-170674;R-HSA-170671;R-HSA-170686;R-HSA-392206;R-HSA-170666
R-HSA-204174	Regulation of pyruvate dehydrogenase (PDH) complex	1	14	0.00147462	0.972412	0.972412	2	2	Homo sapiens	P09622;B4DT69	P09622	R-HSA-204169;R-HSA-203946
R-HSA-5467340	AXIN missense mutants destabilize the destruction complex	1	14	0.00147462	0.972412	0.972412	1	1	Homo sapiens	A8K7B7;P30153	P30153	R-HSA-4839734
R-HSA-5467348	Truncations of AMER1 destabilize the destruction complex	1	14	0.00147462	0.972412	0.972412	1	1	Homo sapiens	A8K7B7;P30153	P30153	R-HSA-4839746
R-HSA-5467337	APC truncation mutants have impaired AXIN binding	1	14	0.00147462	0.972412	0.972412	1	1	Homo sapiens	A8K7B7;P30153	P30153	R-HSA-4791278
R-HSA-4839735	AXIN mutants destabilize the destruction complex, activating WNT signaling	1	14	0.00147462	0.972412	0.972412	1	1	Homo sapiens	A8K7B7;P30153	P30153	R-HSA-4839734
R-HSA-4839748	AMER1 mutants destabilize the destruction complex	1	14	0.00147462	0.972412	0.972412	1	1	Homo sapiens	A8K7B7;P30153	P30153	R-HSA-4839746
R-HSA-4839744	truncated APC mutants destabilize the destruction complex	1	14	0.00147462	0.972412	0.972412	1	2	Homo sapiens	A8K7B7;P30153	P30153	R-HSA-4791278
R-HSA-428540	Activation of Rac	1	14	0.00147462	0.972412	0.972412	1	4	Homo sapiens	A4D2P0;A4D2P1;P63000	P63000	R-HSA-428535
R-HSA-196807	Nicotinate metabolism	1	14	0.00147462	0.972412	0.972412	1	13	Homo sapiens	P43490	P43490	R-HSA-197250
R-HSA-212165	Epigenetic regulation of gene expression	20	115	0.0121129	0.973594	0.973594	21	33	Homo sapiens	O60814;P33778;Q99879;Q1KLZ0;Q99878;Q99877;Q93077;P60709;B2R4S9;Q93079;Q16778;P23527;Q16777;P84243;P0C0S5;B2R4R0;Q6FI13;P68431;P06899;B2R4P9;P58876;P62807;P16104;P62805	O60814;P33778;Q99879;Q99878;Q99877;Q93077;P60709;Q93079;Q16778;P23527;Q16777;P84243;P0C0S5;Q6FI13;P68431;P06899;P58876;P62807;P16104;P62805	R-HSA-427514;R-HSA-5334152;R-HSA-427383;R-HSA-427527;R-HSA-5227490;R-HSA-212252;R-HSA-5334179;R-HSA-427528;R-HSA-5250938;R-HSA-5334151;R-HSA-5334097;R-HSA-212269;R-HSA-5334099;R-HSA-5334160;R-HSA-212222;R-HSA-427336;R-HSA-427337;R-HSA-5250947;R-HSA-433672;R-HSA-5334164;R-HSA-212263
R-HSA-8854518	AURKA Activation by TPX2	11	72	0.00758374	0.976146	0.976146	2	2	Homo sapiens	P07437;P04350;Q71U36;G3V1U9;Q13561;A8K7B7;A8MUB1;P30153;P61981;P68371;P07900;P68366;Q14204;P62258;Q5SU16	P04350;P07437;P07900;Q71U36;P62258;Q14204;P68366;Q13561;P30153;P61981;P68371	R-HSA-8853419;R-HSA-8853405
R-HSA-166208	mTORC1-mediated signalling	2	22	0.00231725	0.976474	0.976474	2	7	Homo sapiens	Q9Y2Q5;P31946	Q9Y2Q5;P31946	R-HSA-165718;R-HSA-165692
R-HSA-8849932	SALM protein interactions at the synapse	2	22	0.00231725	0.976474	0.976474	2	9	Homo sapiens	O75955;F5H774;O95197;Q5ST80;B7Z4M0;B4DVY7	O75955;O95197	R-HSA-8849908;R-HSA-8849882
R-HSA-5357905	Regulation of TNFR1 signaling	4	35	0.00368654	0.978477	0.978477	2	13	Homo sapiens	P62987;P62979;P0CG48;B4DV12;Q5U5U6;Q96C32;B2RDW1;Q5PY61;P0CG47;Q3MIH3	P62987;P62979;P0CG48;P0CG47	R-HSA-5357845;R-HSA-5693108
R-HSA-5637812	Signaling by EGFRvIII in Cancer	1	15	0.00157995	0.978657	0.978657	18	18	Homo sapiens	P07900	P07900	R-HSA-1248002;R-HSA-1247999;R-HSA-1248655;R-HSA-5637808;R-HSA-5638137;R-HSA-5637806;R-HSA-1218824;R-HSA-5637800;R-HSA-5637770;R-HSA-5637801;R-HSA-5637764;R-HSA-5637798;R-HSA-5637765;R-HSA-5637766;R-HSA-5637796;R-HSA-5637794;R-HSA-5637795;R-HSA-5637792
R-HSA-5637810	Constitutive Signaling by EGFRvIII	1	15	0.00157995	0.978657	0.978657	18	18	Homo sapiens	P07900	P07900	R-HSA-1248002;R-HSA-1247999;R-HSA-1248655;R-HSA-5637808;R-HSA-5638137;R-HSA-5637806;R-HSA-1218824;R-HSA-5637800;R-HSA-5637770;R-HSA-5637801;R-HSA-5637764;R-HSA-5637798;R-HSA-5637765;R-HSA-5637766;R-HSA-5637796;R-HSA-5637794;R-HSA-5637795;R-HSA-5637792
R-HSA-159418	Recycling of bile acids and salts	1	15	0.00157995	0.978657	0.978657	5	11	Homo sapiens	P02768	P02768	R-HSA-194083;R-HSA-194130;R-HSA-194121;R-HSA-194153;R-HSA-194079
R-HSA-1170546	Prolactin receptor signaling	1	15	0.00157995	0.978657	0.978657	3	14	Homo sapiens	P63208	P63208	R-HSA-1370500;R-HSA-1170539;R-HSA-976991
R-HSA-5609975	Diseases associated with glycosylation precursor biosynthesis	1	15	0.00157995	0.978657	0.978657	1	16	Homo sapiens	P36871	P36871	R-HSA-5609939
R-HSA-525793	Myogenesis	3	29	0.00305456	0.97879	0.97879	8	14	Homo sapiens	F6KRI5;P60953;B4DGU4;P35222;P26232	P60953;P35222;P26232	R-HSA-376119;R-HSA-376117;R-HSA-448951;R-HSA-449200;R-HSA-448958;R-HSA-375140;R-HSA-448957;R-HSA-376121
R-HSA-375170	CDO in myogenesis	3	29	0.00305456	0.97879	0.97879	8	14	Homo sapiens	F6KRI5;P60953;B4DGU4;P35222;P26232	P60953;P35222;P26232	R-HSA-376119;R-HSA-376117;R-HSA-448951;R-HSA-449200;R-HSA-448958;R-HSA-375140;R-HSA-448957;R-HSA-376121
R-HSA-3371453	Regulation of HSF1-mediated heat shock response	11	73	0.00768907	0.979072	0.979072	9	14	Homo sapiens	P34931;P54652;Q3KNR6;P38646;P11142;P08107;P62258;O95817;P50502;Q53FA3;P28482;Q1HBJ4;P11021;A8K5I0	P0DMV9;P11142;P34931;P62258;O95817;P0DMV8;P50502;P28482;P54652;P11021;P38646	R-HSA-3371518;R-HSA-3371467;R-HSA-4793925;R-HSA-5252079;R-HSA-5251942;R-HSA-5251959;R-HSA-3371531;R-HSA-5252041;R-HSA-5251955
R-HSA-2559583	Cellular Senescence	29	160	0.0168527	0.980095	0.980095	23	86	Homo sapiens	A3R0T8;H9ZYJ2;O60814;B1ALW1;Q93077;B2R4S9;Q93079;B2RDW1;P23527;P84243;P10412;P62979;P0C0S5;B2R4R0;Q1HBJ4;P06899;P28482;B2R4P9;Q3MIH3;P62807;P62805;P16104;Q99879;P33778;Q99878;Q99877;Q96C32;Q5U5U6;P17096;Q5PY61;Q16778;Q16777;P62987;P0CG48;O60744;Q6FI13;P20700;P10599;P68431;B4DV12;P16401;P0CG47;P58876	O60814;Q93077;Q93079;P23527;P10412;P84243;P62979;P0C0S5;P06899;P28482;P62807;P62805;P16104;Q99879;P33778;Q99878;Q99877;P17096;Q16778;Q16777;P62987;P0CG48;Q6FI13;P20700;P10599;P68431;P16401;P0CG47;P58876	R-HSA-3209195;R-HSA-3790137;R-HSA-3209160;R-HSA-3857308;R-HSA-3225851;R-HSA-3229138;R-HSA-3857305;R-HSA-3790130;R-HSA-3788745;R-HSA-3857329;R-HSA-3788748;R-HSA-3240295;R-HSA-3229089;R-HSA-3223200;R-HSA-4647594;R-HSA-3788724;R-HSA-450325;R-HSA-3223236;R-HSA-3785711;R-HSA-3222593;R-HSA-3132737;R-HSA-198746;R-HSA-3229102
R-HSA-5663220	RHO GTPases Activate Formins	23	133	0.0140088	0.982108	0.982108	20	27	Homo sapiens	P04350;P60953;Q71U36;G3V1U9;Q1KLZ0;A8K7B7;A8MUB1;P60709;P30153;Q9NY65;P08134;P68371;A6NHL2;A4D2P0;P07737;Q8N9R8;A4D2P1;P68366;Q9BQE3;Q3SXZ0;Q13509;P05556;P68363;P63000;Q9BVA1;P61586;P63261;G5E9Q6;P35080;Q13885;Q9H4B7	Q13509;P04350;Q71U36;P05556;P60953;P30153;P60709;P68363;P08134;Q9NY65;P68371;A6NHL2;P63000;P07737;Q8N9R8;P68366;Q9BVA1;P61586;P63261;Q9BQE3;P35080;Q13885;Q9H4B7	R-HSA-5665767;R-HSA-5666008;R-HSA-5665982;R-HSA-5666049;R-HSA-5665809;R-HSA-5665761;R-HSA-5663232;R-HSA-5666001;R-HSA-3858495;R-HSA-203070;R-HSA-5666129;R-HSA-5665748;R-HSA-5665751;R-HSA-5666160;R-HSA-5665659;R-HSA-5665686;R-HSA-5666169;R-HSA-5665802;R-HSA-5665727;R-HSA-5665989
R-HSA-1227986	Signaling by ERBB2	6	48	0.00505582	0.983369	0.983369	9	41	Homo sapiens	P62987;P62979;P07900;P0CG48;B4DV12;P61586;Q5U5U6;Q96C32;B2RDW1;Q5PY61;P0CG47;Q3MIH3	P62987;P62979;P07900;P0CG48;P61586;P0CG47	R-HSA-1358790;R-HSA-1358789;R-HSA-1918095;R-HSA-1918092;R-HSA-6785648;R-HSA-1358797;R-HSA-1358795;R-HSA-1963589;R-HSA-1358792
R-HSA-1482922	Acyl chain remodelling of PI	1	16	0.00168527	0.983489	0.983489	2	6	Homo sapiens	Q96N66	Q96N66	R-HSA-1482598;R-HSA-1482626
R-HSA-2022377	Metabolism of Angiotensinogen to Angiotensins	1	16	0.00168527	0.983489	0.983489	2	16	Homo sapiens	P07339	P07339	R-HSA-2022412;R-HSA-2022403
R-HSA-983231	Factors involved in megakaryocyte development and platelet production	29	162	0.0170634	0.983491	0.983491	11	42	Homo sapiens	P04350;B1AK87;B1AK88;Q71U36;P60953;G3V1U9;Q1KLZ0;A8MUB1;P60709;Q9NY65;P68871;P68371;A6NHL2;P84243;A4D2P0;P33176;P52907;A4D2P1;D9YZU5;P68366;Q9BQE3;D9YZU9;D9YZU8;B2R4P9;Q9BZ29;Q13509;P69892;Q5JSL3;P68363;A0N071;P69891;Q66K46;Q12840;P63000;P47756;Q9BVA1;E9PFM9;P68431;P02042;Q13885;B3KX25;Q6PKD1;Q9H4B7	P04350;P60953;Q71U36;P60709;Q9NY65;P68871;P68371;A6NHL2;P84243;P33176;P52907;P68366;Q9BQE3;Q9BZ29;Q13509;P69892;Q5JSL3;P68363;P69891;Q66K46;Q12840;P63000;P47756;Q9BVA1;P68431;P02042;Q13885;Q6PKD1;Q9H4B7	R-HSA-1011598;R-HSA-983266;R-HSA-994106;R-HSA-994169;R-HSA-1008220;R-HSA-997263;R-HSA-984733;R-HSA-994148;R-HSA-879459;R-HSA-983259;R-HSA-983194
R-HSA-69306	DNA Replication	17	105	0.0110596	0.983766	0.983766	7	48	Homo sapiens	O43242;P25788;P25789;P25786;H0YNE3;B2RDW1;B4E2V4;P62979;P28065;Q3MIH3;P28066;Q53XL8;A2ACR1;Q06323;Q5U5U6;Q96C32;Q5PY61;P28074;P62987;B4DR63;P0CG48;Q6NW36;Q8TAA3;O14818;B4DV12;P51665;P0CG47;P49721;P62191;A6NJG9	P25788;O43242;P25789;P25786;Q06323;P62987;P28074;P62979;P0CG48;Q8TAA3;O14818;P51665;P49721;P28065;P0CG47;P62191;P28066	R-HSA-69015;R-HSA-68712;R-HSA-68948;R-HSA-69016;R-HSA-68825;R-HSA-68946;R-HSA-68947
R-HSA-202424	Downstream TCR signaling	19	115	0.0121129	0.984215	0.984215	4	24	Homo sapiens	P25788;O43242;P25789;P25786;H0YNE3;B2RDW1;B4E2V4;P62979;P63208;P28065;Q3MIH3;P28066;Q53XL8;A2ACR1;Q06323;Q96C32;P61088;Q5U5U6;Q5PY61;B4DR63;P28074;P62987;P0CG48;Q8TAA3;Q6NW36;O14818;B4DV12;P51665;P0CG47;P49721;P62191;A6NJG9	O43242;P25788;P25789;P25786;Q06323;P61088;P62987;P28074;P62979;P0CG48;O14818;Q8TAA3;P63208;P51665;P0CG47;P49721;P28065;P62191;P28066	R-HSA-5607728;R-HSA-202453;R-HSA-202534;R-HSA-5607724
R-HSA-504046	RNA Polymerase I, RNA Polymerase III, and Mitochondrial Transcription	19	115	0.0121129	0.984215	0.984215	2	42	Homo sapiens	O60814;P33778;Q99879;Q99878;Q99877;Q93077;B2R4S9;Q93079;Q16778;P23527;Q16777;P84243;P0C0S5;B2R4R0;Q6FI13;P68431;P06899;B2R4P9;P58876;P62807;P16104;P62805	O60814;P33778;Q99879;Q99878;Q99877;Q93077;Q93079;Q16778;P23527;Q16777;P84243;P0C0S5;Q6FI13;P68431;P06899;P58876;P62807;P16104;P62805	R-HSA-73718;R-HSA-74986
R-HSA-112409	RAF-independent MAPK1/3 activation	2	24	0.00252791	0.984836	0.984836	8	12	Homo sapiens	B1AKZ3;B1AKZ4;P28482;Q1HBJ4;Q15121	P28482;Q15121	R-HSA-109858;R-HSA-5674387;R-HSA-5674385;R-HSA-5675376;R-HSA-109862;R-HSA-5675373;R-HSA-5675206;R-HSA-109864
R-HSA-198725	Nuclear Events (kinase and transcription factor activation)	2	24	0.00252791	0.984836	0.984836	5	11	Homo sapiens	A8K7B7;P28482;Q1HBJ4;P30153	P28482;P30153	R-HSA-198756;R-HSA-198731;R-HSA-198746;R-HSA-203797;R-HSA-199959
R-HSA-193368	Synthesis of bile acids and bile salts via 7alpha-hydroxycholesterol	2	24	0.00252791	0.984836	0.984836	6	31	Homo sapiens	P51659;E1B6W5;B4DHP6;C9JC79;P22307;A6NM69;B4DGJ9	P51659;P22307-1	R-HSA-193508;R-HSA-192341;R-HSA-193533;R-HSA-193535;R-HSA-192331;R-HSA-193455
R-HSA-381119	Unfolded Protein Response (UPR)	13	86	0.00905835	0.985506	0.985506	16	72	Homo sapiens	P27797;B5MCQ5;P14625;A2A3N8;Q969H8;P51858;P11021;Q5SZ07;Q5SZ08;B3KY95;O14773;F8WA83;Q9Y490;P35611;B3KU21;Q5I6Y6;Q5I6Y4;P43307;Q86XM2;B4DI79;Q6UYC3;Q15084;P02545;B7Z4M8;P61421;B7Z254;Q9Y4L1	O14773;Q9Y490;P35611;P27797;P43307;Q15084;P02545;P14625;P61421;Q969H8;P51858;P11021;Q9Y4L1	R-HSA-1791150;R-HSA-1791112;R-HSA-1791076;R-HSA-1791082;R-HSA-381217;R-HSA-1791138;R-HSA-1791137;R-HSA-381086;R-HSA-381158;R-HSA-1791164;R-HSA-1791128;R-HSA-1791163;R-HSA-1791131;R-HSA-1791184;R-HSA-1791066;R-HSA-1791102
R-HSA-1296065	Inwardly rectifying K+ channels	3	31	0.00326522	0.985744	0.985744	1	5	Homo sapiens	P62873;P62879;Q1RMY8;P59768;Q6FHM2	P62873;P62879;P59768	R-HSA-1013020
R-HSA-163200	Respiratory electron transport, ATP synthesis by chemiosmotic coupling, and heat production by uncoupling proteins.	20	121	0.0127449	0.986104	0.986104	17	26	Homo sapiens	O75964;Q08ET0;Q5H9R2;B4DJ81;B4DIN9;Q8IW48;P31040;J3KQ83;A8K766;B4DJ60;E5KRK5;Q86WV2;P30049;P18859;P36542;Q0QEY7;P22695;Q6IB54;P21912;E7ENF3;Q59GW8;Q9NX14;P20674;P99999;P24539;P13073;P10606;P06576;P31930;G4XXL9;P38117;A8K092;P48047;E9PBJ5;P28331;P25705;Q16718	O75964;P21912;Q9NX14;P20674;P99999;P13073;P31040;P24539;P10606;P06576;P31930;P38117;P48047;P30049;P28331;Q16718;P25705;P18859;P36542;P22695	R-HSA-6799197;R-HSA-6799196;R-HSA-6800870;R-HSA-169270;R-HSA-163214;R-HSA-6799191;R-HSA-163213;R-HSA-6788523;R-HSA-164834;R-HSA-164832;R-HSA-164651;R-HSA-163217;R-HSA-6799178;R-HSA-6799179;R-HSA-164840;R-HSA-6799202;R-HSA-169260
R-HSA-168643	Nucleotide-binding domain, leucine rich repeat containing receptor (NLR) signaling pathways	7	55	0.00579313	0.986766	0.986766	17	44	Homo sapiens	H9ZYJ2;B1ALW1;Q5U5U6;Q96C32;P61088;B2RDW1;Q5PY61;P62987;P62979;P0CG48;O60744;P08238;P10599;B4DV12;P0CG47;Q3MIH3	P62987;P62979;P0CG48;P08238;P10599;P61088;P0CG47	R-HSA-1250264;R-HSA-688985;R-HSA-688137;R-HSA-688136;R-HSA-1250280;R-HSA-873951;R-HSA-844610;R-HSA-874087;R-HSA-844612;R-HSA-741386;R-HSA-844440;R-HSA-1250253;R-HSA-1296421;R-HSA-168184;R-HSA-706479;R-HSA-1306876;R-HSA-741411
R-HSA-164378	PKA activation in glucagon signalling	1	17	0.0017906	0.987227	0.987227	1	2	Homo sapiens	Q5JWF2;A6NI00;P63092	P63092	R-HSA-164377
R-HSA-450385	Butyrate Response Factor 1 (BRF1) binds and destabilizes mRNA	1	17	0.0017906	0.987227	0.987227	2	6	Homo sapiens	P31946	P31946	R-HSA-482788;R-HSA-450406
R-HSA-2142845	Hyaluronan metabolism	1	17	0.0017906	0.987227	0.987227	3	10	Homo sapiens	P16070	P16070	R-HSA-2160884;R-HSA-2160915;R-HSA-2160892
R-HSA-450513	Tristetraprolin (TTP, ZFP36) binds and destabilizes mRNA	1	17	0.0017906	0.987227	0.987227	1	4	Homo sapiens	P31946	P31946	R-HSA-450394
R-HSA-450604	KSRP (KHSRP) binds and destabilizes mRNA	1	17	0.0017906	0.987227	0.987227	1	5	Homo sapiens	D0PNI1;P63104	P63104	R-HSA-450620
R-HSA-432142	Platelet sensitization by LDL	1	17	0.0017906	0.987227	0.987227	1	8	Homo sapiens	A8K7B7;P30153	P30153	R-HSA-432143
R-HSA-1369062	ABC transporters in lipid homeostasis	1	17	0.0017906	0.987227	0.987227	1	10	Homo sapiens	P02647	P02647	R-HSA-382553
R-HSA-196757	Metabolism of folate and pterines	1	17	0.0017906	0.987227	0.987227	1	26	Homo sapiens	O75891;B4DG36;E9PBX3	O75891	R-HSA-6808496
R-HSA-69206	G1/S Transition	18	112	0.0117969	0.987249	0.987249	5	34	Homo sapiens	P25788;O43242;P25789;P25786;A8K7B7;H0YNE3;P30153;B2RDW1;B4E2V4;P62979;P63208;P28065;Q3MIH3;P28066;Q53XL8;A2ACR1;Q06323;Q96C32;Q5U5U6;Q5PY61;B4DR63;P28074;P62987;P0CG48;Q6NW36;O14818;B4DV12;P51665;P0CG47;P49721;P62191;A6NJG9	O43242;P25788;P25789;P25786;Q06323;P30153;P62987;P28074;P62979;P0CG48;O14818;P63208;P51665;P49721;P28065;P0CG47;P62191;P28066	R-HSA-187545;R-HSA-113503;R-HSA-187575;R-HSA-187574;R-HSA-187552
R-HSA-6783310	Fanconi Anemia Pathway	4	38	0.00400253	0.987612	0.987612	6	13	Homo sapiens	P62987;P62979;P0CG48;B4DV12;Q5U5U6;Q96C32;B2RDW1;Q5PY61;P0CG47;Q3MIH3	P62987;P62979;P0CG48;P0CG47	R-HSA-6786155;R-HSA-6786171;R-HSA-6785361;R-HSA-6785732;R-HSA-6786166;R-HSA-6785986
R-HSA-112043	PLC beta mediated events	5	44	0.00463451	0.987615	0.987615	11	21	Homo sapiens	O43865;B4DJ51;P09471;B4E2X5;P28482;Q1HBJ4;B3KTZ0;P04899;P62158	O43865;P09471;P28482;P04899;P62158	R-HSA-111956;R-HSA-111870;R-HSA-112282;R-HSA-111879;R-HSA-169683;R-HSA-111915;R-HSA-74448;R-HSA-111966;R-HSA-111913;R-HSA-111898;R-HSA-112037
R-HSA-2173793	Transcriptional activity of SMAD2/SMAD3:SMAD4 heterotrimer	5	44	0.00463451	0.987615	0.987615	13	38	Homo sapiens	P62987;P62979;P0CG48;B4DV12;Q5U5U6;Q96C32;B2RDW1;Q5PY61;P0CG47;P09874;Q3MIH3	P62987;P62979;P0CG48;P09874;P0CG47	R-HSA-2186767;R-HSA-870477;R-HSA-2179276;R-HSA-2186780;R-HSA-870479;R-HSA-2176502;R-HSA-2187330;R-HSA-2176503;R-HSA-870449;R-HSA-2186747;R-HSA-2186785;R-HSA-870437;R-HSA-2187325
R-HSA-3214842	HDMs demethylate histones	2	25	0.00263324	0.98785	0.98785	17	17	Homo sapiens	B2R4R0;P68431;P62805	P68431;P62805	R-HSA-4754187;R-HSA-5661120;R-HSA-5661121;R-HSA-5661122;R-HSA-5661123;R-HSA-5661124;R-HSA-5661125;R-HSA-4754176;R-HSA-4754181;R-HSA-4722133;R-HSA-4724284;R-HSA-5661116;R-HSA-5661115;R-HSA-4724279;R-HSA-5423117;R-HSA-3214912;R-HSA-5661114
R-HSA-75876	Synthesis of very long-chain fatty acyl-CoAs	2	25	0.00263324	0.98785	0.98785	2	13	Homo sapiens	P50897;Q53GQ0	P50897;Q53GQ0	R-HSA-5690517;R-HSA-548818
R-HSA-1614635	Sulfur amino acid metabolism	2	25	0.00263324	0.98785	0.98785	2	28	Homo sapiens	Q96KP4;F5H737;B3KUN3;P23526	Q96KP4;P23526	R-HSA-1247910;R-HSA-174401
R-HSA-112040	G-protein mediated events	5	45	0.00473984	0.989616	0.989616	16	30	Homo sapiens	O43865;B4DJ51;P09471;B4E2X5;P28482;Q1HBJ4;B3KTZ0;P04899;P62158	O43865;P09471;P28482;P04899;P62158	R-HSA-111870;R-HSA-112282;R-HSA-111879;R-HSA-170674;R-HSA-111915;R-HSA-170686;R-HSA-74448;R-HSA-111913;R-HSA-392206;R-HSA-112037;R-HSA-111956;R-HSA-169683;R-HSA-170671;R-HSA-111898;R-HSA-111966;R-HSA-170666
R-HSA-991365	Activation of GABAB receptors	4	39	0.00410786	0.989731	0.989731	6	6	Homo sapiens	P62873;P62879;B4E2X5;Q1RMY8;P59768;B3KTZ0;Q6FHM2;P04899	P62873;P62879;P59768;P04899	R-HSA-170674;R-HSA-170671;R-HSA-170686;R-HSA-392206;R-HSA-1013020;R-HSA-170666
R-HSA-977444	GABA B receptor activation	4	39	0.00410786	0.989731	0.989731	6	7	Homo sapiens	P62873;P62879;B4E2X5;Q1RMY8;P59768;B3KTZ0;Q6FHM2;P04899	P62873;P62879;P59768;P04899	R-HSA-170674;R-HSA-170671;R-HSA-170686;R-HSA-392206;R-HSA-1013020;R-HSA-170666
R-HSA-445717	Aquaporin-mediated transport	6	51	0.00537181	0.989888	0.989888	9	24	Homo sapiens	F1DSG4;Q5JWF2;A6NI00;P63092;P62873;P62879;P55087;Q1RMY8;P59768;P62491;Q6FHM2;B4DT13	P62873;P63092;P62879;P55087;P59768;P62491	R-HSA-432188;R-HSA-507870;R-HSA-507868;R-HSA-432237;R-HSA-164377;R-HSA-163617;R-HSA-432195;R-HSA-422320;R-HSA-432067
R-HSA-6785631	ERBB2 Regulates Cell Motility	1	18	0.00189593	0.990119	0.990119	1	2	Homo sapiens	P61586	P61586	R-HSA-6785648
R-HSA-6804114	TP53 Regulates Transcription of Genes Involved in G2 Cell Cycle Arrest	1	18	0.00189593	0.990119	0.990119	2	11	Homo sapiens	H7C2I1;G5E9B6;B4E3C3;Q8WUW5;Q99873	Q99873	R-HSA-3215144;R-HSA-3215152
R-HSA-1912420	Pre-NOTCH Processing in Golgi	1	18	0.00189593	0.990119	0.990119	1	8	Homo sapiens	P16615	P16615	R-HSA-1912374
R-HSA-8849471	PTK6 Regulates RHO GTPases, RAS GTPase and MAP kinases	2	26	0.00273857	0.990277	0.990277	3	13	Homo sapiens	A4D2P0;A4D2P1;P61586;P63000	P61586;P63000	R-HSA-8848618;R-HSA-8849082;R-HSA-8849085
R-HSA-71291	Metabolism of amino acids and derivatives	66	336	0.0353908	0.990361	0.990361	30	212	Homo sapiens	P36578;P00367;P62750;F5H737;Q99714;Q02252;P08865;O43175;P23526;P47914;P28065;P23396;Q3MIH3;P62851;P28066;P49207;P39019;Q14894;B4DR63;P28074;Q6NVY1;Q8TAA3;Q6NW36;A8MUS3;P49591;B2R491;A6NJG9;P39023;F5H1S2;Q6IBS9;P09622;G5E9L2;A8YXX4;P30050;Q5JR94;P62979;P62249;G3V203;F8VWC5;P62906;P62241;P62701;Q9Y617;P05387;P05386;C9JB50;P42766;P05388;P62987;P12532;J3KN86;P49721;P26373;O43242;Q3B7A4;P15104;Q07020;…	P00367;O43242;P36578;P62750;P15104;Q02252;Q07020;Q99714;P08865;O43175;P00390-2;P23526;P62424;P47914;P28065;P36957;P23396;P62851;P28066;P15880;Q02543;P49207;P39019;Q06323;Q02218;Q14894;P28074;Q6NVY1;O14818;P49189;Q8TAA3;P62917;P51665;P49591;P62191;P39023;P25788;P18124;P25789;P25786;P46779;P00505;P09622;P30050;P62249;P62979;P62906;P62241;P46782;P62701;P46783;Q9Y617;P12277;P05387;P05386;P42766;O9492…	R-HSA-200326;R-HSA-70713;R-HSA-70600;R-HSA-5333615;R-HSA-71260;R-HSA-70606;R-HSA-5693153;R-HSA-353125;R-HSA-70837;R-HSA-70596;R-HSA-71037;R-HSA-5693347;R-HSA-5694018;R-HSA-70881;R-HSA-70893;R-HSA-70609;R-HSA-977333;R-HSA-70613;R-HSA-2408526;R-HSA-977348;R-HSA-174401;R-HSA-70589;R-HSA-508369;R-HSA-2408542;R-HSA-200318;R-HSA-6792572;R-HSA-5693148;R-HSA-1247910;R-HSA-2408529;R-HSA-2408532
R-HSA-68886	M Phase	57	297	0.0312829	0.991147	0.991147	30	63	Homo sapiens	P04350;O43242;O60814;Q71U36;G3V1U9;A8K7B7;A8MUB1;P30153;B2R4S9;P68371;A6NHL2;P23527;G5E972;P0C0S5;Q5VXV2;B2R4R0;Q5VXV3;P68366;Q9BQE3;P42166;P28065;Q3MIH3;P28066;P42167;Q01105;Q53XL8;P33778;Q99879;A2ACR1;Q99878;Q5I6Y6;Q99877;Q06323;Q96C32;P68363;Q5I6Y4;Q16778;Q5PY61;Q9H0U4;P61019;Q16777;B4DR63;A2T926;Q6UYC3;P28074;P02545;O14818;Q6NW36;Q8TAA3;P20700;B4DV12;P51665;P62191;A6NJG9;A6NGV1;Q9H4B7;P25788;…	P04350;O43242;O60814;Q71U36;P30153;P68371;P23527;A6NHL2;P0C0S5;P68366;Q9BQE3;P28065;P28066;P02545-1;P02545-2;Q01105;P33778;Q99879;Q99878;Q99877;Q06323;P68363;Q16778;P61019;Q9H0U4;Q16777;P28074;O14818;Q8TAA3;P20700;P51665;P62191;Q9H4B7;P25788;P25789;P25786;Q93077;Q93079;Q9NY65;P42167-1;P84243;P62979;P06899;P28482;P62807;P62805;P16104;Q13509;P62987;P0CG48;Q6FI13;Q9BVA1;P68431;Q13885;P0CG47;P49721;P…	R-HSA-5244669;R-HSA-2245218;R-HSA-1638803;R-HSA-174202;R-HSA-5229194;R-HSA-375302;R-HSA-2172678;R-HSA-2468287;R-HSA-2172194;R-HSA-2294574;R-HSA-2294580;R-HSA-2484822;R-HSA-2422927;R-HSA-2294590;R-HSA-2314566;R-HSA-2430552;R-HSA-2995376;R-HSA-2288097;R-HSA-2467809;R-HSA-2993898;R-HSA-2301205;R-HSA-2467811;R-HSA-2314569;R-HSA-2995388;R-HSA-2294600;R-HSA-2429719;R-HSA-1638821;R-HSA-2172183;R-HSA-221…
R-HSA-73893	DNA Damage Bypass	5	46	0.00484517	0.991308	0.991308	26	34	Homo sapiens	P62987;P62979;P0CG48;B4DV12;Q5U5U6;Q96C32;B2RDW1;Q5PY61;P0CG47;P55072;Q3MIH3	P62987;P62979;P0CG48;P0CG47;P55072	R-HSA-5653754;R-HSA-5655170;R-HSA-110316;R-HSA-110317;R-HSA-5653756;R-HSA-110319;R-HSA-110307;R-HSA-110308;R-HSA-5652009;R-HSA-110311;R-HSA-5656148;R-HSA-5655193;R-HSA-5656158;R-HSA-5652151;R-HSA-5653766;R-HSA-5655965;R-HSA-5655892;R-HSA-5655481;R-HSA-5656105;R-HSA-5655835;R-HSA-5653770;R-HSA-5653838;R-HSA-5654986;R-HSA-5655466;R-HSA-5654985;R-HSA-5654989
R-HSA-418597	G alpha (z) signalling events	5	46	0.00484517	0.991308	0.991308	5	8	Homo sapiens	Q5JWF2;A6NI00;P63092;P62873;P62879;B4E2X5;Q1RMY8;P59768;Q6FHM2;B3KTZ0;P04899	P62873;P63092;P62879;P59768;P04899	R-HSA-392129;R-HSA-750988;R-HSA-749453;R-HSA-749446;R-HSA-751024
R-HSA-192105	Synthesis of bile acids and bile salts	2	27	0.0028439	0.992228	0.992228	6	61	Homo sapiens	P51659;E1B6W5;B4DHP6;C9JC79;P22307;A6NM69;B4DGJ9	P51659;P22307-1	R-HSA-193508;R-HSA-192341;R-HSA-193533;R-HSA-193535;R-HSA-192331;R-HSA-193455
R-HSA-3928664	Ephrin signaling	1	19	0.00200126	0.992357	0.992357	4	11	Homo sapiens	A4D2P0;A4D2P1;P63000	P63000	R-HSA-3928640;R-HSA-3928641;R-HSA-3928625;R-HSA-3928633
R-HSA-416700	Other semaphorin interactions	1	19	0.00200126	0.992357	0.992357	1	9	Homo sapiens	P05556	P05556	R-HSA-434990
R-HSA-73923	Lipid digestion, mobilization, and transport	9	70	0.00737308	0.992841	0.992841	33	76	Homo sapiens	P02768;B0YIW2;A3KPE2;E7DVW5;Q01469;P02649;O15540;P07237;Q9H047;P02656;P02647;P01023;P02652	Q01469;P02649;O15540;P02768;P07237;P02656;P02652;P01023;P02647	R-HSA-174741;R-HSA-264758;R-HSA-266089;R-HSA-174739;R-HSA-174808;R-HSA-216723;R-HSA-174786;R-HSA-216727;R-HSA-266303;R-HSA-174657;R-HSA-174660;R-HSA-266299;R-HSA-174587;R-HSA-349638;R-HSA-349637;R-HSA-266310;R-HSA-349404;R-HSA-264848;R-HSA-174706;R-HSA-266315;R-HSA-264679;R-HSA-264678;R-HSA-174757;R-HSA-216757;R-HSA-216756;R-HSA-266328;R-HSA-174690;R-HSA-264689;R-HSA-264834;R-HSA-5334794;R-HSA-17…
R-HSA-5693567	HDR through Homologous Recombination (HR) or Single Strand Annealing (SSA)	17	112	0.0117969	0.99297	0.99297	3	42	Homo sapiens	O60814;Q93079;B2R4S9;B2RDW1;P23527;P62979;B2R4R0;P06899;P62807;Q3MIH3;P62805;P16104;Q99879;P33778;Q99877;P61088;Q5U5U6;Q96C32;Q16778;Q5PY61;P62987;P0CG48;B4DV12;P58876;P0CG47	O60814;P33778;Q99879;Q99877;P61088;Q93079;Q16778;P23527;P62987;P62979;P0CG48;P06899;P0CG47;P58876;P62807;P16104;P62805	R-HSA-5684071;R-HSA-5684052;R-HSA-5693593
R-HSA-6788656	Histidine, lysine, phenylalanine, tyrosine, proline and tryptophan catabolism	4	41	0.00431852	0.992975	0.992975	2	44	Homo sapiens	Q02218;Q14894;P36957;P09622;B4DT69	Q02218;Q14894;P36957;P09622	R-HSA-71037;R-HSA-5693347
R-HSA-111885	Opioid Signalling	11	81	0.0085317	0.993029	0.993029	25	47	Homo sapiens	A1A441;A8K7B7;B4E2X5;Q08209;P30153;P59768;Q1RMY8;P04899;P62158;O43865;B4DJ51;P62873;P62879;P09471;Q1HBJ4;P28482;Q6FHM2;B3KTZ0;P63098	O43865;P62873;P62879;P09471;P28482;Q08209;P30153;P59768;P63098;P04899;P62158	R-HSA-111870;R-HSA-201787;R-HSA-112282;R-HSA-170674;R-HSA-111879;R-HSA-201790;R-HSA-111915;R-HSA-170686;R-HSA-74448;R-HSA-111913;R-HSA-392206;R-HSA-201783;R-HSA-112037;R-HSA-112271;R-HSA-111956;R-HSA-167429;R-HSA-167419;R-HSA-169683;R-HSA-167415;R-HSA-111898;R-HSA-111966;R-HSA-170671;R-HSA-167408;R-HSA-170666;R-HSA-167433
R-HSA-68882	Mitotic Anaphase	34	195	0.0205393	0.993397	0.993397	6	11	Homo sapiens	P04350;O43242;Q71U36;G3V1U9;A8K7B7;A8MUB1;P30153;P68371;A6NHL2;G5E972;P68366;P42166;Q9BQE3;P28065;Q3MIH3;P28066;P42167;Q53XL8;A2ACR1;Q5I6Y6;Q06323;Q96C32;P68363;Q5I6Y4;Q5PY61;B4DR63;A2T926;P28074;Q6UYC3;P02545;P20700;Q8TAA3;Q6NW36;O14818;B4DV12;P51665;P62191;Q9H4B7;A6NJG9;P25788;P25789;P25786;H0YNE3;B2RDW1;Q9NY65;B4E2V4;P62979;Q13509;Q5U5U6;P62987;P0CG48;Q9BVA1;Q13885;P0CG47;P49721	P04350;O43242;P25788;P25789;Q71U36;P25786;P30153;Q9NY65;P42167-1;P68371;A6NHL2;P62979;P68366;Q9BQE3;P28065;P28066;P02545-1;P02545-2;Q13509;Q06323;P68363;P28074;P62987;P0CG48;O14818;Q8TAA3;P20700;Q9BVA1;P51665;Q13885;P49721;P0CG47;P62191;Q9H4B7	R-HSA-2995376;R-HSA-174202;R-HSA-2467809;R-HSA-2467811;R-HSA-174144;R-HSA-2995388
R-HSA-4791275	Signaling by WNT in cancer	3	35	0.00368654	0.993678	0.993678	8	14	Homo sapiens	A8K7B7;P30153;B4DGU4;P35222	P35222-1;P30153;P35222	R-HSA-4791278;R-HSA-4839638;R-HSA-4839635;R-HSA-4839634;R-HSA-5339713;R-HSA-4827388;R-HSA-4839746;R-HSA-4839734
R-HSA-194068	Bile acid and bile salt metabolism	3	35	0.00368654	0.993678	0.993678	11	71	Homo sapiens	P51659;E1B6W5;P02768;B4DHP6;C9JC79;P22307;A6NM69;B4DGJ9	P51659;P02768;P22307-1	R-HSA-194083;R-HSA-193508;R-HSA-192341;R-HSA-194130;R-HSA-193533;R-HSA-193535;R-HSA-194121;R-HSA-192331;R-HSA-194153;R-HSA-194079;R-HSA-193455
R-HSA-5693538	Homology Directed Repair	18	118	0.0124289	0.993752	0.993752	6	50	Homo sapiens	O60814;Q93079;B2R4S9;B2RDW1;P09874;P23527;P62979;B2R4R0;P06899;P62807;Q3MIH3;P62805;P16104;Q99879;P33778;Q99877;P61088;Q5U5U6;Q96C32;Q16778;Q5PY61;P62987;P0CG48;B4DV12;P0CG47;P58876	O60814;P33778;Q99879;Q99877;P61088;Q93079;P09874;Q16778;P23527;P62987;P62979;P0CG48;P06899;P0CG47;P58876;P62807;P16104;P62805	R-HSA-5687484;R-HSA-5687653;R-HSA-5684071;R-HSA-5684052;R-HSA-5693593;R-HSA-5687640
R-HSA-2022854	Keratan sulfate biosynthesis	2	28	0.00294923	0.993795	0.993795	8	9	Homo sapiens	P51888;P51884	P51888;P51884	R-HSA-2025724;R-HSA-2046222;R-HSA-2046298;R-HSA-2046285;R-HSA-2046180;R-HSA-2046265;R-HSA-2025723;R-HSA-2046175
R-HSA-111996	Ca-dependent events	2	28	0.00294923	0.993795	0.993795	7	16	Homo sapiens	B4DJ51;P28482;Q1HBJ4;P62158	P28482;P62158	R-HSA-111956;R-HSA-112282;R-HSA-111915;R-HSA-74448;R-HSA-111966;R-HSA-111913;R-HSA-111898
R-HSA-180786	Extension of Telomeres	2	28	0.00294923	0.993795	0.993795	1	21	Homo sapiens	Q9Y230;Q9Y265;B3KQ59	Q9Y230;Q9Y265	R-HSA-164616
R-HSA-2122947	NOTCH1 Intracellular Domain Regulates Transcription	5	48	0.00505582	0.993937	0.993937	2	16	Homo sapiens	P62987;P62979;P0CG48;P63208;B4DV12;Q5U5U6;Q96C32;B2RDW1;Q5PY61;P0CG47;Q3MIH3	P62987;P62979;P0CG48;P63208;P0CG47	R-HSA-1852623;R-HSA-1912385
R-HSA-202733	Cell surface interactions at the vascular wall	15	103	0.010849	0.993959	0.993959	16	55	Homo sapiens	P02751;P08648;P05556;P78324;P02452;P54709;P14174;J3KPF3;Q54A51;P08123;B7ZLF0;P62937;A3KLL5;I4AY87;P08195;P53985;P16070;B7Z1N7;Q08722;P05026	P02751;P08648;P05556;P78324;P35613;P02452;P54709;P14174;P08123;P62937;P08195;P53985;P16070;Q08722;P05026	R-HSA-202723;R-HSA-204392;R-HSA-375131;R-HSA-375133;R-HSA-204485;R-HSA-375135;R-HSA-204600;R-HSA-5676133;R-HSA-114577;R-HSA-202703;R-HSA-202706;R-HSA-204434;R-HSA-204465;R-HSA-2870221;R-HSA-204500;R-HSA-204549
R-HSA-975138	TRAF6 mediated induction of NFkB and MAP kinases upon TLR7/8 or 9 activation	11	82	0.00863703	0.993961	0.993961	19	47	Homo sapiens	A8K7B7;Q96C32;P30153;P61088;Q5U5U6;B2RDW1;Q5PY61;P62987;P62979;P0CG48;Q08211;P63208;B4DV12;Q1HBJ4;P28482;P09429;P0CG47;Q3MIH3;P04271	P62987;P62979;P0CG48;Q08211;P63208;P28482;P61088;P30153;P09429;P0CG47;P04271	R-HSA-975122;R-HSA-198756;R-HSA-168166;R-HSA-450337;R-HSA-198731;R-HSA-450346;R-HSA-199959;R-HSA-975103;R-HSA-450358;R-HSA-450325;R-HSA-5684250;R-HSA-5684248;R-HSA-975097;R-HSA-5684273;R-HSA-168053;R-HSA-975147;R-HSA-198746;R-HSA-168184;R-HSA-203797
R-HSA-975871	MyD88 cascade initiated on plasma membrane	11	82	0.00863703	0.993961	0.993961	19	57	Homo sapiens	A8K7B7;Q96C32;P30153;P61088;Q5U5U6;B2RDW1;Q5PY61;P62987;P62979;P0CG48;Q08211;P63208;B4DV12;Q1HBJ4;P28482;P09429;P0CG47;Q3MIH3;P04271	P62987;P62979;P0CG48;Q08211;P63208;P28482;P61088;P30153;P09429;P0CG47;P04271	R-HSA-198756;R-HSA-168166;R-HSA-450337;R-HSA-936986;R-HSA-198731;R-HSA-937050;R-HSA-936942;R-HSA-936991;R-HSA-450346;R-HSA-199959;R-HSA-450325;R-HSA-5684250;R-HSA-5684248;R-HSA-936960;R-HSA-5684273;R-HSA-168053;R-HSA-198746;R-HSA-168184;R-HSA-203797
R-HSA-168176	Toll Like Receptor 5 (TLR5) Cascade	11	82	0.00863703	0.993961	0.993961	19	58	Homo sapiens	A8K7B7;Q96C32;P30153;P61088;Q5U5U6;B2RDW1;Q5PY61;P62987;P62979;P0CG48;Q08211;P63208;B4DV12;Q1HBJ4;P28482;P09429;P0CG47;Q3MIH3;P04271	P62987;P62979;P0CG48;Q08211;P63208;P28482;P61088;P30153;P09429;P0CG47;P04271	R-HSA-198756;R-HSA-168166;R-HSA-450337;R-HSA-936986;R-HSA-198731;R-HSA-937050;R-HSA-936942;R-HSA-936991;R-HSA-450346;R-HSA-199959;R-HSA-450325;R-HSA-5684250;R-HSA-5684248;R-HSA-936960;R-HSA-5684273;R-HSA-168053;R-HSA-198746;R-HSA-168184;R-HSA-203797
R-HSA-168142	Toll Like Receptor 10 (TLR10) Cascade	11	82	0.00863703	0.993961	0.993961	19	58	Homo sapiens	A8K7B7;Q96C32;P30153;P61088;Q5U5U6;B2RDW1;Q5PY61;P62987;P62979;P0CG48;Q08211;P63208;B4DV12;Q1HBJ4;P28482;P09429;P0CG47;Q3MIH3;P04271	P62987;P62979;P0CG48;Q08211;P63208;P28482;P61088;P30153;P09429;P0CG47;P04271	R-HSA-198756;R-HSA-168166;R-HSA-450337;R-HSA-936986;R-HSA-198731;R-HSA-937050;R-HSA-936942;R-HSA-936991;R-HSA-450346;R-HSA-199959;R-HSA-450325;R-HSA-5684250;R-HSA-5684248;R-HSA-936960;R-HSA-5684273;R-HSA-168053;R-HSA-198746;R-HSA-168184;R-HSA-203797
R-HSA-2555396	Mitotic Metaphase and Anaphase	34	196	0.0206446	0.994008	0.994008	6	12	Homo sapiens	P04350;O43242;Q71U36;G3V1U9;A8K7B7;A8MUB1;P30153;P68371;A6NHL2;G5E972;P68366;P42166;Q9BQE3;P28065;Q3MIH3;P28066;P42167;Q53XL8;A2ACR1;Q5I6Y6;Q06323;Q96C32;P68363;Q5I6Y4;Q5PY61;B4DR63;A2T926;P28074;Q6UYC3;P02545;P20700;Q8TAA3;Q6NW36;O14818;B4DV12;P51665;P62191;Q9H4B7;A6NJG9;P25788;P25789;P25786;H0YNE3;B2RDW1;Q9NY65;B4E2V4;P62979;Q13509;Q5U5U6;P62987;P0CG48;Q9BVA1;Q13885;P0CG47;P49721	P04350;O43242;P25788;P25789;Q71U36;P25786;P30153;Q9NY65;P42167-1;P68371;A6NHL2;P62979;P68366;Q9BQE3;P28065;P28066;P02545-1;P02545-2;Q13509;Q06323;P68363;P28074;P62987;P0CG48;O14818;Q8TAA3;P20700;Q9BVA1;P51665;Q13885;P49721;P0CG47;P62191;Q9H4B7	R-HSA-2995376;R-HSA-174202;R-HSA-2467809;R-HSA-2467811;R-HSA-174144;R-HSA-2995388
R-HSA-381771	Synthesis, secretion, and inactivation of Glucagon-like Peptide-1 (GLP-1)	1	20	0.00210659	0.994088	0.994088	1	6	Homo sapiens	B4DGU4;P35222	P35222-1	R-HSA-381799
R-HSA-450294	MAP kinase activation in TLR cascade	7	60	0.00631978	0.99411	0.99411	12	32	Homo sapiens	A8K7B7;Q5U5U6;Q96C32;P30153;B2RDW1;Q5PY61;P62987;P62979;P0CG48;P63208;B4DV12;P28482;Q1HBJ4;P0CG47;Q3MIH3	P62987;P62979;P0CG48;P63208;P28482;P30153;P0CG47	R-HSA-5684250;R-HSA-450325;R-HSA-198756;R-HSA-5684248;R-HSA-450337;R-HSA-5684273;R-HSA-168053;R-HSA-198731;R-HSA-198746;R-HSA-450346;R-HSA-203797;R-HSA-199959
R-HSA-975634	Retinoid metabolism and transport	4	42	0.00442385	0.994202	0.994202	9	25	Homo sapiens	P02649;B0YIW2;A3KPE2;P02656;P02652;P02647	P02649;P02656;P02652;P02647	R-HSA-2429643;R-HSA-2187332;R-HSA-2424254;R-HSA-2395764;R-HSA-2404131;R-HSA-2395784;R-HSA-2404140;R-HSA-2395768;R-HSA-2423785
R-HSA-379724	tRNA Aminoacylation	4	42	0.00442385	0.994202	0.994202	5	42	Homo sapiens	B4E363;Q9Y285;Q6IBR2;P49588;P41250;P49591;B4DR45	Q9Y285;P49588;P41250;P49591	R-HSA-380240;R-HSA-380048;R-HSA-379848;R-HSA-379864;R-HSA-379992
R-HSA-1834949	Cytosolic sensors of pathogen-associated DNA	8	66	0.00695176	0.99439	0.99439	10	45	Homo sapiens	Q5U5U6;Q96C32;B2RDW1;Q5PY61;P35222;P62987;P62979;P0CG48;Q08211;B4DV12;B4DGU4;P09429;P0CG47;Q3MIH3;P04271	P62987;P62979;Q08211;P0CG48;P09429;P0CG47;P04271;P35222	R-HSA-3249386;R-HSA-3134901;R-HSA-3134914;R-HSA-168166;R-HSA-3134946;R-HSA-3134883;R-HSA-3134953;R-HSA-3134954;R-HSA-3134904;R-HSA-3134804
R-HSA-5601884	PIWI-interacting RNA (piRNA) biogenesis	2	29	0.00305456	0.99505	0.99505	4	15	Homo sapiens	P07900;Q96J94	P07900;Q96J94	R-HSA-5615682;R-HSA-5601883;R-HSA-5629203;R-HSA-5601888
R-HSA-1474228	Degradation of the extracellular matrix	21	135	0.0142195	0.995074	0.995074	37	100	Homo sapiens	P17655;P02751;Q99715;P02461;B7ZLF0;P08246;E9PCU0;D2JYH5;Q05707;P01023;P12110;Q6FH10;P12111;Q149N0;P07858;P02452;P35556;P35555;Q54A51;P08123;P07585;P12109;P04632;P07339;P12107;P16070;D9ZGF2	P02751;P17655;P12110;P12111;P35613;P02452;P07858;Q99715;P35556;P35555;P02461;P08123;P08246;P07585;P12109;P04632;P07339;P12107;Q05707;P16070;P01023	R-HSA-1474213;R-HSA-2534248;R-HSA-2533950;R-HSA-2514823;R-HSA-1454781;R-HSA-2533944;R-HSA-1566962;R-HSA-1474210;R-HSA-1454838;R-HSA-1592316;R-HSA-1604712;R-HSA-1592398;R-HSA-2514831;R-HSA-3785684;R-HSA-2485148;R-HSA-2473584;R-HSA-2168923;R-HSA-1564117;R-HSA-2514772;R-HSA-1454822;R-HSA-1454757;R-HSA-2534260;R-HSA-2473596;R-HSA-1564112;R-HSA-3828025;R-HSA-2537499;R-HSA-1458433;R-HSA-8848658;R-HSA-1…
R-HSA-5620916	VxPx cargo-targeting to cilium	1	21	0.00221192	0.995427	0.995427	7	10	Homo sapiens	P62491;B4DT13	P62491	R-HSA-5623525;R-HSA-5623524;R-HSA-5623527;R-HSA-5623521;R-HSA-5623519;R-HSA-5620921;R-HSA-5623513
R-HSA-6804115	TP53 regulates transcription of additional cell cycle genes whose exact role in the p53 pathway remain uncertain	1	21	0.00221192	0.995427	0.995427	1	14	Homo sapiens	P06748	P06748	R-HSA-6801675
R-HSA-379726	Mitochondrial tRNA aminoacylation	1	21	0.00221192	0.995427	0.995427	1	21	Homo sapiens	P41250	P41250	R-HSA-380240
R-HSA-975155	MyD88 dependent cascade initiated on endosome	11	84	0.00884769	0.995485	0.995485	20	62	Homo sapiens	A8K7B7;Q96C32;P30153;P61088;Q5U5U6;B2RDW1;Q5PY61;P62987;P62979;P0CG48;Q08211;P63208;B4DV12;Q1HBJ4;P28482;P09429;P0CG47;Q3MIH3;P04271	P62987;P62979;P0CG48;Q08211;P63208;P28482;P61088;P30153;P09429;P0CG47;P04271	R-HSA-975122;R-HSA-198756;R-HSA-168166;R-HSA-450337;R-HSA-198731;R-HSA-450346;R-HSA-199959;R-HSA-975103;R-HSA-450358;R-HSA-450325;R-HSA-5684250;R-HSA-5684248;R-HSA-975097;R-HSA-5684273;R-HSA-168053;R-HSA-975147;R-HSA-198746;R-HSA-975118;R-HSA-168184;R-HSA-203797
R-HSA-168181	Toll Like Receptor 7/8 (TLR7/8) Cascade	11	84	0.00884769	0.995485	0.995485	20	63	Homo sapiens	A8K7B7;Q96C32;P30153;P61088;Q5U5U6;B2RDW1;Q5PY61;P62987;P62979;P0CG48;Q08211;P63208;B4DV12;Q1HBJ4;P28482;P09429;P0CG47;Q3MIH3;P04271	P62987;P62979;P0CG48;Q08211;P63208;P28482;P61088;P30153;P09429;P0CG47;P04271	R-HSA-975122;R-HSA-198756;R-HSA-168166;R-HSA-450337;R-HSA-198731;R-HSA-450346;R-HSA-199959;R-HSA-975103;R-HSA-450358;R-HSA-450325;R-HSA-5684250;R-HSA-5684248;R-HSA-975097;R-HSA-5684273;R-HSA-168053;R-HSA-975147;R-HSA-198746;R-HSA-975118;R-HSA-168184;R-HSA-203797
R-HSA-180746	Nuclear import of Rev protein	3	37	0.0038972	0.995825	0.995825	7	7	Homo sapiens	Q14974;B5MDF5;A8K3Z8;P62826;B4DV51;P06748	Q14974;P62826;P06748	R-HSA-180710;R-HSA-180709;R-HSA-180725;R-HSA-180728;R-HSA-180736;R-HSA-180732;R-HSA-180687
R-HSA-450282	MAPK targets/ Nuclear events mediated by MAP kinases	2	30	0.00315989	0.996056	0.996056	7	16	Homo sapiens	A8K7B7;P28482;Q1HBJ4;P30153	P28482;P30153	R-HSA-450325;R-HSA-198756;R-HSA-168053;R-HSA-198731;R-HSA-198746;R-HSA-203797;R-HSA-199959
R-HSA-196071	Metabolism of steroid hormones	2	30	0.00315989	0.996056	0.996056	2	30	Homo sapiens	P15121;Q53GQ0	P15121;Q53GQ0	R-HSA-193064;R-HSA-196060
R-HSA-6811438	Intra-Golgi traffic	4	44	0.00463451	0.996067	0.996067	7	10	Homo sapiens	O15498;P46459;A4D2J0;B4DFA2;P84077;B4DK44;B4DR94;Q9H115	O15498;P46459;P84077;Q9H115	R-HSA-8847883;R-HSA-8847880;R-HSA-8847875;R-HSA-8847637;R-HSA-8847638;R-HSA-8847544;R-HSA-8847635
R-HSA-15869	Metabolism of nucleotides	12	91	0.009585	0.996416	0.996416	23	119	Homo sapiens	H9ZYJ2;B1ALW1;P00390;Q9BY32;P04040;Q32Q12;P15531;Q9Y2T3;P27144;P35754;P54819;P22392;O60744;Q6FGX9;P10599;P00568;G3V213;Q9UKK9	Q9Y2T3;P35754;P27144;P54819;P22392;P10599;P00568;Q9BY32;P04040;P00390-2;Q9UKK9;P15531	R-HSA-482619;R-HSA-2393939;R-HSA-110145;R-HSA-71682;R-HSA-74220;R-HSA-110144;R-HSA-111804;R-HSA-111805;R-HSA-111806;R-HSA-482621;R-HSA-111742;R-HSA-6788798;R-HSA-2509838;R-HSA-76031;R-HSA-73548;R-HSA-74255;R-HSA-111746;R-HSA-110141;R-HSA-2509831;R-HSA-75125;R-HSA-73646;R-HSA-111751;R-HSA-2509827
R-HSA-389513	CTLA4 inhibitory signaling	1	22	0.00231725	0.996463	0.996463	4	5	Homo sapiens	A8K7B7;P30153	P30153	R-HSA-390329;R-HSA-388809;R-HSA-388833;R-HSA-389532
R-HSA-110373	Resolution of AP sites via the multiple-nucleotide patch replacement pathway	1	22	0.00231725	0.996463	0.996463	5	18	Homo sapiens	P09874	P09874	R-HSA-5651828;R-HSA-5649883;R-HSA-5651739;R-HSA-5651723;R-HSA-5649873
R-HSA-69273	Cyclin A/B1 associated events during G2/M transition	1	22	0.00231725	0.996463	0.996463	1	24	Homo sapiens	A8K7B7;P30153	P30153	R-HSA-4088141
R-HSA-6806667	Metabolism of fat-soluble vitamins	5	51	0.00537181	0.996505	0.996505	16	38	Homo sapiens	P02649;B0YIW2;A3KPE2;P02774;P02656;P02652;P02647	P02649;P02774;P02656;P02652;P02647	R-HSA-209760;R-HSA-350147;R-HSA-209944;R-HSA-2395764;R-HSA-2404131;R-HSA-209738;R-HSA-2404140;R-HSA-2395768;R-HSA-350186;R-HSA-350158;R-HSA-2423785;R-HSA-2429643;R-HSA-2187332;R-HSA-2424254;R-HSA-2395784;R-HSA-350168
R-HSA-5620920	Cargo trafficking to the periciliary membrane	5	51	0.00537181	0.996505	0.996505	8	27	Homo sapiens	P49368;P17987;P78371;B4DUR8;B4DQH4;P50990;B4DEM7;P62491;B4DT13	P49368;P17987;P78371;P50990;P62491	R-HSA-5623525;R-HSA-5623524;R-HSA-5623527;R-HSA-5623521;R-HSA-5623519;R-HSA-5624125;R-HSA-5620921;R-HSA-5623513
R-HSA-8848021	Signaling by PTK6	8	69	0.00726775	0.996545	0.996545	10	52	Homo sapiens	Q5U5U6;Q96C32;B2RDW1;Q5PY61;P23246;P63000;A4D2P0;P62987;P62979;P0CG48;A4D2P1;B4DV12;P61586;P0CG47;Q14956;Q3MIH3	P62987;P62979;P0CG48;P61586;Q14956;P23246;P0CG47;P63000	R-HSA-8848829;R-HSA-8857565;R-HSA-8848618;R-HSA-8857549;R-HSA-8857583;R-HSA-8849082;R-HSA-8849085;R-HSA-8857577;R-HSA-8849463;R-HSA-8857555
R-HSA-5620912	Anchoring of the basal body to the plasma membrane	13	97	0.010217	0.996722	0.996722	9	9	Homo sapiens	P07437;P04350;Q71U36;G3V1U9;Q13561;A8K7B7;A8MUB1;P30153;Q15019;P62491;P61981;P68371;B4DT13;P07900;P62258;P68366;Q14204;Q5SU16	P04350;P07437;P07900;Q71U36;P62258;Q14204;P68366;Q13561;Q15019;P30153;P62491;P61981;P68371	R-HSA-5617816;R-HSA-5626227;R-HSA-5626228;R-HSA-5638009;R-HSA-5626681;R-HSA-5626223;R-HSA-5626699;R-HSA-5638014;R-HSA-5626220
R-HSA-176033	Interactions of Vpr with host cellular proteins	4	45	0.00473984	0.996767	0.996767	3	4	Homo sapiens	Q6I9V5;P05141;P12236;P17096;P12235	P05141;P12236;P17096;P12235	R-HSA-180627;R-HSA-180905;R-HSA-180622
R-HSA-75893	TNF signaling	4	45	0.00473984	0.996767	0.996767	3	28	Homo sapiens	P62987;P62979;P0CG48;B4DV12;Q5U5U6;Q96C32;B2RDW1;Q5PY61;P0CG47;Q3MIH3	P62987;P62979;P0CG48;P0CG47	R-HSA-5357845;R-HSA-5357757;R-HSA-5693108
R-HSA-2467813	Separation of Sister Chromatids	30	183	0.0192753	0.996793	0.996793	4	8	Homo sapiens	P04350;O43242;P25788;P25789;Q71U36;P25786;G3V1U9;A8K7B7;A8MUB1;P30153;H0YNE3;B2RDW1;Q9NY65;B4E2V4;P68371;A6NHL2;P62979;P68366;Q9BQE3;P28065;Q3MIH3;P28066;Q13509;Q53XL8;A2ACR1;Q06323;Q96C32;P68363;Q5U5U6;Q5PY61;B4DR63;P28074;P62987;P0CG48;O14818;Q6NW36;Q8TAA3;Q9BVA1;B4DV12;P51665;Q13885;P0CG47;P49721;P62191;A6NJG9;Q9H4B7	P04350;O43242;P25788;P25789;P25786;Q71U36;P30153;Q9NY65;P68371;A6NHL2;P62979;P68366;Q9BQE3;P28065;P28066;Q13509;Q06323;P68363;P28074;P62987;P0CG48;O14818;Q8TAA3;Q9BVA1;P51665;Q13885;P49721;P0CG47;P62191;Q9H4B7	R-HSA-174202;R-HSA-2467809;R-HSA-2467811;R-HSA-174144
R-HSA-4641262	Disassembly of the destruction complex and recruitment of AXIN to the membrane	2	31	0.00326522	0.996859	0.996859	2	7	Homo sapiens	A8K7B7;P30153;B4DGU4;P35222	P30153;P35222	R-HSA-201685;R-HSA-3601585
R-HSA-168138	Toll Like Receptor 9 (TLR9) Cascade	11	87	0.00916368	0.997107	0.997107	20	66	Homo sapiens	A8K7B7;Q96C32;P30153;P61088;Q5U5U6;B2RDW1;Q5PY61;P62987;P62979;P0CG48;Q08211;P63208;B4DV12;Q1HBJ4;P28482;P09429;P0CG47;Q3MIH3;P04271	P62987;P62979;P0CG48;Q08211;P63208;P28482;P61088;P30153;P09429;P0CG47;P04271	R-HSA-975122;R-HSA-198756;R-HSA-168166;R-HSA-450337;R-HSA-198731;R-HSA-450346;R-HSA-199959;R-HSA-975103;R-HSA-450358;R-HSA-450325;R-HSA-5684250;R-HSA-5684248;R-HSA-975097;R-HSA-5684273;R-HSA-168053;R-HSA-975147;R-HSA-198746;R-HSA-975118;R-HSA-168184;R-HSA-203797
R-HSA-163841	Gamma carboxylation, hypusine formation and arylsulfatase activation	3	39	0.00410786	0.997255	0.997255	7	39	Homo sapiens	P13639;Q9GZV4;P63241	P13639;Q9GZV4;P63241	R-HSA-204617;R-HSA-5358494;R-HSA-5358475;R-HSA-5358484;R-HSA-5367022;R-HSA-204662;R-HSA-204647
R-HSA-429947	Deadenylation of mRNA	1	23	0.00242258	0.997264	0.997264	3	3	Homo sapiens	J3QLC4;P60842	P60842	R-HSA-429992;R-HSA-430021;R-HSA-429955
R-HSA-203927	MicroRNA (miRNA) biogenesis	1	23	0.00242258	0.997264	0.997264	2	7	Homo sapiens	B5MDF5;A8K3Z8;P62826;B4DV51	P62826	R-HSA-203922;R-HSA-203906
R-HSA-400508	Incretin synthesis, secretion, and inactivation	1	23	0.00242258	0.997264	0.997264	1	12	Homo sapiens	B4DGU4;P35222	P35222-1	R-HSA-381799
R-HSA-69242	S Phase	18	125	0.0131662	0.997409	0.997409	11	54	Homo sapiens	P25788;O43242;P25789;P25786;H0YNE3;B2RDW1;B4E2V4;P62979;P63208;P28065;Q3MIH3;P28066;Q53XL8;A2ACR1;Q06323;Q96C32;Q5U5U6;Q5PY61;B4DR63;P28074;P62987;P0CG48;Q8TAA3;Q6NW36;O14818;B4DV12;P51665;P0CG47;P49721;P62191;A6NJG9	O43242;P25788;P25789;P25786;Q06323;P62987;P28074;P62979;P0CG48;O14818;Q8TAA3;P63208;P51665;P49721;P28065;P0CG47;P62191;P28066	R-HSA-75824;R-HSA-75825;R-HSA-69015;R-HSA-187545;R-HSA-68948;R-HSA-187575;R-HSA-69016;R-HSA-187574;R-HSA-68946;R-HSA-187552;R-HSA-68947
R-HSA-1489509	DAG and IP3 signaling	2	32	0.00337055	0.997502	0.997502	7	17	Homo sapiens	O43865;B4DJ51;P62158	O43865;P62158	R-HSA-111956;R-HSA-112282;R-HSA-169683;R-HSA-111915;R-HSA-74448;R-HSA-111966;R-HSA-111913
R-HSA-352230	Amino acid transport across the plasma membrane	2	32	0.00337055	0.997502	0.997502	10	34	Homo sapiens	P08195;P43007;J3KPF3	P08195;P43007	R-HSA-376200;R-HSA-352371;R-HSA-352354;R-HSA-352364;R-HSA-352232;R-HSA-379415;R-HSA-352191;R-HSA-378513;R-HSA-352347;R-HSA-379426
R-HSA-5663205	Infectious disease	80	417	0.0439225	0.997564	0.997564	118	303	Homo sapiens	P36578;P62750;Q2VPS2;P08865;A4D2P0;Q16623;Q7Z451;A4D2P1;Q7L1I2;A8K9U8;Q7Z5K3;P47914;P28065;Q3MIH3;P23396;P62851;P28066;P49207;P39019;Q5PY61;P28074;B4DR63;P08238;P21579;Q8TAA3;Q6NW36;O95782;B4DV51;A8MUS3;A6NJG9;B2R491;O00410;P39023;F5H1S2;Q14974;Q75ME0;B4DGP8;G5E9L2;P30050;Q5JR94;P62249;Q6I9V5;P62979;G3V203;F8VWC5;O94973;P63208;P62906;P62241;P62701;P27824;P05387;P05386;C9JB50;P42766;P05388;P12236;…	O43242;P36578;P62750;P21926;Q07020;P08865;P63010;Q16623;Q7L1I2;P62424;P47914;P62826;P28065;P53680;P23396;P84077;P62851;P28066;P15880;P02788;Q02543;P49207;P39019;Q06323;P60880;P06748;P63000;P28074;P08238;P21579;O14818;Q8TAA3;P62917;P51665;O95782;P62191;Q96CW1;P39023;O00410;P18124;P25788;P25789;Q14974;P25786;P46779;P27797;P30050;P62249;P05141;P62979;P07900;O94973;P63208;P61266;P62906;P62241;P46782;…	R-HSA-192704;R-HSA-5250972;R-HSA-5250962;R-HSA-1176059;R-HSA-167633;R-HSA-167637;R-HSA-182795;R-HSA-173111;R-HSA-173115;R-HSA-5336413;R-HSA-5336420;R-HSA-5336421;R-HSA-180630;R-HSA-5336422;R-HSA-5336417;R-HSA-180627;R-HSA-192746;R-HSA-180905;R-HSA-175250;R-HSA-180632;R-HSA-180634;R-HSA-5250986;R-HSA-5250979;R-HSA-5244424;R-HSA-180622;R-HSA-5244428;R-HSA-182876;R-HSA-182171;R-HSA-180725;R-HSA-1807…
R-HSA-2142753	Arachidonic acid metabolism	5	53	0.00558247	0.997595	0.997595	7	59	Homo sapiens	Q15185;P36269;B4DHP2;B4DP11;B4DP21;P09960;B4DPK3;Q14914;B4DEH5;F5GY50;P16152	Q15185;P36269;P09960;Q14914;P16152	R-HSA-2161651;R-HSA-265295;R-HSA-266072;R-HSA-266046;R-HSA-2161567;R-HSA-2161692;R-HSA-2161844
R-HSA-177243	Interactions of Rev with host cellular proteins	3	40	0.00421319	0.997778	0.997778	13	16	Homo sapiens	Q14974;B5MDF5;A8K3Z8;P62826;B4DV51;P06748	Q14974;P62826;P06748	R-HSA-165034;R-HSA-180710;R-HSA-180709;R-HSA-180725;R-HSA-165055;R-HSA-180739;R-HSA-180728;R-HSA-180736;R-HSA-165043;R-HSA-165028;R-HSA-180732;R-HSA-180687;R-HSA-165047
R-HSA-1251985	Nuclear signaling by ERBB4	3	40	0.00421319	0.997778	0.997778	4	29	Homo sapiens	P63208;P14136;P04271	P63208;P14136;P04271	R-HSA-1370500;R-HSA-1170539;R-HSA-1253321;R-HSA-976991
R-HSA-5673001	RAF/MAP kinase cascade	43	249	0.0262271	0.99784	0.99784	32	39	Homo sapiens	P46940;O43242;Q01082;Q1KLZ0;A8K7B7;P60709;P30153;P13591;P31946;Q32Q65;D9IAI1;Q9UQM7;P28065;Q3MIH3;P28066;P02679;Q7LDD5;Q9Y490;P02675;Q53XL8;B2ZZ89;A2ACR1;Q06323;Q96C32;A8K3E4;Q5PY61;Q13813;B4DR63;P28074;B4DJ51;B1AKZ3;B1AKZ4;A8KAH9;O14818;Q6NW36;Q8TAA3;B4DV12;P51665;Q13554;P62191;A6NJG9;P02751;P25788;P18206;P25789;P25786;A8K161;H0YNE3;P30086;Q15121;B2RDW1;B4E2V4;P62158;B7ZLF0;P62979;P35232;Q1HBJ4;…	P46940;P02751;O43242;Q01082;P25788;P18206;P25789;P25786;P60709;P13591;P30153;P30086;Q15121;P31946;P62158;P62979;P35232;Q9UQM7;P28482;P28065;P61224;P62834;P28066;P02671;P02679;Q9Y490;P39905;P02675;Q06323;Q9Y2Q5;P07196;Q13813;P28074;P62987;P0CG48;O14818;Q8TAA3;P63261;P51665;Q13554;P49721;P0CG47;P62191	R-HSA-5674130;R-HSA-5672978;R-HSA-5675417;R-HSA-5674132;R-HSA-5672980;R-HSA-5674373;R-HSA-5675206;R-HSA-5672960;R-HSA-5672961;R-HSA-5674387;R-HSA-5674385;R-HSA-5672965;R-HSA-5672966;R-HSA-5672969;R-HSA-5658424;R-HSA-5672972;R-HSA-5672973;R-HSA-5658430;R-HSA-5675376;R-HSA-5672951;R-HSA-5672950;R-HSA-5672954;R-HSA-5672957;R-HSA-5672958;R-HSA-5675433;R-HSA-5675194;R-HSA-5674366;R-HSA-5675198;R-HSA-5…
R-HSA-112412	SOS-mediated signalling	43	249	0.0262271	0.99784	0.99784	32	41	Homo sapiens	P46940;O43242;Q01082;Q1KLZ0;A8K7B7;P60709;P30153;P13591;P31946;Q32Q65;D9IAI1;Q9UQM7;P28065;Q3MIH3;P28066;P02679;Q7LDD5;Q9Y490;P02675;Q53XL8;B2ZZ89;A2ACR1;Q06323;Q96C32;A8K3E4;Q5PY61;Q13813;B4DR63;P28074;B4DJ51;B1AKZ3;B1AKZ4;A8KAH9;O14818;Q6NW36;Q8TAA3;B4DV12;P51665;Q13554;P62191;A6NJG9;P02751;P25788;P18206;P25789;P25786;A8K161;H0YNE3;P30086;Q15121;B2RDW1;B4E2V4;P62158;B7ZLF0;P62979;P35232;Q1HBJ4;…	P46940;P02751;O43242;Q01082;P25788;P18206;P25789;P25786;P60709;P13591;P30153;P30086;Q15121;P31946;P62158;P62979;P35232;Q9UQM7;P28482;P28065;P61224;P62834;P28066;P02671;P02679;Q9Y490;P39905;P02675;Q06323;Q9Y2Q5;P07196;Q13813;P28074;P62987;P0CG48;O14818;Q8TAA3;P63261;P51665;Q13554;P49721;P0CG47;P62191	R-HSA-5674130;R-HSA-5672978;R-HSA-5675417;R-HSA-5674132;R-HSA-5672980;R-HSA-5674373;R-HSA-5675206;R-HSA-5672960;R-HSA-5672961;R-HSA-5674387;R-HSA-5674385;R-HSA-5672965;R-HSA-5672966;R-HSA-5672969;R-HSA-5658424;R-HSA-5672972;R-HSA-5672973;R-HSA-5658430;R-HSA-5675376;R-HSA-5672951;R-HSA-5672950;R-HSA-5672954;R-HSA-5672957;R-HSA-5672958;R-HSA-5675433;R-HSA-5675194;R-HSA-5674366;R-HSA-5675198;R-HSA-5…
R-HSA-179812	GRB2 events in EGFR signaling	43	249	0.0262271	0.99784	0.99784	32	42	Homo sapiens	P46940;O43242;Q01082;Q1KLZ0;A8K7B7;P60709;P30153;P13591;P31946;Q32Q65;D9IAI1;Q9UQM7;P28065;Q3MIH3;P28066;P02679;Q7LDD5;Q9Y490;P02675;Q53XL8;B2ZZ89;A2ACR1;Q06323;Q96C32;A8K3E4;Q5PY61;Q13813;B4DR63;P28074;B4DJ51;B1AKZ3;B1AKZ4;A8KAH9;O14818;Q6NW36;Q8TAA3;B4DV12;P51665;Q13554;P62191;A6NJG9;P02751;P25788;P18206;P25789;P25786;A8K161;H0YNE3;P30086;Q15121;B2RDW1;B4E2V4;P62158;B7ZLF0;P62979;P35232;Q1HBJ4;…	P46940;P02751;O43242;Q01082;P25788;P18206;P25789;P25786;P60709;P13591;P30153;P30086;Q15121;P31946;P62158;P62979;P35232;Q9UQM7;P28482;P28065;P61224;P62834;P28066;P02671;P02679;Q9Y490;P39905;P02675;Q06323;Q9Y2Q5;P07196;Q13813;P28074;P62987;P0CG48;O14818;Q8TAA3;P63261;P51665;Q13554;P49721;P0CG47;P62191	R-HSA-5674130;R-HSA-5672978;R-HSA-5675417;R-HSA-5674132;R-HSA-5672980;R-HSA-5674373;R-HSA-5675206;R-HSA-5672960;R-HSA-5672961;R-HSA-5674387;R-HSA-5674385;R-HSA-5672965;R-HSA-5672966;R-HSA-5672969;R-HSA-5658424;R-HSA-5672972;R-HSA-5672973;R-HSA-5658430;R-HSA-5675376;R-HSA-5672951;R-HSA-5672950;R-HSA-5672954;R-HSA-5672957;R-HSA-5672958;R-HSA-5675433;R-HSA-5675194;R-HSA-5674366;R-HSA-5675198;R-HSA-5…
R-HSA-180336	SHC1 events in EGFR signaling	43	249	0.0262271	0.99784	0.99784	32	43	Homo sapiens	P46940;O43242;Q01082;Q1KLZ0;A8K7B7;P60709;P30153;P13591;P31946;Q32Q65;D9IAI1;Q9UQM7;P28065;Q3MIH3;P28066;P02679;Q7LDD5;Q9Y490;P02675;Q53XL8;B2ZZ89;A2ACR1;Q06323;Q96C32;A8K3E4;Q5PY61;Q13813;B4DR63;P28074;B4DJ51;B1AKZ3;B1AKZ4;A8KAH9;O14818;Q6NW36;Q8TAA3;B4DV12;P51665;Q13554;P62191;A6NJG9;P02751;P25788;P18206;P25789;P25786;A8K161;H0YNE3;P30086;Q15121;B2RDW1;B4E2V4;P62158;B7ZLF0;P62979;P35232;Q1HBJ4;…	P46940;P02751;O43242;Q01082;P25788;P18206;P25789;P25786;P60709;P13591;P30153;P30086;Q15121;P31946;P62158;P62979;P35232;Q9UQM7;P28482;P28065;P61224;P62834;P28066;P02671;P02679;Q9Y490;P39905;P02675;Q06323;Q9Y2Q5;P07196;Q13813;P28074;P62987;P0CG48;O14818;Q8TAA3;P63261;P51665;Q13554;P49721;P0CG47;P62191	R-HSA-5674130;R-HSA-5672978;R-HSA-5675417;R-HSA-5674132;R-HSA-5672980;R-HSA-5674373;R-HSA-5675206;R-HSA-5672960;R-HSA-5672961;R-HSA-5674387;R-HSA-5674385;R-HSA-5672965;R-HSA-5672966;R-HSA-5672969;R-HSA-5658424;R-HSA-5672972;R-HSA-5672973;R-HSA-5658430;R-HSA-5675376;R-HSA-5672951;R-HSA-5672950;R-HSA-5672954;R-HSA-5672957;R-HSA-5672958;R-HSA-5675433;R-HSA-5675194;R-HSA-5674366;R-HSA-5675198;R-HSA-5…
R-HSA-1250347	SHC1 events in ERBB4 signaling	43	249	0.0262271	0.99784	0.99784	32	43	Homo sapiens	P46940;O43242;Q01082;Q1KLZ0;A8K7B7;P60709;P30153;P13591;P31946;Q32Q65;D9IAI1;Q9UQM7;P28065;Q3MIH3;P28066;P02679;Q7LDD5;Q9Y490;P02675;Q53XL8;B2ZZ89;A2ACR1;Q06323;Q96C32;A8K3E4;Q5PY61;Q13813;B4DR63;P28074;B4DJ51;B1AKZ3;B1AKZ4;A8KAH9;O14818;Q6NW36;Q8TAA3;B4DV12;P51665;Q13554;P62191;A6NJG9;P02751;P25788;P18206;P25789;P25786;A8K161;H0YNE3;P30086;Q15121;B2RDW1;B4E2V4;P62158;B7ZLF0;P62979;P35232;Q1HBJ4;…	P46940;P02751;O43242;Q01082;P25788;P18206;P25789;P25786;P60709;P13591;P30153;P30086;Q15121;P31946;P62158;P62979;P35232;Q9UQM7;P28482;P28065;P61224;P62834;P28066;P02671;P02679;Q9Y490;P39905;P02675;Q06323;Q9Y2Q5;P07196;Q13813;P28074;P62987;P0CG48;O14818;Q8TAA3;P63261;P51665;Q13554;P49721;P0CG47;P62191	R-HSA-5674130;R-HSA-5672978;R-HSA-5675417;R-HSA-5674132;R-HSA-5672980;R-HSA-5674373;R-HSA-5675206;R-HSA-5672960;R-HSA-5672961;R-HSA-5674387;R-HSA-5674385;R-HSA-5672965;R-HSA-5672966;R-HSA-5672969;R-HSA-5658424;R-HSA-5672972;R-HSA-5672973;R-HSA-5658430;R-HSA-5675376;R-HSA-5672951;R-HSA-5672950;R-HSA-5672954;R-HSA-5672957;R-HSA-5672958;R-HSA-5675433;R-HSA-5675194;R-HSA-5674366;R-HSA-5675198;R-HSA-5…
R-HSA-982772	Growth hormone receptor signaling	1	24	0.00252791	0.997884	0.997884	1	28	Homo sapiens	P28482;Q1HBJ4	P28482	R-HSA-1168459
R-HSA-1236974	ER-Phagosome pathway	19	132	0.0139035	0.997955	0.997955	2	5	Homo sapiens	P25788;O43242;P25789;P25786;P27797;H0YNE3;B2RDW1;B4E2V4;P62979;P28065;Q3MIH3;P28066;P30101;Q53XL8;A2ACR1;Q06323;Q96C32;Q5U5U6;Q5PY61;B4DR63;P28074;P62987;P0CG48;Q8TAA3;Q6NW36;O14818;B4DV12;P51665;P0CG47;P49721;P62191;A6NJG9	P30101;O43242;P25788;P25789;P25786;P27797;Q06323;P62987;P28074;P62979;P0CG48;O14818;Q8TAA3;P51665;P49721;P28065;P0CG47;P62191;P28066	R-HSA-1236971;R-HSA-1236935
R-HSA-5694530	Cargo concentration in the ER	2	33	0.00347588	0.998014	0.998014	3	12	Homo sapiens	P13987;Q6FHM9;E9KL23;P01009	P13987;P01009	R-HSA-5694428;R-HSA-5694522;R-HSA-5694410
R-HSA-2514859	Inactivation, recovery and regulation of the phototransduction cascade	2	33	0.00347588	0.998014	0.998014	4	19	Homo sapiens	B4DJ51;P62873;Q1RMY8;P62158	P62873;P62158	R-HSA-74882;R-HSA-6786205;R-HSA-3229181;R-HSA-74448
R-HSA-389356	CD28 co-stimulation	2	33	0.00347588	0.998014	0.998014	3	19	Homo sapiens	A4D2P0;A4D2P1;P60953;P63000	P60953;P63000	R-HSA-389348;R-HSA-389350;R-HSA-389788
R-HSA-5654706	FRS-mediated FGFR3 signaling	43	250	0.0263324	0.998039	0.998039	32	47	Homo sapiens	P46940;O43242;Q01082;Q1KLZ0;A8K7B7;P60709;P30153;P13591;P31946;Q32Q65;D9IAI1;Q9UQM7;P28065;Q3MIH3;P28066;P02679;Q7LDD5;Q9Y490;P02675;Q53XL8;B2ZZ89;A2ACR1;Q06323;Q96C32;A8K3E4;Q5PY61;Q13813;B4DR63;P28074;B4DJ51;B1AKZ3;B1AKZ4;A8KAH9;O14818;Q6NW36;Q8TAA3;B4DV12;P51665;Q13554;P62191;A6NJG9;P02751;P25788;P18206;P25789;P25786;A8K161;H0YNE3;P30086;Q15121;B2RDW1;B4E2V4;P62158;B7ZLF0;P62979;P35232;Q1HBJ4;…	P46940;P02751;O43242;Q01082;P25788;P18206;P25789;P25786;P60709;P13591;P30153;P30086;Q15121;P31946;P62158;P62979;P35232;Q9UQM7;P28482;P28065;P61224;P62834;P28066;P02671;P02679;Q9Y490;P39905;P02675;Q06323;Q9Y2Q5;P07196;Q13813;P28074;P62987;P0CG48;O14818;Q8TAA3;P63261;P51665;Q13554;P49721;P0CG47;P62191	R-HSA-5674130;R-HSA-5672978;R-HSA-5675417;R-HSA-5674132;R-HSA-5672980;R-HSA-5674373;R-HSA-5675206;R-HSA-5672960;R-HSA-5672961;R-HSA-5674387;R-HSA-5674385;R-HSA-5672965;R-HSA-5672966;R-HSA-5672969;R-HSA-5658424;R-HSA-5672972;R-HSA-5672973;R-HSA-5658430;R-HSA-5675376;R-HSA-5672951;R-HSA-5672950;R-HSA-5672954;R-HSA-5672957;R-HSA-5672958;R-HSA-5675433;R-HSA-5675194;R-HSA-5674366;R-HSA-5675198;R-HSA-5…
R-HSA-5654693	FRS-mediated FGFR1 signaling	43	250	0.0263324	0.998039	0.998039	32	47	Homo sapiens	P46940;O43242;Q01082;Q1KLZ0;A8K7B7;P60709;P30153;P13591;P31946;Q32Q65;D9IAI1;Q9UQM7;P28065;Q3MIH3;P28066;P02679;Q7LDD5;Q9Y490;P02675;Q53XL8;B2ZZ89;A2ACR1;Q06323;Q96C32;A8K3E4;Q5PY61;Q13813;B4DR63;P28074;B4DJ51;B1AKZ3;B1AKZ4;A8KAH9;O14818;Q6NW36;Q8TAA3;B4DV12;P51665;Q13554;P62191;A6NJG9;P02751;P25788;P18206;P25789;P25786;A8K161;H0YNE3;P30086;Q15121;B2RDW1;B4E2V4;P62158;B7ZLF0;P62979;P35232;Q1HBJ4;…	P46940;P02751;O43242;Q01082;P25788;P18206;P25789;P25786;P60709;P13591;P30153;P30086;Q15121;P31946;P62158;P62979;P35232;Q9UQM7;P28482;P28065;P61224;P62834;P28066;P02671;P02679;Q9Y490;P39905;P02675;Q06323;Q9Y2Q5;P07196;Q13813;P28074;P62987;P0CG48;O14818;Q8TAA3;P63261;P51665;Q13554;P49721;P0CG47;P62191	R-HSA-5674130;R-HSA-5672978;R-HSA-5675417;R-HSA-5674132;R-HSA-5672980;R-HSA-5674373;R-HSA-5675206;R-HSA-5672960;R-HSA-5672961;R-HSA-5674387;R-HSA-5674385;R-HSA-5672965;R-HSA-5672966;R-HSA-5672969;R-HSA-5658424;R-HSA-5672972;R-HSA-5672973;R-HSA-5658430;R-HSA-5675376;R-HSA-5672951;R-HSA-5672950;R-HSA-5672954;R-HSA-5672957;R-HSA-5672958;R-HSA-5675433;R-HSA-5675194;R-HSA-5674366;R-HSA-5675198;R-HSA-5…
R-HSA-5654700	FRS-mediated FGFR2 signaling	43	250	0.0263324	0.998039	0.998039	32	47	Homo sapiens	P46940;O43242;Q01082;Q1KLZ0;A8K7B7;P60709;P30153;P13591;P31946;Q32Q65;D9IAI1;Q9UQM7;P28065;Q3MIH3;P28066;P02679;Q7LDD5;Q9Y490;P02675;Q53XL8;B2ZZ89;A2ACR1;Q06323;Q96C32;A8K3E4;Q5PY61;Q13813;B4DR63;P28074;B4DJ51;B1AKZ3;B1AKZ4;A8KAH9;O14818;Q6NW36;Q8TAA3;B4DV12;P51665;Q13554;P62191;A6NJG9;P02751;P25788;P18206;P25789;P25786;A8K161;H0YNE3;P30086;Q15121;B2RDW1;B4E2V4;P62158;B7ZLF0;P62979;P35232;Q1HBJ4;…	P46940;P02751;O43242;Q01082;P25788;P18206;P25789;P25786;P60709;P13591;P30153;P30086;Q15121;P31946;P62158;P62979;P35232;Q9UQM7;P28482;P28065;P61224;P62834;P28066;P02671;P02679;Q9Y490;P39905;P02675;Q06323;Q9Y2Q5;P07196;Q13813;P28074;P62987;P0CG48;O14818;Q8TAA3;P63261;P51665;Q13554;P49721;P0CG47;P62191	R-HSA-5674130;R-HSA-5672978;R-HSA-5675417;R-HSA-5674132;R-HSA-5672980;R-HSA-5674373;R-HSA-5675206;R-HSA-5672960;R-HSA-5672961;R-HSA-5674387;R-HSA-5674385;R-HSA-5672965;R-HSA-5672966;R-HSA-5672969;R-HSA-5658424;R-HSA-5672972;R-HSA-5672973;R-HSA-5658430;R-HSA-5675376;R-HSA-5672951;R-HSA-5672950;R-HSA-5672954;R-HSA-5672957;R-HSA-5672958;R-HSA-5675433;R-HSA-5675194;R-HSA-5674366;R-HSA-5675198;R-HSA-5…
R-HSA-5654712	FRS-mediated FGFR4 signaling	43	250	0.0263324	0.998039	0.998039	32	47	Homo sapiens	P46940;O43242;Q01082;Q1KLZ0;A8K7B7;P60709;P30153;P13591;P31946;Q32Q65;D9IAI1;Q9UQM7;P28065;Q3MIH3;P28066;P02679;Q7LDD5;Q9Y490;P02675;Q53XL8;B2ZZ89;A2ACR1;Q06323;Q96C32;A8K3E4;Q5PY61;Q13813;B4DR63;P28074;B4DJ51;B1AKZ3;B1AKZ4;A8KAH9;O14818;Q6NW36;Q8TAA3;B4DV12;P51665;Q13554;P62191;A6NJG9;P02751;P25788;P18206;P25789;P25786;A8K161;H0YNE3;P30086;Q15121;B2RDW1;B4E2V4;P62158;B7ZLF0;P62979;P35232;Q1HBJ4;…	P46940;P02751;O43242;Q01082;P25788;P18206;P25789;P25786;P60709;P13591;P30153;P30086;Q15121;P31946;P62158;P62979;P35232;Q9UQM7;P28482;P28065;P61224;P62834;P28066;P02671;P02679;Q9Y490;P39905;P02675;Q06323;Q9Y2Q5;P07196;Q13813;P28074;P62987;P0CG48;O14818;Q8TAA3;P63261;P51665;Q13554;P49721;P0CG47;P62191	R-HSA-5674130;R-HSA-5672978;R-HSA-5675417;R-HSA-5674132;R-HSA-5672980;R-HSA-5674373;R-HSA-5675206;R-HSA-5672960;R-HSA-5672961;R-HSA-5674387;R-HSA-5674385;R-HSA-5672965;R-HSA-5672966;R-HSA-5672969;R-HSA-5658424;R-HSA-5672972;R-HSA-5672973;R-HSA-5658430;R-HSA-5675376;R-HSA-5672951;R-HSA-5672950;R-HSA-5672954;R-HSA-5672957;R-HSA-5672958;R-HSA-5675433;R-HSA-5675194;R-HSA-5674366;R-HSA-5675198;R-HSA-5…
R-HSA-5621481	C-type lectin receptors (CLRs)	23	153	0.0161154	0.998099	0.998099	13	67	Homo sapiens	A1A441;P25788;O43242;P25789;P25786;Q08209;H0YNE3;B2RDW1;B4E2V4;P62158;O43865;P62979;P63208;P28065;Q3MIH3;P63098;P28066;Q53XL8;A2ACR1;Q06323;Q96C32;P61088;Q5U5U6;Q5PY61;B4DR63;P28074;P62987;B4DJ51;P0CG48;O14818;Q6NW36;Q8TAA3;B4DV12;P51665;P0CG47;P49721;P62191;A6NJG9	O43242;P25788;P25789;P25786;Q06323;Q08209;P61088;P62158;O43865;P62987;P28074;P62979;P0CG48;O14818;Q8TAA3;P63208;P51665;P0CG47;P49721;P28065;P62191;P63098;P28066	R-HSA-5607731;R-HSA-5607728;R-HSA-2730849;R-HSA-2730867;R-HSA-5607723;R-HSA-5607757;R-HSA-169683;R-HSA-202534;R-HSA-5607756;R-HSA-74448;R-HSA-2730872;R-HSA-5607725;R-HSA-5607724
R-HSA-392451	G beta:gamma signalling through PI3Kgamma	4	48	0.00505582	0.998218	0.998218	3	4	Homo sapiens	P62873;P62879;P61586;Q1RMY8;P59768;Q6FHM2	P62873;P62879;P61586;P59768	R-HSA-392295;R-HSA-202692;R-HSA-392300
R-HSA-204998	Cell death signalling via NRAGE, NRIF and NADE	6	61	0.00642511	0.998248	0.998248	5	17	Homo sapiens	Q5U5U6;Q96C32;B2RDW1;Q5PY61;P63000;A4D2P0;P62987;P62979;A4D2P1;P0CG48;P62258;B4DV12;P0CG47;Q3MIH3	P62987;P62979;P0CG48;P62258;P0CG47;P63000	R-HSA-205039;R-HSA-204947;R-HSA-205008;R-HSA-204981;R-HSA-205118
R-HSA-1855204	Synthesis of IP3 and IP4 in the cytosol	1	25	0.00263324	0.998363	0.998363	1	12	Homo sapiens	B4DJ51;P62158	P62158	R-HSA-1855153
R-HSA-425410	Metal ion SLC transporters	1	25	0.00263324	0.998363	0.998363	1	19	Homo sapiens	P00450	P00450	R-HSA-904830
R-HSA-202403	TCR signaling	19	134	0.0141142	0.998422	0.998422	4	49	Homo sapiens	P25788;O43242;P25789;P25786;H0YNE3;B2RDW1;B4E2V4;P62979;P63208;P28065;Q3MIH3;P28066;Q53XL8;A2ACR1;Q06323;Q96C32;P61088;Q5U5U6;Q5PY61;B4DR63;P28074;P62987;P0CG48;Q8TAA3;Q6NW36;O14818;B4DV12;P51665;P0CG47;P49721;P62191;A6NJG9	O43242;P25788;P25789;P25786;Q06323;P61088;P62987;P28074;P62979;P0CG48;O14818;Q8TAA3;P63208;P51665;P0CG47;P49721;P28065;P62191;P28066	R-HSA-5607728;R-HSA-202453;R-HSA-202534;R-HSA-5607724
R-HSA-1638074	Keratan sulfate/keratin metabolism	2	34	0.00358121	0.998423	0.998423	10	15	Homo sapiens	P51888;P51884	P51888;P51884	R-HSA-2025724;R-HSA-2046239;R-HSA-2046222;R-HSA-2046298;R-HSA-2046285;R-HSA-2046180;R-HSA-2046265;R-HSA-2025723;R-HSA-1793217;R-HSA-2046175
R-HSA-167021	PLC-gamma1 signalling	2	34	0.00358121	0.998423	0.998423	7	19	Homo sapiens	O43865;B4DJ51;P62158	O43865;P62158	R-HSA-111956;R-HSA-112282;R-HSA-169683;R-HSA-111915;R-HSA-74448;R-HSA-111966;R-HSA-111913
R-HSA-212718	EGFR interacts with phospholipase C-gamma	2	34	0.00358121	0.998423	0.998423	7	20	Homo sapiens	O43865;B4DJ51;P62158	O43865;P62158	R-HSA-111956;R-HSA-112282;R-HSA-169683;R-HSA-111915;R-HSA-74448;R-HSA-111966;R-HSA-111913
R-HSA-2514856	The phototransduction cascade	2	34	0.00358121	0.998423	0.998423	6	27	Homo sapiens	B4DJ51;P62873;Q1RMY8;P62158	P62873;P62158	R-HSA-74882;R-HSA-6786205;R-HSA-3229181;R-HSA-74448;R-HSA-2485180;R-HSA-2485182
R-HSA-73847	Purine metabolism	2	34	0.00358121	0.998423	0.998423	2	40	Homo sapiens	Q9Y2T3;P04040	Q9Y2T3;P04040	R-HSA-76031;R-HSA-74255
R-HSA-948021	Transport to the Golgi and subsequent modification	28	180	0.0189593	0.998492	0.998492	28	59	Homo sapiens	P04350;P13987;Q01082;P61204;Q6FHM9;Q71U36;G3V1U9;A8MUB1;Q05BK6;A4D2J0;Q9NY65;Q01484;P68371;B4DK44;Q9H115;A6NHL2;B4DR94;P53621;O15498;E9KL23;P68366;Q9BQE3;P01009;P84077;Q13509;K0J5S8;P46459;Q13561;B2ZZ89;P68363;G5E9V1;Q9H0U4;Q13813;Q92734;Q14204;Q9BVA1;K0J6K2;Q13885;P84085;A4D0Z3;B4DFA2;Q9H4B7	P04350;P13987;Q01082;P61204;Q71U36;Q9NY65;Q01484;P68371;A6NHL2;Q9H115;P53621;O15498;P68366;Q9BQE3;P01009;P84077;Q13509;P46459;Q13561;P68363;Q9H0U4;Q13813;Q92734;Q14204;Q9BVA1;Q13885;P84085;Q9H4B7	R-HSA-6807877;R-HSA-203973;R-HSA-6814831;R-HSA-5694527;R-HSA-6807872;R-HSA-5694409;R-HSA-5694522;R-HSA-6807875;R-HSA-5694410;R-HSA-5694428;R-HSA-5694425;R-HSA-5694423;R-HSA-5694417;R-HSA-6814833;R-HSA-5694418;R-HSA-5694446;R-HSA-5694441;R-HSA-6809003;R-HSA-5694439;R-HSA-6809006;R-HSA-204008;R-HSA-6809011;R-HSA-6809010;R-HSA-6809015;R-HSA-6809014;R-HSA-6807866;R-HSA-6807864;R-HSA-6807868
R-HSA-204005	COPII (Coat Protein 2) Mediated Vesicle Transport	7	68	0.00716242	0.998497	0.998497	14	16	Homo sapiens	P13987;Q6FHM9;K0J5S8;P46459;Q05BK6;A4D2J0;G5E9V1;Q9H0U4;B4DK44;B4DR94;Q9H115;Q92734;O15498;E9KL23;K0J6K2;P01009;B4DFA2	Q92734;P13987;O15498;P46459;P01009;Q9H0U4;Q9H115	R-HSA-5694446;R-HSA-203973;R-HSA-6814831;R-HSA-5694527;R-HSA-5694409;R-HSA-5694522;R-HSA-5694441;R-HSA-5694439;R-HSA-204008;R-HSA-5694425;R-HSA-5694423;R-HSA-5694417;R-HSA-6814833;R-HSA-5694418
R-HSA-5619102	SLC transporter disorders	7	68	0.00716242	0.998497	0.998497	8	65	Homo sapiens	P11166;P02768;G4V2I6;P53985;P00450;P43003;P19367;P02730	P11166;P02768;P53985;P00450;P43003;P19367;P02730	R-HSA-5625015;R-HSA-5656248;R-HSA-5661198;R-HSA-5632804;R-HSA-5621402;R-HSA-5661184;R-HSA-5624211;R-HSA-5621888
R-HSA-170984	ARMS-mediated activation	43	253	0.0266484	0.998538	0.998538	34	44	Homo sapiens	P46940;O43242;Q01082;Q1KLZ0;A8K7B7;P60709;P30153;P13591;P31946;Q32Q65;D9IAI1;Q9UQM7;P28065;Q3MIH3;P28066;P02679;Q7LDD5;Q9Y490;P02675;Q53XL8;B2ZZ89;A2ACR1;Q06323;Q96C32;A8K3E4;Q5PY61;Q13813;B4DR63;P28074;B4DJ51;B1AKZ3;B1AKZ4;A8KAH9;O14818;Q6NW36;Q8TAA3;B4DV12;P51665;Q13554;P62191;A6NJG9;P02751;P25788;P18206;P25789;P25786;A8K161;H0YNE3;P30086;Q15121;B2RDW1;B4E2V4;P62158;B7ZLF0;P62979;P35232;Q1HBJ4;…	P46940;P02751;O43242;Q01082;P25788;P18206;P25789;P25786;P60709;P13591;P30153;P30086;Q15121;P31946;P62158;P62979;P35232;Q9UQM7;P28482;P28065;P61224;P62834;P28066;P02671;P02679;Q9Y490;P39905;P02675;Q06323;Q9Y2Q5;P07196;Q13813;P28074;P62987;P0CG48;O14818;Q8TAA3;P63261;P51665;Q13554;P49721;P0CG47;P62191	R-HSA-5674130;R-HSA-5672978;R-HSA-5675417;R-HSA-5674132;R-HSA-5672980;R-HSA-5674373;R-HSA-5675206;R-HSA-169904;R-HSA-5672960;R-HSA-5672961;R-HSA-5674387;R-HSA-5674385;R-HSA-169901;R-HSA-5672965;R-HSA-5672966;R-HSA-5672969;R-HSA-5658424;R-HSA-5672972;R-HSA-5672973;R-HSA-5658430;R-HSA-5675376;R-HSA-5672951;R-HSA-5672950;R-HSA-5672954;R-HSA-5672957;R-HSA-5672958;R-HSA-5675433;R-HSA-5675194;R-HSA-567…
R-HSA-187706	Signalling to p38 via RIT and RIN	43	253	0.0266484	0.998538	0.998538	32	42	Homo sapiens	P46940;O43242;Q01082;Q1KLZ0;A8K7B7;P60709;P30153;P13591;P31946;Q32Q65;D9IAI1;Q9UQM7;P28065;Q3MIH3;P28066;P02679;Q7LDD5;Q9Y490;P02675;Q53XL8;B2ZZ89;A2ACR1;Q06323;Q96C32;A8K3E4;Q5PY61;Q13813;B4DR63;P28074;B4DJ51;B1AKZ3;B1AKZ4;A8KAH9;O14818;Q6NW36;Q8TAA3;B4DV12;P51665;Q13554;P62191;A6NJG9;P02751;P25788;P18206;P25789;P25786;A8K161;H0YNE3;P30086;Q15121;B2RDW1;B4E2V4;P62158;B7ZLF0;P62979;P35232;Q1HBJ4;…	P46940;P02751;O43242;Q01082;P25788;P18206;P25789;P25786;P60709;P13591;P30153;P30086;Q15121;P31946;P62158;P62979;P35232;Q9UQM7;P28482;P28065;P61224;P62834;P28066;P02671;P02679;Q9Y490;P39905;P02675;Q06323;Q9Y2Q5;P07196;Q13813;P28074;P62987;P0CG48;O14818;Q8TAA3;P63261;P51665;Q13554;P49721;P0CG47;P62191	R-HSA-5674130;R-HSA-5672978;R-HSA-5675417;R-HSA-5674132;R-HSA-5672980;R-HSA-5674373;R-HSA-5675206;R-HSA-5672960;R-HSA-5672961;R-HSA-5674387;R-HSA-5674385;R-HSA-5672965;R-HSA-5672966;R-HSA-5672969;R-HSA-5658424;R-HSA-5672972;R-HSA-5672973;R-HSA-5658430;R-HSA-5675376;R-HSA-5672951;R-HSA-5672950;R-HSA-5672954;R-HSA-5672957;R-HSA-5672958;R-HSA-5675433;R-HSA-5675194;R-HSA-5674366;R-HSA-5675198;R-HSA-5…
R-HSA-400253	Circadian Clock	6	62	0.00653044	0.99854	0.99854	3	57	Homo sapiens	P62987;P62979;P43490;P0CG48;P63208;B4DV12;Q5U5U6;Q96C32;B2RDW1;Q5PY61;P0CG47;Q3MIH3	P62987;P62979;P43490;P0CG48;P63208;P0CG47	R-HSA-400267;R-HSA-400282;R-HSA-1368889
R-HSA-6811440	Retrograde transport at the Trans-Golgi-Network	4	49	0.00516115	0.998542	0.998542	8	20	Homo sapiens	Q6FGG2;P46459;Q15836;O60664;B4DFA2;B4DK44;Q9BRV4;Q9H115	P46459;Q15836;O60664;Q9H115	R-HSA-6814683;R-HSA-6814684;R-HSA-6814671;R-HSA-6814670;R-HSA-6814674;R-HSA-6814675;R-HSA-6814676;R-HSA-6814678
R-HSA-373752	Netrin-1 signaling	3	42	0.00442385	0.998549	0.998549	7	31	Homo sapiens	A4D2P0;A4D2P1;P15311;P60953;P63000	P15311;P60953;P63000	R-HSA-374664;R-HSA-418874;R-HSA-418856;R-HSA-418850;R-HSA-418865;R-HSA-374663;R-HSA-374662
R-HSA-114604	GPVI-mediated activation cascade	5	56	0.00589846	0.998639	0.998639	8	25	Homo sapiens	A4D2P0;A4D2P1;P60953;P61586;P02452;P08123;P63000	P60953;P61586;P02452;P08123;P63000	R-HSA-453183;R-HSA-139842;R-HSA-437118;R-HSA-442314;R-HSA-114600;R-HSA-453200;R-HSA-442273;R-HSA-442291
R-HSA-166058	MyD88:Mal cascade initiated on plasma membrane	11	92	0.00969033	0.998653	0.998653	19	62	Homo sapiens	A8K7B7;Q96C32;P30153;P61088;Q5U5U6;B2RDW1;Q5PY61;P62987;P62979;P0CG48;Q08211;P63208;B4DV12;Q1HBJ4;P28482;P09429;P0CG47;Q3MIH3;P04271	P62987;P62979;P0CG48;Q08211;P63208;P28482;P61088;P30153;P09429;P0CG47;P04271	R-HSA-198756;R-HSA-168166;R-HSA-450337;R-HSA-936986;R-HSA-198731;R-HSA-937050;R-HSA-936942;R-HSA-936991;R-HSA-450346;R-HSA-199959;R-HSA-450325;R-HSA-5684250;R-HSA-5684248;R-HSA-936960;R-HSA-5684273;R-HSA-168053;R-HSA-198746;R-HSA-168184;R-HSA-203797
R-HSA-168188	Toll Like Receptor TLR6:TLR2 Cascade	11	92	0.00969033	0.998653	0.998653	19	64	Homo sapiens	A8K7B7;Q96C32;P30153;P61088;Q5U5U6;B2RDW1;Q5PY61;P62987;P62979;P0CG48;Q08211;P63208;B4DV12;Q1HBJ4;P28482;P09429;P0CG47;Q3MIH3;P04271	P62987;P62979;P0CG48;Q08211;P63208;P28482;P61088;P30153;P09429;P0CG47;P04271	R-HSA-198756;R-HSA-168166;R-HSA-450337;R-HSA-936986;R-HSA-198731;R-HSA-937050;R-HSA-936942;R-HSA-936991;R-HSA-450346;R-HSA-199959;R-HSA-450325;R-HSA-5684250;R-HSA-5684248;R-HSA-936960;R-HSA-5684273;R-HSA-168053;R-HSA-198746;R-HSA-168184;R-HSA-203797
R-HSA-611105	Respiratory electron transport	12	98	0.0103223	0.998732	0.998732	14	19	Homo sapiens	Q5H9R2;B4DIN9;B4DJ81;Q8IW48;P31040;A8K766;E5KRK5;B4DJ60;Q86WV2;Q0QEY7;P22695;P21912;Q59GW8;E7ENF3;Q9NX14;P20674;P99999;P13073;P10606;P31930;P38117;G4XXL9;E9PBJ5;P28331;Q16718	P99999;P13073;P31040;P10606;P31930;P38117;P21912;Q9NX14;P28331;P20674;Q16718;P22695	R-HSA-6799197;R-HSA-6799196;R-HSA-6800870;R-HSA-169270;R-HSA-164651;R-HSA-6799178;R-HSA-163217;R-HSA-6799179;R-HSA-163214;R-HSA-6799191;R-HSA-163213;R-HSA-6799202;R-HSA-6788523;R-HSA-169260
R-HSA-111997	CaM pathway	1	26	0.00273857	0.998734	0.998734	6	13	Homo sapiens	B4DJ51;P62158	P62158	R-HSA-111956;R-HSA-112282;R-HSA-111915;R-HSA-74448;R-HSA-111966;R-HSA-111913
R-HSA-111933	Calmodulin induced events	1	26	0.00273857	0.998734	0.998734	5	12	Homo sapiens	B4DJ51;P62158	P62158	R-HSA-111956;R-HSA-112282;R-HSA-111915;R-HSA-111966;R-HSA-111913
R-HSA-3238698	WNT ligand biogenesis and trafficking	1	26	0.00273857	0.998734	0.998734	3	12	Homo sapiens	Q96QK1	Q96QK1	R-HSA-3247836;R-HSA-3247839;R-HSA-3247849
R-HSA-1474165	Reproduction	1	26	0.00273857	0.998734	0.998734	1	9	Homo sapiens	P21926	P21926	R-HSA-1297275
R-HSA-1187000	Fertilization	1	26	0.00273857	0.998734	0.998734	1	9	Homo sapiens	P21926	P21926	R-HSA-1297275
R-HSA-170968	Frs2-mediated activation	43	255	0.0268591	0.998801	0.998801	34	45	Homo sapiens	P46940;O43242;Q01082;Q1KLZ0;A8K7B7;P60709;P30153;P13591;P31946;Q32Q65;D9IAI1;Q9UQM7;P28065;Q3MIH3;P28066;P02679;Q7LDD5;Q9Y490;P02675;Q53XL8;B2ZZ89;A2ACR1;Q06323;Q96C32;A8K3E4;Q5PY61;Q13813;B4DR63;P28074;B4DJ51;B1AKZ3;B1AKZ4;A8KAH9;O14818;Q6NW36;Q8TAA3;B4DV12;P51665;Q13554;P62191;A6NJG9;P02751;P25788;P18206;P25789;P25786;A8K161;H0YNE3;P30086;Q15121;B2RDW1;B4E2V4;P62158;B7ZLF0;P62979;P35232;Q1HBJ4;…	P46940;P02751;O43242;Q01082;P25788;P18206;P25789;P25786;P60709;P13591;P30153;P30086;Q15121;P31946;P62158;P62979;P35232;Q9UQM7;P28482;P28065;P61224;P62834;P28066;P02671;P02679;Q9Y490;P39905;P02675;Q06323;Q9Y2Q5;P07196;Q13813;P28074;P62987;P0CG48;O14818;Q8TAA3;P63261;P51665;Q13554;P49721;P0CG47;P62191	R-HSA-170979;R-HSA-5674130;R-HSA-5672978;R-HSA-5675417;R-HSA-5674132;R-HSA-5672980;R-HSA-5674373;R-HSA-5675206;R-HSA-5672960;R-HSA-5672961;R-HSA-5674387;R-HSA-5674385;R-HSA-5672965;R-HSA-5672966;R-HSA-5672969;R-HSA-5658424;R-HSA-5672972;R-HSA-5672973;R-HSA-5658430;R-HSA-5675376;R-HSA-5672951;R-HSA-5672950;R-HSA-5672954;R-HSA-5672957;R-HSA-5672958;R-HSA-5675433;R-HSA-5675194;R-HSA-5674366;R-HSA-17…
R-HSA-167044	Signalling to RAS	44	260	0.0273857	0.998829	0.998829	34	49	Homo sapiens	P46940;O43242;Q01082;Q1KLZ0;A8K7B7;P60709;P30153;P13591;P31946;Q32Q65;P11233;D9IAI1;Q9UQM7;P28065;Q3MIH3;P28066;P02679;Q7LDD5;Q9Y490;P02675;Q53XL8;B2ZZ89;A2ACR1;Q06323;Q96C32;A8K3E4;Q5PY61;Q13813;B4DR63;P28074;B4DJ51;B1AKZ3;B1AKZ4;A8KAH9;O14818;Q6NW36;Q8TAA3;B4DV12;P51665;Q13554;P62191;A6NJG9;P02751;P25788;P18206;P25789;P25786;A8K161;H0YNE3;P30086;Q15121;B2RDW1;B4E2V4;P62158;B7ZLF0;P62979;P35232;…	P46940;P02751;O43242;Q01082;P25788;P18206;P25789;P25786;P60709;P13591;P30153;P30086;Q15121;P31946;P62158;P62979;P11233;P35232;Q9UQM7;P28482;P28065;P61224;P62834;P28066;P02671;P02679;Q9Y490;P39905;P02675;Q06323;Q9Y2Q5;P07196;Q13813;P28074;P62987;P0CG48;O14818;Q8TAA3;P63261;P51665;Q13554;P49721;P0CG47;P62191	R-HSA-171026;R-HSA-5674130;R-HSA-5672978;R-HSA-5675417;R-HSA-5674132;R-HSA-5672980;R-HSA-5674373;R-HSA-5675206;R-HSA-170991;R-HSA-5672960;R-HSA-5672961;R-HSA-5674387;R-HSA-5674385;R-HSA-5672965;R-HSA-5672966;R-HSA-5672969;R-HSA-5658424;R-HSA-5672972;R-HSA-5672973;R-HSA-5658430;R-HSA-5675376;R-HSA-5672951;R-HSA-5672950;R-HSA-5672954;R-HSA-5672957;R-HSA-5672958;R-HSA-5675433;R-HSA-5675194;R-HSA-567…
R-HSA-5684996	MAPK1/MAPK3 signaling	43	256	0.0269644	0.998916	0.998916	35	46	Homo sapiens	P46940;O43242;Q01082;Q1KLZ0;A8K7B7;P60709;P30153;P13591;P31946;Q32Q65;D9IAI1;Q9UQM7;P28065;Q3MIH3;P28066;P02679;Q7LDD5;Q9Y490;P02675;Q53XL8;B2ZZ89;A2ACR1;Q06323;Q96C32;A8K3E4;Q5PY61;Q13813;B4DR63;P28074;B4DJ51;B1AKZ3;B1AKZ4;A8KAH9;O14818;Q6NW36;Q8TAA3;B4DV12;P51665;Q13554;P62191;A6NJG9;P02751;P25788;P18206;P25789;P25786;A8K161;H0YNE3;P30086;Q15121;B2RDW1;B4E2V4;P62158;B7ZLF0;P62979;P35232;Q1HBJ4;…	P46940;P02751;O43242;Q01082;P25788;P18206;P25789;P25786;P60709;P13591;P30153;P30086;Q15121;P31946;P62158;P62979;P35232;Q9UQM7;P28482;P28065;P61224;P62834;P28066;P02671;P02679;Q9Y490;P39905;P02675;Q06323;Q9Y2Q5;P07196;Q13813;P28074;P62987;P0CG48;O14818;Q8TAA3;P63261;P51665;Q13554;P49721;P0CG47;P62191	R-HSA-5674130;R-HSA-5672978;R-HSA-5675417;R-HSA-5674132;R-HSA-5672980;R-HSA-5674373;R-HSA-5675206;R-HSA-5672960;R-HSA-5672961;R-HSA-5674387;R-HSA-5674385;R-HSA-5672965;R-HSA-5672966;R-HSA-5672969;R-HSA-5658424;R-HSA-5672972;R-HSA-5672973;R-HSA-5658430;R-HSA-5675376;R-HSA-5672951;R-HSA-5672950;R-HSA-5672954;R-HSA-5672957;R-HSA-5672958;R-HSA-5675433;R-HSA-5675194;R-HSA-109858;R-HSA-5674366;R-HSA-56…
R-HSA-5696399	Global Genome Nucleotide Excision Repair (GG-NER)	9	82	0.00863703	0.998943	0.998943	19	20	Homo sapiens	Q1KLZ0;P60709;P61088;Q5U5U6;Q96C32;B2RDW1;Q5PY61;P09874;P62987;P54727;P62979;P0CG48;B4DV12;P0CG47;Q9Y265;Q3MIH3;Q7Z5K8;G5E9P0	P62987;P54727;P62979;P0CG48;P60709;P61088;P09874;Q9Y265;P0CG47	R-HSA-5691006;R-HSA-5690213;R-HSA-5691004;R-HSA-5691001;R-HSA-6782943;R-HSA-5691000;R-HSA-5696655;R-HSA-5690997;R-HSA-6790454;R-HSA-5690996;R-HSA-6790487;R-HSA-5696465;R-HSA-5690990;R-HSA-5689317;R-HSA-5690991;R-HSA-5690988;R-HSA-5689861;R-HSA-5696670;R-HSA-5696664
R-HSA-169893	Prolonged ERK activation events	43	257	0.0270697	0.99902	0.99902	36	50	Homo sapiens	P46940;O43242;Q01082;Q1KLZ0;A8K7B7;P60709;P30153;P13591;P31946;Q32Q65;D9IAI1;Q9UQM7;P28065;Q3MIH3;P28066;P02679;Q7LDD5;Q9Y490;P02675;Q53XL8;B2ZZ89;A2ACR1;Q06323;Q96C32;A8K3E4;Q5PY61;Q13813;B4DR63;P28074;B4DJ51;B1AKZ3;B1AKZ4;A8KAH9;O14818;Q6NW36;Q8TAA3;B4DV12;P51665;Q13554;P62191;A6NJG9;P02751;P25788;P18206;P25789;P25786;A8K161;H0YNE3;P30086;Q15121;B2RDW1;B4E2V4;P62158;B7ZLF0;P62979;P35232;Q1HBJ4;…	P46940;P02751;O43242;Q01082;P25788;P18206;P25789;P25786;P60709;P13591;P30153;P30086;Q15121;P31946;P62158;P62979;P35232;Q9UQM7;P28482;P28065;P61224;P62834;P28066;P02671;P02679;Q9Y490;P39905;P02675;Q06323;Q9Y2Q5;P07196;Q13813;P28074;P62987;P0CG48;O14818;Q8TAA3;P63261;P51665;Q13554;P49721;P0CG47;P62191	R-HSA-170979;R-HSA-5674130;R-HSA-5672978;R-HSA-5675417;R-HSA-5674132;R-HSA-5672980;R-HSA-5674373;R-HSA-5675206;R-HSA-169904;R-HSA-5672960;R-HSA-5672961;R-HSA-5674387;R-HSA-5674385;R-HSA-169901;R-HSA-5672965;R-HSA-5672966;R-HSA-5672969;R-HSA-5658424;R-HSA-5672972;R-HSA-5672973;R-HSA-5658430;R-HSA-5675376;R-HSA-5672951;R-HSA-5672950;R-HSA-5672954;R-HSA-5672957;R-HSA-5672958;R-HSA-5675433;R-HSA-5675…
R-HSA-2586552	Signaling by Leptin	43	257	0.0270697	0.99902	0.99902	32	58	Homo sapiens	P46940;O43242;Q01082;Q1KLZ0;A8K7B7;P60709;P30153;P13591;P31946;Q32Q65;D9IAI1;Q9UQM7;P28065;Q3MIH3;P28066;P02679;Q7LDD5;Q9Y490;P02675;Q53XL8;B2ZZ89;A2ACR1;Q06323;Q96C32;A8K3E4;Q5PY61;Q13813;B4DR63;P28074;B4DJ51;B1AKZ3;B1AKZ4;A8KAH9;O14818;Q6NW36;Q8TAA3;B4DV12;P51665;Q13554;P62191;A6NJG9;P02751;P25788;P18206;P25789;P25786;A8K161;H0YNE3;P30086;Q15121;B2RDW1;B4E2V4;P62158;B7ZLF0;P62979;P35232;Q1HBJ4;…	P46940;P02751;O43242;Q01082;P25788;P18206;P25789;P25786;P60709;P13591;P30153;P30086;Q15121;P31946;P62158;P62979;P35232;Q9UQM7;P28482;P28065;P61224;P62834;P28066;P02671;P02679;Q9Y490;P39905;P02675;Q06323;Q9Y2Q5;P07196;Q13813;P28074;P62987;P0CG48;O14818;Q8TAA3;P63261;P51665;Q13554;P49721;P0CG47;P62191	R-HSA-5674130;R-HSA-5672978;R-HSA-5675417;R-HSA-5674132;R-HSA-5672980;R-HSA-5674373;R-HSA-5675206;R-HSA-5672960;R-HSA-5672961;R-HSA-5674387;R-HSA-5674385;R-HSA-5672965;R-HSA-5672966;R-HSA-5672969;R-HSA-5658424;R-HSA-5672972;R-HSA-5672973;R-HSA-5658430;R-HSA-5675376;R-HSA-5672951;R-HSA-5672950;R-HSA-5672954;R-HSA-5672957;R-HSA-5672958;R-HSA-5675433;R-HSA-5675194;R-HSA-5674366;R-HSA-5675198;R-HSA-5…
R-HSA-397795	G-protein beta:gamma signalling	4	51	0.00537181	0.999027	0.999027	5	6	Homo sapiens	P62873;P62879;P61586;Q1RMY8;P59768;Q6FHM2	P62873;P62879;P61586;P59768	R-HSA-392295;R-HSA-202692;R-HSA-398193;R-HSA-398040;R-HSA-392300
R-HSA-5218921	VEGFR2 mediated cell proliferation	44	262	0.0275964	0.999041	0.999041	34	51	Homo sapiens	P46940;O43242;Q01082;Q1KLZ0;A8K7B7;P60709;P30153;P13591;P31946;Q32Q65;D9IAI1;Q9UQM7;P28065;Q3MIH3;P28066;P02679;Q7LDD5;Q9Y490;P02675;Q53XL8;B2ZZ89;A2ACR1;Q06323;Q96C32;A8K3E4;Q5PY61;Q13813;B4DR63;P28074;B4DJ51;B1AKZ3;B1AKZ4;A8KAH9;O14818;Q6NW36;Q8TAA3;B4DV12;P51665;Q13554;P62191;A6NJG9;P02751;P25788;P18206;P25789;P25786;A8K161;H0YNE3;P30086;Q15121;B2RDW1;B4E2V4;P62158;B7ZLF0;O43865;P62979;P35232;…	P46940;P02751;O43242;Q01082;P25788;P18206;P25789;P25786;P60709;P13591;P30153;P30086;Q15121;P31946;P62158;O43865;P62979;P35232;Q9UQM7;P28482;P28065;P61224;P62834;P28066;P02671;P02679;Q9Y490;P39905;P02675;Q06323;Q9Y2Q5;P07196;Q13813;P28074;P62987;P0CG48;O14818;Q8TAA3;P63261;P51665;Q13554;P49721;P0CG47;P62191	R-HSA-5674130;R-HSA-5672978;R-HSA-5675417;R-HSA-5674132;R-HSA-5672980;R-HSA-5674373;R-HSA-5675206;R-HSA-5672960;R-HSA-5672961;R-HSA-5674387;R-HSA-5674385;R-HSA-5672965;R-HSA-5672966;R-HSA-5672969;R-HSA-5658424;R-HSA-5672972;R-HSA-5672973;R-HSA-5658430;R-HSA-5675376;R-HSA-5672951;R-HSA-5672950;R-HSA-5672954;R-HSA-74448;R-HSA-5672957;R-HSA-5672958;R-HSA-5675433;R-HSA-5675194;R-HSA-5674366;R-HSA-567…
R-HSA-2644603	Signaling by NOTCH1 in Cancer	5	58	0.00610912	0.999074	0.999074	8	39	Homo sapiens	P62987;P62979;P0CG48;P63208;B4DV12;Q5U5U6;Q96C32;B2RDW1;Q5PY61;P0CG47;Q3MIH3	P62987;P62979;P0CG48;P63208;P0CG47	R-HSA-2769007;R-HSA-2730752;R-HSA-2220967;R-HSA-2900765;R-HSA-2220976;R-HSA-2220944;R-HSA-2220978;R-HSA-2737728
R-HSA-2644602	Signaling by NOTCH1 PEST Domain Mutants in Cancer	5	58	0.00610912	0.999074	0.999074	3	21	Homo sapiens	P62987;P62979;P0CG48;P63208;B4DV12;Q5U5U6;Q96C32;B2RDW1;Q5PY61;P0CG47;Q3MIH3	P62987;P62979;P0CG48;P63208;P0CG47	R-HSA-2769007;R-HSA-2220967;R-HSA-2220944
R-HSA-2894862	Constitutive Signaling by NOTCH1 HD+PEST Domain Mutants	5	58	0.00610912	0.999074	0.999074	3	21	Homo sapiens	P62987;P62979;P0CG48;P63208;B4DV12;Q5U5U6;Q96C32;B2RDW1;Q5PY61;P0CG47;Q3MIH3	P62987;P62979;P0CG48;P63208;P0CG47	R-HSA-2220967;R-HSA-2900765;R-HSA-2220976
R-HSA-2644606	Constitutive Signaling by NOTCH1 PEST Domain Mutants	5	58	0.00610912	0.999074	0.999074	3	21	Homo sapiens	P62987;P62979;P0CG48;P63208;B4DV12;Q5U5U6;Q96C32;B2RDW1;Q5PY61;P0CG47;Q3MIH3	P62987;P62979;P0CG48;P63208;P0CG47	R-HSA-2769007;R-HSA-2220967;R-HSA-2220944
R-HSA-2894858	Signaling by NOTCH1 HD+PEST Domain Mutants in Cancer	5	58	0.00610912	0.999074	0.999074	3	21	Homo sapiens	P62987;P62979;P0CG48;P63208;B4DV12;Q5U5U6;Q96C32;B2RDW1;Q5PY61;P0CG47;Q3MIH3	P62987;P62979;P0CG48;P63208;P0CG47	R-HSA-2220967;R-HSA-2900765;R-HSA-2220976
R-HSA-168179	Toll Like Receptor TLR1:TLR2 Cascade	11	95	0.0100063	0.999159	0.999159	19	64	Homo sapiens	A8K7B7;Q96C32;P30153;P61088;Q5U5U6;B2RDW1;Q5PY61;P62987;P62979;P0CG48;Q08211;P63208;B4DV12;Q1HBJ4;P28482;P09429;P0CG47;Q3MIH3;P04271	P62987;P62979;P0CG48;Q08211;P63208;P28482;P61088;P30153;P09429;P0CG47;P04271	R-HSA-198756;R-HSA-168166;R-HSA-450337;R-HSA-936986;R-HSA-198731;R-HSA-937050;R-HSA-936942;R-HSA-936991;R-HSA-450346;R-HSA-199959;R-HSA-450325;R-HSA-5684250;R-HSA-5684248;R-HSA-936960;R-HSA-5684273;R-HSA-168053;R-HSA-198746;R-HSA-168184;R-HSA-203797
R-HSA-181438	Toll Like Receptor 2 (TLR2) Cascade	11	95	0.0100063	0.999159	0.999159	19	66	Homo sapiens	A8K7B7;Q96C32;P30153;P61088;Q5U5U6;B2RDW1;Q5PY61;P62987;P62979;P0CG48;Q08211;P63208;B4DV12;Q1HBJ4;P28482;P09429;P0CG47;Q3MIH3;P04271	P62987;P62979;P0CG48;Q08211;P63208;P28482;P61088;P30153;P09429;P0CG47;P04271	R-HSA-198756;R-HSA-168166;R-HSA-450337;R-HSA-936986;R-HSA-198731;R-HSA-937050;R-HSA-936942;R-HSA-936991;R-HSA-450346;R-HSA-199959;R-HSA-450325;R-HSA-5684250;R-HSA-5684248;R-HSA-936960;R-HSA-5684273;R-HSA-168053;R-HSA-198746;R-HSA-168184;R-HSA-203797
R-HSA-156580	Phase II conjugation	12	101	0.0106383	0.9992	0.9992	10	64	Homo sapiens	Q16851;P36269;D3DRA3;F5H737;P78417;C9IZX5;P10620;B3KUN3;G5EA53;P23526;O14880;P21266;P09211;Q96KP4;P14550;P10768;Q6FGJ9;Q9NUJ1	Q16851;P36269;O14880;P21266;Q96KP4;P09211;P78417;P14550;P10620;P10768;P23526;Q9NUJ1	R-HSA-70286;R-HSA-176059;R-HSA-5693724;R-HSA-1247910;R-HSA-1247927;R-HSA-176054;R-HSA-5696230;R-HSA-5694563;R-HSA-5692232;R-HSA-174401
R-HSA-912526	Interleukin receptor SHC signaling	43	259	0.0272804	0.9992	0.9992	32	45	Homo sapiens	P46940;O43242;Q01082;Q1KLZ0;A8K7B7;P60709;P30153;P13591;P31946;Q32Q65;D9IAI1;Q9UQM7;P28065;Q3MIH3;P28066;P02679;Q7LDD5;Q9Y490;P02675;Q53XL8;B2ZZ89;A2ACR1;Q06323;Q96C32;A8K3E4;Q5PY61;Q13813;B4DR63;P28074;B4DJ51;B1AKZ3;B1AKZ4;A8KAH9;O14818;Q6NW36;Q8TAA3;B4DV12;P51665;Q13554;P62191;A6NJG9;P02751;P25788;P18206;P25789;P25786;A8K161;H0YNE3;P30086;Q15121;B2RDW1;B4E2V4;P62158;B7ZLF0;P62979;P35232;Q1HBJ4;…	P46940;P02751;O43242;Q01082;P25788;P18206;P25789;P25786;P60709;P13591;P30153;P30086;Q15121;P31946;P62158;P62979;P35232;Q9UQM7;P28482;P28065;P61224;P62834;P28066;P02671;P02679;Q9Y490;P39905;P02675;Q06323;Q9Y2Q5;P07196;Q13813;P28074;P62987;P0CG48;O14818;Q8TAA3;P63261;P51665;Q13554;P49721;P0CG47;P62191	R-HSA-5674130;R-HSA-5672978;R-HSA-5675417;R-HSA-5674132;R-HSA-5672980;R-HSA-5674373;R-HSA-5675206;R-HSA-5672960;R-HSA-5672961;R-HSA-5674387;R-HSA-5674385;R-HSA-5672965;R-HSA-5672966;R-HSA-5672969;R-HSA-5658424;R-HSA-5672972;R-HSA-5672973;R-HSA-5658430;R-HSA-5675376;R-HSA-5672951;R-HSA-5672950;R-HSA-5672954;R-HSA-5672957;R-HSA-5672958;R-HSA-5675433;R-HSA-5675194;R-HSA-5674366;R-HSA-5675198;R-HSA-5…
R-HSA-73887	Death Receptor Signalling	4	52	0.00547714	0.999206	0.999206	3	38	Homo sapiens	P62987;P62979;P0CG48;B4DV12;Q5U5U6;Q96C32;B2RDW1;Q5PY61;P0CG47;Q3MIH3	P62987;P62979;P0CG48;P0CG47	R-HSA-5357845;R-HSA-5357757;R-HSA-5693108
R-HSA-5576892	Phase 0 - rapid depolarisation	3	45	0.00473984	0.999239	0.999239	1	2	Homo sapiens	B4DJ51;Q7LDD5;Q9UQM7;A8K161;Q13554;A4D2J9;P62158	Q9UQM7;Q13554;P62158	R-HSA-5576895
R-HSA-380972	Energy dependent regulation of mTOR by LKB1-AMPK	1	28	0.00294923	0.999243	0.999243	2	7	Homo sapiens	Q9Y2Q5	Q9Y2Q5	R-HSA-380979;R-HSA-447074
R-HSA-381042	PERK regulates gene expression	1	28	0.00294923	0.999243	0.999243	1	11	Homo sapiens	P11021	P11021	R-HSA-381086
R-HSA-446728	Cell junction organization	10	90	0.00947967	0.999258	0.999258	16	35	Homo sapiens	P05556;Q1KLZ0;P60709;P21333;Q8N3J6;P35222;Q14315;P12814;G3XHN4;Q15149;G3XHN8;G3XHN7;P63261;B4DGU4;Q8N126	Q14315;P12814;P35222-1;Q15149;P05556;P63261;P60709;P21333;Q8N3J6;Q8N126	R-HSA-430308;R-HSA-432909;R-HSA-432897;R-HSA-420592;R-HSA-446077;R-HSA-433725;R-HSA-420586;R-HSA-432952;R-HSA-420584;R-HSA-446089;R-HSA-432956;R-HSA-430347;R-HSA-419002;R-HSA-5692437;R-HSA-446083;R-HSA-420582
R-HSA-6781823	Formation of TC-NER Pre-Incision Complex	4	53	0.00558247	0.999353	0.999353	3	7	Homo sapiens	P62987;P62979;P0CG48;B4DV12;Q5U5U6;Q96C32;B2RDW1;Q5PY61;P0CG47;Q3MIH3	P62987;P62979;P0CG48;P0CG47	R-HSA-6782069;R-HSA-6782004;R-HSA-6781867
R-HSA-193704	p75 NTR receptor-mediated signalling	9	85	0.00895302	0.999361	0.999361	12	49	Homo sapiens	P52565;Q5U5U6;Q96C32;B2RDW1;Q5PY61;P63000;A4D2P0;P62987;P62979;P0CG48;A4D2P1;P62258;B4DV12;P61586;Q9NQC3;P0CG47;Q3MIH3	P62987;P62979;P0CG48;P62258;P52565;P61586;Q9NQC3;P0CG47;P63000	R-HSA-205039;R-HSA-209566;R-HSA-193655;R-HSA-193668;R-HSA-194518;R-HSA-204947;R-HSA-205008;R-HSA-209536;R-HSA-193646;R-HSA-204981;R-HSA-205118;R-HSA-193696
R-HSA-425397	Transport of vitamins, nucleosides, and related molecules	2	38	0.00400253	0.999377	0.999377	4	33	Homo sapiens	P02768;P05090	P02768;P05090	R-HSA-194083;R-HSA-194130;R-HSA-5229283;R-HSA-194079
R-HSA-937061	TRIF-mediated TLR3/TLR4 signaling	11	97	0.010217	0.999389	0.999389	22	57	Homo sapiens	A8K7B7;Q96C32;P30153;P61088;Q5U5U6;B2RDW1;Q5PY61;P62987;P62979;P0CG48;Q08211;P63208;B4DV12;Q1HBJ4;P28482;P09429;P0CG47;Q3MIH3;P04271	P62987;P62979;P0CG48;Q08211;P63208;P28482;P61088;P30153;P09429;P0CG47;P04271	R-HSA-198756;R-HSA-168166;R-HSA-168915;R-HSA-2213017;R-HSA-450337;R-HSA-937075;R-HSA-936986;R-HSA-198731;R-HSA-450346;R-HSA-199959;R-HSA-936947;R-HSA-5684250;R-HSA-450325;R-HSA-5684248;R-HSA-936951;R-HSA-5362500;R-HSA-5684273;R-HSA-168053;R-HSA-936952;R-HSA-198746;R-HSA-168184;R-HSA-203797
R-HSA-166166	MyD88-independent TLR3/TLR4 cascade	11	97	0.010217	0.999389	0.999389	22	60	Homo sapiens	A8K7B7;Q96C32;P30153;P61088;Q5U5U6;B2RDW1;Q5PY61;P62987;P62979;P0CG48;Q08211;P63208;B4DV12;Q1HBJ4;P28482;P09429;P0CG47;Q3MIH3;P04271	P62987;P62979;P0CG48;Q08211;P63208;P28482;P61088;P30153;P09429;P0CG47;P04271	R-HSA-198756;R-HSA-168166;R-HSA-168915;R-HSA-2213017;R-HSA-450337;R-HSA-937075;R-HSA-936986;R-HSA-198731;R-HSA-450346;R-HSA-199959;R-HSA-936947;R-HSA-5684250;R-HSA-450325;R-HSA-5684248;R-HSA-936951;R-HSA-5362500;R-HSA-5684273;R-HSA-168053;R-HSA-936952;R-HSA-198746;R-HSA-168184;R-HSA-203797
R-HSA-168164	Toll Like Receptor 3 (TLR3) Cascade	11	97	0.010217	0.999389	0.999389	22	61	Homo sapiens	A8K7B7;Q96C32;P30153;P61088;Q5U5U6;B2RDW1;Q5PY61;P62987;P62979;P0CG48;Q08211;P63208;B4DV12;Q1HBJ4;P28482;P09429;P0CG47;Q3MIH3;P04271	P62987;P62979;P0CG48;Q08211;P63208;P28482;P61088;P30153;P09429;P0CG47;P04271	R-HSA-198756;R-HSA-168166;R-HSA-168915;R-HSA-2213017;R-HSA-450337;R-HSA-937075;R-HSA-936986;R-HSA-198731;R-HSA-450346;R-HSA-199959;R-HSA-936947;R-HSA-5684250;R-HSA-450325;R-HSA-5684248;R-HSA-936951;R-HSA-5362500;R-HSA-5684273;R-HSA-168053;R-HSA-936952;R-HSA-198746;R-HSA-168184;R-HSA-203797
R-HSA-6811442	Intra-Golgi and retrograde Golgi-to-ER traffic	30	198	0.0208553	0.999407	0.999407	29	48	Homo sapiens	P04350;Q6FGG2;P61204;Q71U36;G3V1U9;Q15836;A8MUB1;A4D2J0;P68402;Q9NY65;P68371;B4DK44;Q9H115;A6NHL2;B4DR94;P53621;P33176;O15498;P68366;Q9BQE3;B7Z6A4;O15260;P84077;Q9BRV4;Q13509;P46459;Q13561;P68363;Q66K46;Q12840;Q9H0U4;Q14204;Q9BVA1;O60664;Q13885;P84085;Q6PKD1;A4D0Z3;Q5T8U5;B4DFA2;Q9H4B7	P04350;P61204;Q71U36;Q15836;P68402;Q9NY65;P68371;A6NHL2;Q9H115;P53621;P33176;O15498;P68366;Q9BQE3;O15260;P84077;Q13509;P46459;Q13561;P68363;Q66K46;Q12840;Q9H0U4;Q14204;Q9BVA1;O60664;Q13885;P84085;Q6PKD1;Q9H4B7	R-HSA-8847883;R-HSA-6814683;R-HSA-8847880;R-HSA-6814684;R-HSA-8848484;R-HSA-8847875;R-HSA-6814674;R-HSA-6814675;R-HSA-6814676;R-HSA-6814678;R-HSA-8849353;R-HSA-6814671;R-HSA-6814670;R-HSA-8849350;R-HSA-6811427;R-HSA-8847544;R-HSA-6811426;R-HSA-6811425;R-HSA-6811422;R-HSA-6811423;R-HSA-6811417;R-HSA-6811418;R-HSA-6811412;R-HSA-8847637;R-HSA-6811414;R-HSA-8847638;R-HSA-6811415;R-HSA-6811411;R-HSA-8…
R-HSA-453279	Mitotic G1-G1/S phases	18	136	0.0143248	0.999408	0.999408	9	55	Homo sapiens	P25788;O43242;P25789;P25786;A8K7B7;H0YNE3;P30153;B2RDW1;B4E2V4;P62979;P63208;P28065;Q3MIH3;P28066;Q53XL8;A2ACR1;Q06323;Q96C32;Q5U5U6;Q5PY61;B4DR63;P28074;P62987;P0CG48;Q6NW36;O14818;B4DV12;P51665;P0CG47;P49721;P62191;A6NJG9	O43242;P25788;P25789;P25786;Q06323;P30153;P62987;P28074;P62979;P0CG48;O14818;P63208;P51665;P49721;P28065;P0CG47;P62191;P28066	R-HSA-187545;R-HSA-113503;R-HSA-1363328;R-HSA-1363276;R-HSA-187575;R-HSA-1363331;R-HSA-187574;R-HSA-187552;R-HSA-1363274
R-HSA-2032785	YAP1- and WWTR1 (TAZ)-stimulated gene expression	1	29	0.00305456	0.999415	0.999415	3	6	Homo sapiens	Q99594	Q99594	R-HSA-2032781;R-HSA-2032775;R-HSA-1989766
R-HSA-168928	RIG-I/MDA5 mediated induction of IFN-alpha/beta pathways	8	80	0.00842637	0.999466	0.999466	7	46	Homo sapiens	Q59HD4;I6L8F9;G3V0E8;Q5U5U6;Q96C32;B2RDW1;Q5PY61;P62987;P62979;P0CG48;Q08211;B4DV12;P09429;P0CG47;Q3MIH3;Q15366;P04271;B4DXP5	P62987;P62979;Q08211;P0CG48;P09429;P0CG47;P04271;Q15366	R-HSA-990528;R-HSA-168166;R-HSA-936390;R-HSA-936475;R-HSA-918224;R-HSA-990526;R-HSA-936381
R-HSA-187687	Signalling to ERKs	44	268	0.0282284	0.999481	0.999481	38	63	Homo sapiens	P46940;O43242;Q01082;Q1KLZ0;A8K7B7;P60709;P30153;P13591;P31946;Q32Q65;P11233;D9IAI1;Q9UQM7;P28065;Q3MIH3;P28066;P02679;Q7LDD5;Q9Y490;P02675;Q53XL8;B2ZZ89;A2ACR1;Q06323;Q96C32;A8K3E4;Q5PY61;Q13813;B4DR63;P28074;B4DJ51;B1AKZ3;B1AKZ4;A8KAH9;O14818;Q6NW36;Q8TAA3;B4DV12;P51665;Q13554;P62191;A6NJG9;P02751;P25788;P18206;P25789;P25786;A8K161;H0YNE3;P30086;Q15121;B2RDW1;B4E2V4;P62158;B7ZLF0;P62979;P35232;…	P46940;P02751;O43242;Q01082;P25788;P18206;P25789;P25786;P60709;P13591;P30153;P30086;Q15121;P31946;P62158;P62979;P11233;P35232;Q9UQM7;P28482;P28065;P61224;P62834;P28066;P02671;P02679;Q9Y490;P39905;P02675;Q06323;Q9Y2Q5;P07196;Q13813;P28074;P62987;P0CG48;O14818;Q8TAA3;P63261;P51665;Q13554;P49721;P0CG47;P62191	R-HSA-171026;R-HSA-170979;R-HSA-5674130;R-HSA-5672978;R-HSA-5675417;R-HSA-5674132;R-HSA-5672980;R-HSA-5674373;R-HSA-5675206;R-HSA-170991;R-HSA-169904;R-HSA-5672960;R-HSA-5674387;R-HSA-5672961;R-HSA-5674385;R-HSA-169901;R-HSA-5672965;R-HSA-5672966;R-HSA-5672969;R-HSA-5658424;R-HSA-5672972;R-HSA-5672973;R-HSA-5658430;R-HSA-5675376;R-HSA-5672951;R-HSA-5672950;R-HSA-5672954;R-HSA-5672957;R-HSA-567295…
R-HSA-165159	mTOR signalling	2	39	0.00410786	0.999506	0.999506	12	26	Homo sapiens	Q9Y2Q5;P31946	Q9Y2Q5;P31946	R-HSA-5672824;R-HSA-5672828;R-HSA-165680;R-HSA-165718;R-HSA-380979;R-HSA-5653968;R-HSA-447074;R-HSA-165692;R-HSA-5653974;R-HSA-5672843;R-HSA-5653936;R-HSA-377186
R-HSA-75105	Fatty Acyl-CoA Biosynthesis	3	47	0.0049505	0.999508	0.999508	3	26	Homo sapiens	P50897;P53396;B4E3P0;Q53GQ0	P50897;P53396;Q53GQ0	R-HSA-5690517;R-HSA-548818;R-HSA-75848
R-HSA-418346	Platelet homeostasis	9	87	0.00916368	0.999546	0.999546	7	28	Homo sapiens	Q5JWF2;A6NI00;P30626;B4DKK2;P63092;P23634;A8K7B7;P30153;P59768;Q1RMY8;P16615;P62158;A8MTH6;B4DJ51;P62873;P62879;Q6FHM2	P30626;P63092;P62873;P23634;P62879;P30153;P59768;P16615;P62158	R-HSA-432143;R-HSA-418309;R-HSA-392874;R-HSA-425661;R-HSA-392852;R-HSA-418365;R-HSA-392870
R-HSA-3000157	Laminin interactions	1	30	0.00315989	0.999547	0.999547	5	15	Homo sapiens	P05556	P05556	R-HSA-216058;R-HSA-3907292;R-HSA-349626;R-HSA-216051;R-HSA-216048
R-HSA-5683826	Surfactant metabolism	1	30	0.00315989	0.999547	0.999547	3	26	Homo sapiens	Q07065	Q07065	R-HSA-5686301;R-HSA-5686286;R-HSA-5686304
R-HSA-194315	Signaling by Rho GTPases	69	388	0.0408679	0.99957	0.99957	81	108	Homo sapiens	P46940;P04350;O60814;Q71U36;G3V1U9;A8K7B7;Q1KLZ0;A8MUB1;B7Z6Z4;P23527;A4D2P0;Q8N9R8;P07737;P0C0S5;A4D2P1;B2R4R0;Q9BQE3;P59998;Q3SXZ0;P05556;Q99879;Q99878;Q99877;Q53R19;O15511;P62258;P61586;P31150;F5H6T1;Q9H4B7;P60953;P52565;P52566;Q60FE2;Q9NY65;P35222;P84243;P27348;P28482;P06899;Q1HBJ4;B2R4P9;P63104;Q13509;O15144;G3V1V0;Q12840;P50395;Q6FI13;Q9BVA1;P68431;P63261;Q04917;P58876;B4DXW1;C9JWM7;P30153;…	P46940;P04350;O60814;Q71U36;P60709;P30153;P31946;P08134;P68371;A6NHL2;P23527;P07737;Q8N9R8;P0C0S5;P68366;Q9BQE3;P59998;P01023;P05556;P33778;Q99879;Q99878;Q99877;P68363;P21333;O15511;Q07960;Q16778;P35579;Q16777;P63000;P35580;P62258;P61586;P31150;P61158;Q9H4B7;P60953;P52565;Q93077;P52566;Q93079;Q9NY65;P35222;P61981;P62158;P84243;P33176;P27348;P61160;P06899;P28482;P62807;P16104;P63104;P62805;Q13509;…	R-HSA-419197;R-HSA-5665767;R-HSA-75016;R-HSA-5667008;R-HSA-5666049;R-HSA-442592;R-HSA-194894;R-HSA-5665809;R-HSA-5665761;R-HSA-389788;R-HSA-5672304;R-HSA-419049;R-HSA-5666178;R-HSA-5625796;R-HSA-5626507;R-HSA-5625797;R-HSA-5665659;R-HSA-5625901;R-HSA-5666197;R-HSA-5623667;R-HSA-5665802;R-HSA-2197691;R-HSA-2197690;R-HSA-5665982;R-HSA-194922;R-HSA-5666216;R-HSA-5669250;R-HSA-194913;R-HSA-5623622;R-…
R-HSA-416482	G alpha (12/13) signalling events	7	75	0.00789973	0.999571	0.999571	8	12	Homo sapiens	A4D2P0;P62873;A4D2P1;P60953;P62879;P61586;Q1RMY8;P08134;P59768;Q6FHM2;P63000	P62873;P60953;P62879;P61586;P08134;P59768;P63000	R-HSA-419166;R-HSA-751039;R-HSA-114544;R-HSA-751019;R-HSA-751029;R-HSA-114542;R-HSA-419049;R-HSA-751027
R-HSA-977443	GABA receptor activation	4	55	0.00579313	0.999572	0.999572	6	9	Homo sapiens	P62873;P62879;B4E2X5;Q1RMY8;P59768;B3KTZ0;Q6FHM2;P04899	P62873;P62879;P59768;P04899	R-HSA-170674;R-HSA-170671;R-HSA-170686;R-HSA-392206;R-HSA-1013020;R-HSA-170666
R-HSA-112315	Transmission across Chemical Synapses	32	211	0.0222246	0.999581	0.999581	51	99	Homo sapiens	P15104;B4E2X5;P63010;Q7Z451;Q16623;P11142;P80404;P61764;Q9UQM7;Q7Z5K3;A2A2U1;Q6FHM2;P53680;B4DFR9;Q8N3W6;Q9H3Z4;Q7LDD5;P46459;Q68CM6;P60880;Q1RMY8;B4DG46;B4DJ51;P21579;P17600;G5E949;O95782;Q13554;Q96CW1;A8K161;Q9UFM8;Q75ME0;Q546H9;P59768;A8YXX4;P04899;P05091;P62158;Q9Y639;P62873;P62879;O94973;Q1HBJ4;P28482;Q9P2U7;B3KTZ0;A4D2J9;P63027;P51649;O94925;P43003;P07196;P43004;J3KQA0;B4DFA2	P53680-1;P15104;O94973-3;P59768;P04899;P62158;P05091;Q9Y639;Q16623;P11142;P62873;P80404;P62879;Q9UQM7;P28482;Q9P2U7;P63027;Q9H3Z4;P63010-1;P51649;O94925;P46459;P43003;P07196;P43004;P60880;P61764-1;P21579;P17600;O95782;Q13554;Q96CW1-2	R-HSA-112282;R-HSA-170674;R-HSA-111915;R-HSA-916855;R-HSA-111913;R-HSA-170686;R-HSA-442737;R-HSA-917744;R-HSA-442732;R-HSA-444792;R-HSA-442726;R-HSA-170671;R-HSA-442725;R-HSA-416639;R-HSA-170666;R-HSA-374922;R-HSA-210444;R-HSA-416320;R-HSA-380574;R-HSA-888589;R-HSA-210439;R-HSA-372529;R-HSA-888548;R-HSA-70606;R-HSA-444253;R-HSA-416985;R-HSA-8856398;R-HSA-380905;R-HSA-451283;R-HSA-374899;R-HSA-706…
R-HSA-375165	NCAM signaling for neurite out-growth	47	285	0.030019	0.999601	0.999601	54	62	Homo sapiens	P46940;O43242;Q01082;Q1KLZ0;A8K7B7;P60709;P30153;P13591;P31946;P02461;Q32Q65;D2JYH5;D9IAI1;Q9UQM7;P28065;Q3MIH3;P28066;P02679;Q7LDD5;P12111;Q9Y490;P02675;Q53XL8;B2ZZ89;A2ACR1;Q06323;Q96C32;A8K3E4;Q5PY61;Q13813;B4DR63;P28074;B4DJ51;B1AKZ3;B1AKZ4;A8KAH9;O14818;Q6NW36;Q8TAA3;B4DV12;P51665;Q13554;P62191;A6NJG9;P02751;P25788;P18206;P25789;P25786;A8K161;H0YNE3;P30086;Q15121;B2RDW1;B4E2V4;P62158;B7ZLF0;…	P46940;P02751;O43242;Q01082;P25788;P18206;P25789;P25786;P60709;P13591;P30153;P30086;Q15121;P31946;P02461;P62158;P62979;P35232;Q9UQM7;P28482;P28065;P61224;P62834;P28066;P02671;P02679;P12110;P12111;Q9Y490;P39905;P02675;Q06323;Q9Y2Q5;P07196;Q13813;P28074;P62987;P0CG48;P12109;O14818;Q8TAA3;P63261;P51665;Q13554;P49721;P0CG47;P62191	R-HSA-5672978;R-HSA-5675417;R-HSA-5672980;R-HSA-422454;R-HSA-5672960;R-HSA-5672961;R-HSA-5672965;R-HSA-5672966;R-HSA-5672969;R-HSA-5672972;R-HSA-5672973;R-HSA-5672951;R-HSA-5672950;R-HSA-5672954;R-HSA-5672957;R-HSA-5672958;R-HSA-5675433;R-HSA-5675194;R-HSA-5674366;R-HSA-5675198;R-HSA-391868;R-HSA-391871;R-HSA-391865;R-HSA-419033;R-HSA-391866;R-HSA-5675431;R-HSA-391867;R-HSA-198756;R-HSA-375161;R-…
R-HSA-3214841	PKMTs methylate histone lysines	2	40	0.00421319	0.999609	0.999609	20	21	Homo sapiens	B2R4R0;P68431;P62805	P68431;P62805	R-HSA-5649801;R-HSA-5637686;R-HSA-5649800;R-HSA-5649764;R-HSA-5159245;R-HSA-5649802;R-HSA-5638157;R-HSA-5634750;R-HSA-5651657;R-HSA-5651654;R-HSA-5423038;R-HSA-5634802;R-HSA-5649799;R-HSA-5634729;R-HSA-5638141;R-HSA-5244692;R-HSA-4827382;R-HSA-4827383;R-HSA-5638333;R-HSA-5638332
R-HSA-109703	PKB-mediated events	2	40	0.00421319	0.999609	0.999609	12	28	Homo sapiens	Q9Y2Q5;P31946	Q9Y2Q5;P31946	R-HSA-5672824;R-HSA-5672828;R-HSA-165680;R-HSA-165718;R-HSA-380979;R-HSA-5653968;R-HSA-447074;R-HSA-165692;R-HSA-5653974;R-HSA-5672843;R-HSA-5653936;R-HSA-377186
R-HSA-451927	Interleukin-2 signaling	43	266	0.0280177	0.999615	0.999615	32	64	Homo sapiens	P46940;O43242;Q01082;Q1KLZ0;A8K7B7;P60709;P30153;P13591;P31946;Q32Q65;D9IAI1;Q9UQM7;P28065;Q3MIH3;P28066;P02679;Q7LDD5;Q9Y490;P02675;Q53XL8;B2ZZ89;A2ACR1;Q06323;Q96C32;A8K3E4;Q5PY61;Q13813;B4DR63;P28074;B4DJ51;B1AKZ3;B1AKZ4;A8KAH9;O14818;Q6NW36;Q8TAA3;B4DV12;P51665;Q13554;P62191;A6NJG9;P02751;P25788;P18206;P25789;P25786;A8K161;H0YNE3;P30086;Q15121;B2RDW1;B4E2V4;P62158;B7ZLF0;P62979;P35232;Q1HBJ4;…	P46940;P02751;O43242;Q01082;P25788;P18206;P25789;P25786;P60709;P13591;P30153;P30086;Q15121;P31946;P62158;P62979;P35232;Q9UQM7;P28482;P28065;P61224;P62834;P28066;P02671;P02679;Q9Y490;P39905;P02675;Q06323;Q9Y2Q5;P07196;Q13813;P28074;P62987;P0CG48;O14818;Q8TAA3;P63261;P51665;Q13554;P49721;P0CG47;P62191	R-HSA-5674130;R-HSA-5672978;R-HSA-5675417;R-HSA-5674132;R-HSA-5672980;R-HSA-5674373;R-HSA-5675206;R-HSA-5672960;R-HSA-5672961;R-HSA-5674387;R-HSA-5674385;R-HSA-5672965;R-HSA-5672966;R-HSA-5672969;R-HSA-5658424;R-HSA-5672972;R-HSA-5672973;R-HSA-5658430;R-HSA-5675376;R-HSA-5672951;R-HSA-5672950;R-HSA-5672954;R-HSA-5672957;R-HSA-5672958;R-HSA-5675433;R-HSA-5675194;R-HSA-5674366;R-HSA-5675198;R-HSA-5…
R-HSA-2980766	Nuclear Envelope Breakdown	4	56	0.00589846	0.999652	0.999652	3	13	Homo sapiens	A2T926;Q6UYC3;G5E972;P02545;P20700;Q5I6Y6;P42166;Q5I6Y4;P42167	P02545-1;P02545-2;P20700;P42167-1	R-HSA-5244669;R-HSA-5229194;R-HSA-2993898
R-HSA-421270	Cell-cell junction organization	5	63	0.00663577	0.999653	0.999653	7	19	Homo sapiens	G3XHN4;G3XHN8;G3XHN7;Q1KLZ0;P63261;P60709;Q8N3J6;B4DGU4;P35222;Q8N126	P35222-1;P63261;P60709;Q8N3J6;Q8N126	R-HSA-420586;R-HSA-420584;R-HSA-5692437;R-HSA-419002;R-HSA-420592;R-HSA-420582;R-HSA-433725
R-HSA-72163	mRNA Splicing - Major Pathway	17	135	0.0142195	0.999684	0.999684	8	9	Homo sapiens	B2R5W2;I6L8F9;Q2L7G6;P31943;P11142;Q92620;Q08211;B4DY08;O43390;B4DVG8;Q53SS8;B4DT28;P61978;Q00839;P09651;Q59HD4;B4DDB6;P52272;P22626;G3V0E8;P51991;Q6IBN1;P07910;P67809;Q15393;Q14103;Q15366;Q15365;B4DXP5	P52272;P51991;P22626;P31943;Q92620;P11142;P07910;Q08211;P67809;O43390;Q15393;Q14103;Q00839;P61978;P09651;Q15366;Q15365	R-HSA-72143;R-HSA-72107;R-HSA-72139;R-HSA-72124;R-HSA-72127;R-HSA-156661;R-HSA-72130;R-HSA-72160
R-HSA-1592389	Activation of Matrix Metalloproteinases	1	32	0.00337055	0.999729	0.999729	3	27	Homo sapiens	P08246	P08246	R-HSA-1592316;R-HSA-1604712;R-HSA-1592398
R-HSA-1793185	Chondroitin sulfate/dermatan sulfate metabolism	3	50	0.00526648	0.999745	0.999745	18	24	Homo sapiens	P07585;Q6FH10;P21810;P13611	P07585;P21810;P13611	R-HSA-2022063;R-HSA-2022061;R-HSA-1793176;R-HSA-1971491;R-HSA-2022056;R-HSA-2018682;R-HSA-2065233;R-HSA-1889981;R-HSA-2022911;R-HSA-2022052;R-HSA-1889978;R-HSA-1878002;R-HSA-1889955;R-HSA-1971487;R-HSA-1971482;R-HSA-1971483;R-HSA-2022065;R-HSA-2018659
R-HSA-512988	Interleukin-3, 5 and GM-CSF signaling	44	275	0.0289657	0.999752	0.999752	35	77	Homo sapiens	P46940;O43242;Q01082;Q1KLZ0;A8K7B7;P60709;P30153;P13591;P31946;Q32Q65;D9IAI1;Q9UQM7;P28065;Q3MIH3;P28066;P02679;Q7LDD5;Q9Y490;P02675;Q53XL8;B2ZZ89;A2ACR1;Q06323;Q96C32;A8K3E4;Q5PY61;Q13813;B4DR63;P28074;B4DJ51;B1AKZ3;B1AKZ4;A8KAH9;O14818;Q6NW36;Q8TAA3;B4DV12;P51665;Q13554;P62191;A6NJG9;P02751;P25788;P18206;P25789;P25786;A8K161;H0YNE3;P30086;Q15121;B2RDW1;B4E2V4;P62158;B7ZLF0;P62979;P35232;Q1HBJ4;…	P46940;P02751;O43242;Q01082;P25788;P18206;P25789;P25786;P60709;P13591;P30153;P30086;Q15121;P31946;P62158;P62979;P35232;Q9UQM7;P28482;P28065;P61224;P62834;P63104;P28066;P02671;P02679;Q9Y490;P39905;P02675;Q06323;Q9Y2Q5;P07196;Q13813;P28074;P62987;P0CG48;O14818;Q8TAA3;P63261;P51665;Q13554;P49721;P0CG47;P62191	R-HSA-5674130;R-HSA-5672978;R-HSA-914182;R-HSA-5675417;R-HSA-5674132;R-HSA-5672980;R-HSA-5674373;R-HSA-5675206;R-HSA-5672960;R-HSA-5672961;R-HSA-5674387;R-HSA-5674385;R-HSA-5672965;R-HSA-5672966;R-HSA-5672969;R-HSA-5658424;R-HSA-5672972;R-HSA-5672973;R-HSA-5658430;R-HSA-5675376;R-HSA-5672951;R-HSA-5672950;R-HSA-912757;R-HSA-5672954;R-HSA-5672957;R-HSA-5672958;R-HSA-5675433;R-HSA-5675194;R-HSA-567…
R-HSA-1169408	ISG15 antiviral mechanism	7	78	0.00821572	0.999753	0.999753	4	16	Homo sapiens	Q14974;Q5U5U6;Q96C32;P61088;B2RDW1;Q5PY61;P60842;P62987;P62979;J3QLC4;P0CG48;B4DV12;P0CG47;Q3MIH3	P62987;P62979;Q14974;P0CG48;P61088;P0CG47;P60842	R-HSA-1169307;R-HSA-1169402;R-HSA-1176059;R-HSA-1678842
R-HSA-1169410	Antiviral mechanism by IFN-stimulated genes	7	78	0.00821572	0.999753	0.999753	4	16	Homo sapiens	Q14974;Q5U5U6;Q96C32;P61088;B2RDW1;Q5PY61;P60842;P62987;P62979;J3QLC4;P0CG48;B4DV12;P0CG47;Q3MIH3	P62987;P62979;Q14974;P0CG48;P61088;P0CG47;P60842	R-HSA-1169307;R-HSA-1169402;R-HSA-1176059;R-HSA-1678842
R-HSA-5362517	Signaling by Retinoic Acid	2	42	0.00442385	0.999756	0.999756	5	21	Homo sapiens	E7DVW5;Q01469;P09622;B4DT69	Q01469;P09622	R-HSA-5622129;R-HSA-5634100;R-HSA-5422942;R-HSA-5633256;R-HSA-203946
R-HSA-113510	E2F mediated regulation of DNA replication	1	33	0.00347588	0.999791	0.999791	1	6	Homo sapiens	A8K7B7;P30153	P30153	R-HSA-113503
R-HSA-1839124	FGFR1 mutant receptor activation	1	33	0.00347588	0.999791	0.999791	2	25	Homo sapiens	O94905	O94905	R-HSA-8853325;R-HSA-8853322
R-HSA-72187	mRNA 3'-end processing	3	51	0.00537181	0.999796	0.999796	3	3	Homo sapiens	Q92620;Q8N5M0;O00148;B4DVG8;B1Q2N1;Q13838	Q92620;O00148;Q13838	R-HSA-8849157;R-HSA-72185;R-HSA-72180
R-HSA-1236975	Antigen processing-Cross presentation	19	149	0.0156941	0.999797	0.999797	3	17	Homo sapiens	P25788;O43242;P25789;P25786;P27797;H0YNE3;B2RDW1;B4E2V4;P62979;P28065;Q3MIH3;P28066;P30101;Q53XL8;A2ACR1;Q06323;Q96C32;Q5U5U6;Q5PY61;B4DR63;P28074;P62987;P0CG48;Q8TAA3;Q6NW36;O14818;B4DV12;P51665;P0CG47;P49721;P62191;A6NJG9	P30101;O43242;P25788;P25789;P25786;P27797;Q06323;P62987;P28074;P62979;P0CG48;O14818;Q8TAA3;P51665;P49721;P28065;P0CG47;P62191;P28066	R-HSA-1236971;R-HSA-1236970;R-HSA-1236935
R-HSA-170834	Signaling by TGF-beta Receptor Complex	6	73	0.00768907	0.999816	0.999816	27	82	Homo sapiens	P62987;P62979;P0CG48;B4DV12;P61586;Q5U5U6;Q96C32;B2RDW1;Q5PY61;P0CG47;P09874;Q3MIH3	P62987;P62979;P0CG48;P61586;P09874;P0CG47	R-HSA-2187382;R-HSA-870477;R-HSA-870479;R-HSA-2176452;R-HSA-2186785;R-HSA-2187325;R-HSA-2169050;R-HSA-173542;R-HSA-2169046;R-HSA-2187368;R-HSA-2186767;R-HSA-2179293;R-HSA-2179291;R-HSA-2134519;R-HSA-2160931;R-HSA-2186747;R-HSA-2160932;R-HSA-2160935;R-HSA-2134532;R-HSA-870437;R-HSA-2179276;R-HSA-2186780;R-HSA-2176502;R-HSA-2176503;R-HSA-2187330;R-HSA-2134506;R-HSA-870449
R-HSA-1980143	Signaling by NOTCH1	6	73	0.00768907	0.999816	0.999816	9	37	Homo sapiens	P62987;P62979;P0CG48;Q12860;P63208;B4DV12;Q5U5U6;Q96C32;B2RDW1;Q5PY61;P0CG47;Q3MIH3	P62987;P62979;P0CG48;Q12860;P63208;P0CG47	R-HSA-1852623;R-HSA-1980074;R-HSA-1980109;R-HSA-1912385;R-HSA-1912357;R-HSA-1912386;R-HSA-157632;R-HSA-1980118;R-HSA-373706
R-HSA-1500931	Cell-Cell communication	17	139	0.0146408	0.999824	0.999824	30	63	Homo sapiens	P46940;Q01082;Q1KLZ0;P60709;Q8N3J6;P35222;P12814;A4D2P0;A4D2P1;O43707;P78324;P05556;B2ZZ89;P21333;Q13813;P63000;Q14315;G3XHN4;Q15149;G3XHN8;G3XHN7;P63261;B4DGU4;Q8N126;Q08722	P46940;Q01082;P05556;P78324;P21333;P60709;Q8N3J6;P63000;Q13813;Q14315;P35222-1;P12814;Q15149;P63261;O43707;Q8N126;Q08722	R-HSA-376123;R-HSA-451347;R-HSA-433725;R-HSA-451403;R-HSA-432952;R-HSA-430347;R-HSA-432956;R-HSA-446089;R-HSA-419002;R-HSA-5692437;R-HSA-446083;R-HSA-432909;R-HSA-391151;R-HSA-430308;R-HSA-391150;R-HSA-432897;R-HSA-420592;R-HSA-391168;R-HSA-446077;R-HSA-451377;R-HSA-420586;R-HSA-420584;R-HSA-391155;R-HSA-451366;R-HSA-391152;R-HSA-391153;R-HSA-391158;R-HSA-420582;R-HSA-391156;R-HSA-391157
R-HSA-5693532	DNA Double-Strand Break Repair	18	145	0.0152728	0.999836	0.999836	39	106	Homo sapiens	O60814;Q93079;B2R4S9;B2RDW1;P09874;P23527;P62979;B2R4R0;P06899;P62807;Q3MIH3;P62805;P16104;Q99879;P33778;Q99877;P61088;Q5U5U6;Q96C32;Q16778;Q5PY61;P62987;P0CG48;B4DV12;P0CG47;P58876	O60814;P33778;Q99879;Q99877;P61088;Q93079;P09874;Q16778;P23527;P62987;P62979;P0CG48;P06899;P0CG47;P58876;P62807;P16104;P62805	R-HSA-5682629;R-HSA-5683405;R-HSA-5682983;R-HSA-5693566;R-HSA-5693536;R-HSA-5687484;R-HSA-5683964;R-HSA-5687653;R-HSA-5686704;R-HSA-5684071;R-HSA-5683967;R-HSA-5682586;R-HSA-5682863;R-HSA-5682588;R-HSA-5693549;R-HSA-5693551;R-HSA-5693602;R-HSA-5682858;R-HSA-5682992;R-HSA-5693599;R-HSA-5683077;R-HSA-5684052;R-HSA-5682598;R-HSA-5693593;R-HSA-5683986;R-HSA-5686900;R-HSA-5687640;R-HSA-5682607;R-HSA-5…
R-HSA-5683057	MAPK family signaling cascades	47	294	0.0309669	0.999845	0.999845	42	86	Homo sapiens	P46940;O43242;Q01082;Q1KLZ0;A8K7B7;P60709;P30153;P13591;P31946;A4D2P0;Q32Q65;A4D2P1;D9IAI1;Q9UQM7;P28065;Q3MIH3;G3V1Q4;P28066;P02679;Q7LDD5;Q9Y490;P02675;Q53XL8;B2ZZ89;A2ACR1;Q06323;Q96C32;A8K3E4;Q5PY61;Q13813;P63000;B4DR63;P28074;B4DJ51;B1AKZ3;B1AKZ4;A8KAH9;O14818;Q6NW36;Q8TAA3;B4DV12;P51665;Q13554;P04792;P62191;A6NJG9;Q16181;P02751;P25788;P18206;P25789;P60953;P25786;A8K161;H0YNE3;P30086;Q15121;…	P46940;P02751;O43242;Q01082;P25788;P18206;P25789;P60953;P25786;P60709;P13591;P30153;P30086;Q15121;P31946;P62158;P62979;P35232;Q9UQM7;P28482;P28065;P62834;P61224;P28066;P02679;P02671;Q9Y490;P39905;P02675;Q06323;Q9Y2Q5;P07196;Q13813;P63000;P28074;P62987;P0CG48;O14818;Q8TAA3;P63261;P51665;Q13554;P49721;P0CG47;P04792;P62191;Q16181	R-HSA-5674130;R-HSA-5672978;R-HSA-5675417;R-HSA-5674132;R-HSA-5672980;R-HSA-5674373;R-HSA-5687112;R-HSA-389788;R-HSA-5675206;R-HSA-5672960;R-HSA-5672961;R-HSA-5674387;R-HSA-5674385;R-HSA-5672965;R-HSA-5672966;R-HSA-5672969;R-HSA-5658424;R-HSA-5672972;R-HSA-5672973;R-HSA-5658430;R-HSA-5687121;R-HSA-5687081;R-HSA-5675376;R-HSA-5672951;R-HSA-5672950;R-HSA-5672954;R-HSA-5672957;R-HSA-5672958;R-HSA-56…
R-HSA-2151201	Transcriptional activation of mitochondrial biogenesis	2	44	0.00463451	0.999848	0.999848	2	27	Homo sapiens	P99999;P06576;G4XXL9	P99999;P06576	R-HSA-1592231;R-HSA-1592247
R-HSA-2262752	Cellular responses to stress	62	367	0.038656	0.999858	0.999858	70	202	Homo sapiens	Q15185;H9ZYJ2;O60814;B2R4S9;P23527;P10412;P0C0S5;P11142;B2R4R0;P50502;Q9UQM7;Q3MIH3;P32119;Q06830;P68104;Q7LDD5;Q6IPS9;P33778;Q99879;Q99878;Q99877;Q96C32;Q3KNR6;Q16778;Q5PY61;P38646;Q16777;B4DHP2;O60744;P08238;P09211;P62258;P20700;P04179;P10599;B4DV12;Q53FA3;P16401;P07237;Q13554;A8K5I0;A3R0T8;P34931;B1ALW1;P00441;B4DP21;Q93077;A8K161;Q93079;P04040;B2RDW1;E9PH29;P30041;P84243;P62979;P07900;P30044;…	Q15185;O60814;P00390-2;P00390-1;P23527;P10412;P11142;P0C0S5;P50502;Q9UQM7;P32119;Q06830;P68104;P33778;Q99879;Q99878;Q99877;Q16778;P38646;Q16777;P08238;P09211;P62258;P20700;P10599;P04179;P16401;P07237;Q13554;P34931;P00441;Q93077;Q93079;P04040;P30041;P84243;P62979;P07900;P02511;O95817;P30048;P06899;P28482;P11021;P55072;P62807;P62805;P16104;P30044-2;P54652;Q9Y2Q5;P30044-1;P17096;P62987;P0DMV9;P99999…	R-HSA-3857308;R-HSA-3371518;R-HSA-3371586;R-HSA-3857305;R-HSA-3371591;R-HSA-3788745;R-HSA-5673768;R-HSA-3343700;R-HSA-3788748;R-HSA-5324617;R-HSA-3780958;R-HSA-3299753;R-HSA-5324632;R-HSA-3777112;R-HSA-3341296;R-HSA-3780979;R-HSA-71682;R-HSA-3225851;R-HSA-3229138;R-HSA-1234175;R-HSA-1234172;R-HSA-5672010;R-HSA-1234163;R-HSA-5672817;R-HSA-3857329;R-HSA-3240295;R-HSA-3223200;R-HSA-450325;R-HSA-7603…
R-HSA-1474244	Extracellular matrix organization	46	291	0.0306509	0.999874	0.999874	159	275	Homo sapiens	P17655;P08648;P13591;Q99715;Q5VSQ6;P02461;Q32Q65;D2JYH5;Q05707;P01023;P02679;P12111;P05556;P02675;P05362;Q15113;A8K3E4;Q54A51;P08123;Q15149;P24821;C9JL12;P04632;P07237;P13611;P02751;Q9Y6C2;O60568;B7ZLF0;P12814;P08246;E9PCU0;B4E3J7;P09486;P07996;Q59E99;P02671;P12110;Q6FH10;Q149N0;P02452;P07858;P23142;P35556;P50454;P35555;P07585;P51884;P12109;P23284;P13674;Q92752;P07339;P21810;P12107;P16070;Q08722;…	P17655;P02751;P08648;Q9Y6C2;P13591;Q99715;P02461;O60568;P12814;P08246;P09486;Q05707;P07996;P01023;P02671;P02679;P12110;P05556;P12111;P02675;P35613;P05362;P02452;Q15113;P07858;P23142;P35556;P50454;P35555;P08123;P07585;P24821;Q15149;P51884;P12109;P23284;P13674;P04632;P07237;Q92752;P21810;P07339;P12107;P16070;P13611;Q08722	R-HSA-2395320;R-HSA-2002440;R-HSA-2395322;R-HSA-349603;R-HSA-2395324;R-HSA-2396234;R-HSA-2467659;R-HSA-2395314;R-HSA-2327886;R-HSA-2466106;R-HSA-2002460;R-HSA-2022141;R-HSA-349626;R-HSA-114560;R-HSA-114563;R-HSA-2395302;R-HSA-2327909;R-HSA-1564179;R-HSA-2002466;R-HSA-1566981;R-HSA-199050;R-HSA-4086216;R-HSA-349593;R-HSA-2467436;R-HSA-4086223;R-HSA-265424;R-HSA-265426;R-HSA-265428;R-HSA-265429;R-H…
R-HSA-73933	Resolution of Abasic Sites (AP sites)	1	35	0.00368654	0.999875	0.999875	5	42	Homo sapiens	P09874	P09874	R-HSA-5651828;R-HSA-5649883;R-HSA-5651739;R-HSA-5651723;R-HSA-5649873
R-HSA-73884	Base Excision Repair	1	35	0.00368654	0.999875	0.999875	5	86	Homo sapiens	P09874	P09874	R-HSA-5651828;R-HSA-5649883;R-HSA-5651739;R-HSA-5651723;R-HSA-5649873
R-HSA-1222352	Latent infection of Homo sapiens with Mycobacterium tuberculosis	1	35	0.00368654	0.999875	0.999875	1	26	Homo sapiens	P02788;A8K9U8;B2MV13;Q5DSM0	P02788	R-HSA-1222641
R-HSA-1222499	Response of Mtb to phagocytosis	1	35	0.00368654	0.999875	0.999875	1	26	Homo sapiens	P02788;A8K9U8;B2MV13;Q5DSM0	P02788	R-HSA-1222641
R-HSA-5579029	Metabolic disorders of biological oxidation enzymes	1	35	0.00368654	0.999875	0.999875	1	33	Homo sapiens	F5H737;B3KUN3;P23526	P23526	R-HSA-5579084
R-HSA-5654227	Phospholipase C-mediated cascade; FGFR3	2	45	0.00473984	0.99988	0.99988	7	20	Homo sapiens	O43865;B4DJ51;P62158	O43865;P62158	R-HSA-111956;R-HSA-112282;R-HSA-169683;R-HSA-111915;R-HSA-74448;R-HSA-111966;R-HSA-111913
R-HSA-72172	mRNA Splicing	17	142	0.0149568	0.999888	0.999888	13	14	Homo sapiens	B2R5W2;I6L8F9;Q2L7G6;P31943;P11142;Q92620;Q08211;B4DY08;O43390;B4DVG8;Q53SS8;B4DT28;P61978;Q00839;P09651;Q59HD4;B4DDB6;P52272;P22626;G3V0E8;P51991;Q6IBN1;P07910;P67809;Q15393;Q14103;Q15366;Q15365;B4DXP5	P52272;P51991;P22626;P31943;Q92620;P11142;P07910;Q08211;P67809;O43390;Q15393;Q14103;Q00839;P61978;P09651;Q15366;Q15365	R-HSA-75081;R-HSA-72124;R-HSA-75080;R-HSA-75083;R-HSA-75082;R-HSA-72127;R-HSA-156661;R-HSA-75079;R-HSA-72143;R-HSA-72107;R-HSA-72139;R-HSA-72130;R-HSA-72160
R-HSA-6782210	Gap-filling DNA repair synthesis and ligation in TC-NER	4	62	0.00653044	0.999901	0.999901	2	2	Homo sapiens	P62987;P62979;P0CG48;B4DV12;Q5U5U6;Q96C32;B2RDW1;Q5PY61;P0CG47;Q3MIH3	P62987;P62979;P0CG48;P0CG47	R-HSA-6782208;R-HSA-6782227
R-HSA-2500257	Resolution of Sister Chromatid Cohesion	13	120	0.0126396	0.999903	0.999903	4	8	Homo sapiens	Q13509;P04350;Q71U36;G3V1U9;A8K7B7;A8MUB1;P30153;P68363;Q9NY65;P68371;A6NHL2;P68366;Q9BVA1;Q9BQE3;Q13885;Q9H4B7	Q13509;P04350;Q71U36;P68366;Q9BVA1;Q9BQE3;P68363;P30153;Q13885;Q9NY65;Q9H4B7;P68371;A6NHL2	R-HSA-1638803;R-HSA-1638821;R-HSA-2484822;R-HSA-2468287
R-HSA-1660661	Sphingolipid de novo biosynthesis	1	36	0.00379187	0.999903	0.999903	5	29	Homo sapiens	Q9P0L0	Q9P0L0	R-HSA-429683;R-HSA-429699;R-HSA-429730;R-HSA-429694;R-HSA-429732
R-HSA-5654228	Phospholipase C-mediated cascade; FGFR4	2	46	0.00484517	0.999905	0.999905	7	20	Homo sapiens	O43865;B4DJ51;P62158	O43865;P62158	R-HSA-111956;R-HSA-112282;R-HSA-169683;R-HSA-111915;R-HSA-74448;R-HSA-111966;R-HSA-111913
R-HSA-70153	Glucose transport	2	46	0.00484517	0.999905	0.999905	5	15	Homo sapiens	P11166;P19367	P11166;P19367	R-HSA-70420;R-HSA-70403;R-HSA-5339524;R-HSA-450092;R-HSA-450088
R-HSA-6799198	Complex I biogenesis	3	55	0.00579313	0.999916	0.999916	8	13	Homo sapiens	E5KRK5;E7ENF3;Q9NX14;P28331;Q5H9R2;B4DIN9;B4DJ81;Q16718	Q9NX14;P28331;Q16718	R-HSA-6799197;R-HSA-6799196;R-HSA-6800870;R-HSA-6799178;R-HSA-6799179;R-HSA-6799191;R-HSA-6799202;R-HSA-6788523
R-HSA-1638091	Heparan sulfate/heparin (HS-GAG) metabolism	3	55	0.00579313	0.999916	0.999916	4	32	Homo sapiens	P07585;Q6FH10;P21810;P13611	P07585;P21810;P13611	R-HSA-1878002;R-HSA-1889955;R-HSA-1889981;R-HSA-1889978
R-HSA-6782135	Dual incision in TC-NER	4	63	0.00663577	0.99992	0.99992	6	6	Homo sapiens	P62987;P62979;P0CG48;B4DV12;Q5U5U6;Q96C32;B2RDW1;Q5PY61;P0CG47;Q3MIH3	P62987;P62979;P0CG48;P0CG47	R-HSA-6782204;R-HSA-6782224;R-HSA-6782138;R-HSA-6782211;R-HSA-6782141;R-HSA-6782131
R-HSA-5685942	HDR through Homologous Recombination (HRR)	4	64	0.0067411	0.999936	0.999936	1	19	Homo sapiens	P62987;P62979;P0CG48;B4DV12;Q5U5U6;Q96C32;B2RDW1;Q5PY61;P0CG47;Q3MIH3	P62987;P62979;P0CG48;P0CG47	R-HSA-5693593
R-HSA-1461973	Defensins	2	48	0.00505582	0.999941	0.999941	11	19	Homo sapiens	P59666;Q6EZE9;P59665	P59666;P59665	R-HSA-1462003;R-HSA-1461971;R-HSA-1471314;R-HSA-1462041;R-HSA-1972385;R-HSA-1467209;R-HSA-1462023;R-HSA-1462039;R-HSA-1471354;R-HSA-1462014;R-HSA-1461982
R-HSA-168253	Host Interactions with Influenza Factors	2	48	0.00505582	0.999941	0.999941	3	8	Homo sapiens	Q6I9V5;Q14974;P12236	Q14974;P12236	R-HSA-6791035;R-HSA-168878;R-HSA-1176059
R-HSA-6791312	TP53 Regulates Transcription of Cell Cycle Genes	2	48	0.00505582	0.999941	0.999941	3	39	Homo sapiens	H7C2I1;G5E9B6;B4E3C3;Q8WUW5;Q99873;P06748	Q99873;P06748	R-HSA-3215144;R-HSA-6801675;R-HSA-3215152
R-HSA-5083635	Defective B3GALTL causes Peters-plus syndrome (PpS)	1	38	0.00400253	0.999942	0.999942	1	1	Homo sapiens	Q59E99;B4E3J7;P07996	P07996	R-HSA-6785565
R-HSA-165054	Rev-mediated nuclear export of HIV RNA	1	38	0.00400253	0.999942	0.999942	7	10	Homo sapiens	B5MDF5;A8K3Z8;P62826;B4DV51	P62826	R-HSA-165034;R-HSA-165055;R-HSA-180739;R-HSA-165043;R-HSA-165028;R-HSA-180687;R-HSA-165047
R-HSA-162906	HIV Infection	33	233	0.0245418	0.999947	0.999947	73	154	Homo sapiens	O43242;P63010;A4D2P0;Q7Z451;A4D2P1;A8K3Z8;P62826;P28065;P53680;P84077;Q3MIH3;P28066;Q53XL8;A2ACR1;Q06323;Q96C32;Q5PY61;P06748;P63000;B4DR63;P28074;Q8TAA3;Q6NW36;O14818;B4DV12;O95782;P51665;B4DV51;P62191;Q96CW1;A6NJG9;P25788;P25789;Q14974;B5MDF5;P25786;H0YNE3;B2RDW1;B4E2V4;P05141;P62979;Q6I9V5;O94973;P63208;P12236;Q5U5U6;P17096;P12235;P62987;P62937;P0CG48;P0CG47;P49721	O43242;P25788;Q14974;P25789;P25786;P63010;P62979;P05141;O94973;P63208;P62826;P28065;P84077;P53680;P28066;P12236;Q06323;P17096;P06748;P63000;P12235;P62987;P28074;P62937;P0CG48;O14818;Q8TAA3;P51665;O95782;P49721;P0CG47;P62191;Q96CW1	R-HSA-184269;R-HSA-180540;R-HSA-180739;R-HSA-180736;R-HSA-167633;R-HSA-184323;R-HSA-167637;R-HSA-182795;R-HSA-164503;R-HSA-164500;R-HSA-3139027;R-HSA-173111;R-HSA-173115;R-HSA-164510;R-HSA-164508;R-HSA-164509;R-HSA-164507;R-HSA-164504;R-HSA-164505;R-HSA-167537;R-HSA-164519;R-HSA-180630;R-HSA-164513;R-HSA-164512;R-HSA-164515;R-HSA-180627;R-HSA-164514;R-HSA-180905;R-HSA-164524;R-HSA-175250;R-HSA-16…
R-HSA-166054	Activated TLR4 signalling	11	112	0.0117969	0.99995	0.99995	26	85	Homo sapiens	A8K7B7;Q96C32;P30153;P61088;Q5U5U6;B2RDW1;Q5PY61;P62987;P62979;P0CG48;Q08211;P63208;B4DV12;Q1HBJ4;P28482;P09429;P0CG47;Q3MIH3;P04271	P62987;P62979;P0CG48;Q08211;P63208;P28482;P61088;P30153;P09429;P0CG47;P04271	R-HSA-198756;R-HSA-168915;R-HSA-168166;R-HSA-2213017;R-HSA-450337;R-HSA-937075;R-HSA-936986;R-HSA-936942;R-HSA-937050;R-HSA-198731;R-HSA-936991;R-HSA-450346;R-HSA-199959;R-HSA-936947;R-HSA-450325;R-HSA-5684250;R-HSA-936960;R-HSA-5684248;R-HSA-936951;R-HSA-5362500;R-HSA-5684273;R-HSA-168053;R-HSA-936952;R-HSA-198746;R-HSA-168184;R-HSA-203797
R-HSA-112314	Neurotransmitter Receptor Binding And Downstream Transmission In The Postsynaptic Cell	16	142	0.0149568	0.999953	0.999953	30	53	Homo sapiens	A8K161;B4E2X5;Q9UFM8;P63010;P59768;P04899;P62158;Q9Y639;Q7Z451;P62873;P62879;O94973;Q9UQM7;Q1HBJ4;P28482;Q6FHM2;P53680;B3KTZ0;A4D2J9;Q7LDD5;P46459;P07196;Q1RMY8;B4DJ51;O95782;Q13554;B4DFA2;Q96CW1	P63010-1;P53680-1;P46459;O94973-3;P07196;P59768;P04899;P62158;Q9Y639;P62873;P62879;Q9UQM7;P28482;O95782;Q13554;Q96CW1-2	R-HSA-112282;R-HSA-170674;R-HSA-111915;R-HSA-111913;R-HSA-170686;R-HSA-444253;R-HSA-416985;R-HSA-442737;R-HSA-8856398;R-HSA-442732;R-HSA-451283;R-HSA-444792;R-HSA-442726;R-HSA-170671;R-HSA-442725;R-HSA-416639;R-HSA-170666;R-HSA-1013020;R-HSA-500717;R-HSA-392206;R-HSA-451311;R-HSA-445367;R-HSA-432172;R-HSA-416320;R-HSA-443475;R-HSA-432164;R-HSA-442760;R-HSA-421007;R-HSA-432162;R-HSA-443480
R-HSA-4570464	SUMOylation of RNA binding proteins	2	49	0.00516115	0.999954	0.999954	2	4	Homo sapiens	B2R5W2;P07910;B4DY08;Q6IBN1;P61978	P07910;P61978	R-HSA-4570499;R-HSA-4570493
R-HSA-5654219	Phospholipase C-mediated cascade: FGFR1	2	49	0.00516115	0.999954	0.999954	7	20	Homo sapiens	O43865;B4DJ51;P62158	O43865;P62158	R-HSA-111956;R-HSA-112282;R-HSA-169683;R-HSA-111915;R-HSA-74448;R-HSA-111966;R-HSA-111913
R-HSA-5173214	O-glycosylation of TSR domain-containing proteins	1	39	0.00410786	0.999955	0.999955	2	2	Homo sapiens	Q59E99;B4E3J7;P07996	P07996	R-HSA-5173192;R-HSA-5173005
R-HSA-72165	mRNA Splicing - Minor Pathway	2	50	0.00526648	0.999963	0.999963	5	5	Homo sapiens	P67809;Q15393	P67809;Q15393	R-HSA-75081;R-HSA-75080;R-HSA-75083;R-HSA-75082;R-HSA-75079
R-HSA-5655302	Signaling by FGFR1 in disease	1	40	0.00421319	0.999965	0.999965	12	35	Homo sapiens	O94905	O94905	R-HSA-1839100;R-HSA-5655269;R-HSA-5655326;R-HSA-5655266;R-HSA-1839098;R-HSA-5655278;R-HSA-1839094;R-HSA-8853325;R-HSA-5655263;R-HSA-5655240;R-HSA-5655290;R-HSA-8853322
R-HSA-422475	Axon guidance	98	551	0.0580367	0.999967	0.999967	144	261	Homo sapiens	P46940;P04350;Q01082;Q71U36;G3V1U9;Q1KLZ0;A7YIJ8;A8K7B7;A8MUB1;P13591;B7Z6Z4;P23528;P02461;A4D2P0;P07737;Q7Z451;P11142;A4D2P1;E9PDA4;Q9UQM7;Q9BQE3;O94856;P59998;P28065;Q3MIH3;P28066;Q9Y490;P05556;P12111;B2ZZ89;A8K3E4;O15511;Q53R19;Q5PY61;P28074;B4DR63;P08238;Q8TAA3;Q6NW36;P61586;O95782;Q13554;F5H6T1;A6NJG9;P09497;Q9H4B7;P09496;P18206;P60953;A8K161;Q15121;Q60FE2;Q9NY65;B7ZLF0;P62979;Q05193;P35232;…	P46940;P04350;Q01082;Q71U36;P13591;P02461;P23528;P07737;P11142;Q9UQM7;Q9BQE3;O94856;P59998;P28065;P28066;P05556;P12111;Q9Y490;O15511;P28074;P08238;Q8TAA3;P61586;O95782;Q13554;P09497;Q9H4B7;P09496;P18206;P60953;Q15121;Q9NY65;Q05193;P62979;P35232;O94973;P28482;Q00610;P62834;P61224;P02671;Q13509;O15144;P39905;P07196;P62987;P35241;P0CG48;Q9BVA1;P63261;P0CG47;P49721;P08648;O43242;P30153;P60709;P31946;…	R-HSA-3928640;R-HSA-3928641;R-HSA-3928642;R-HSA-5672978;R-HSA-5675417;R-HSA-5672980;R-HSA-3928647;R-HSA-428522;R-HSA-3928651;R-HSA-3928654;R-HSA-419049;R-HSA-5672960;R-HSA-5672961;R-HSA-428534;R-HSA-428535;R-HSA-5672965;R-HSA-5672966;R-HSA-428533;R-HSA-5672969;R-HSA-5672972;R-HSA-5672973;R-HSA-5672951;R-HSA-5672950;R-HSA-5672954;R-HSA-5672957;R-HSA-416588;R-HSA-5672958;R-HSA-5675194;R-HSA-5675433…
R-HSA-5619115	Disorders of transmembrane transporters	7	89	0.00937434	0.999969	0.999969	8	83	Homo sapiens	P11166;P02768;G4V2I6;P53985;P00450;P43003;P19367;P02730	P11166;P02768;P53985;P00450;P43003;P19367;P02730	R-HSA-5625015;R-HSA-5656248;R-HSA-5661198;R-HSA-5632804;R-HSA-5621402;R-HSA-5661184;R-HSA-5624211;R-HSA-5621888
R-HSA-73856	RNA Polymerase II Transcription Termination	3	60	0.00631978	0.999973	0.999973	1	4	Homo sapiens	Q92620;Q8N5M0;O00148;B4DVG8;B1Q2N1;Q13838	Q92620;O00148;Q13838	R-HSA-72180
R-HSA-109688	Cleavage of Growing Transcript in the Termination Region	3	60	0.00631978	0.999973	0.999973	1	4	Homo sapiens	Q92620;Q8N5M0;O00148;B4DVG8;B1Q2N1;Q13838	Q92620;O00148;Q13838	R-HSA-72180
R-HSA-1660662	Glycosphingolipid metabolism	1	41	0.00431852	0.999973	0.999973	1	28	Homo sapiens	P07602	P07602	R-HSA-1605591
R-HSA-68877	Mitotic Prometaphase	13	128	0.0134822	0.999974	0.999974	5	13	Homo sapiens	Q13509;P04350;Q71U36;G3V1U9;A8K7B7;A8MUB1;P30153;P68363;Q9NY65;P68371;A6NHL2;P68366;Q9BVA1;Q9BQE3;Q13885;Q9H4B7	Q13509;P04350;Q71U36;P68366;Q9BVA1;Q9BQE3;P68363;P30153;Q13885;Q9NY65;Q9H4B7;P68371;A6NHL2	R-HSA-1638803;R-HSA-1638821;R-HSA-2484822;R-HSA-375302;R-HSA-2468287
R-HSA-5654221	Phospholipase C-mediated cascade; FGFR2	2	52	0.00547714	0.999977	0.999977	7	20	Homo sapiens	O43865;B4DJ51;P62158	O43865;P62158	R-HSA-111956;R-HSA-112282;R-HSA-169683;R-HSA-111915;R-HSA-74448;R-HSA-111966;R-HSA-111913
R-HSA-189200	Hexose transport	2	52	0.00547714	0.999977	0.999977	5	18	Homo sapiens	P11166;P19367	P11166;P19367	R-HSA-70420;R-HSA-70403;R-HSA-5339524;R-HSA-450092;R-HSA-450088
R-HSA-2980736	Peptide hormone metabolism	6	84	0.00884769	0.999979	0.999979	5	52	Homo sapiens	P63027;Q16623;P33176;Q7Z5K3;P07339;Q75ME0;B4DGU4;Q12840;P35222	P63027;P35222-1;P33176;Q16623;P07339;Q12840	R-HSA-265178;R-HSA-2022412;R-HSA-265160;R-HSA-2022403;R-HSA-381799
R-HSA-180910	Vpr-mediated nuclear import of PICs	1	42	0.00442385	0.999979	0.999979	2	2	Homo sapiens	P17096	P17096	R-HSA-180627;R-HSA-180622
R-HSA-1368108	BMAL1:CLOCK,NPAS2 activates circadian gene expression	1	42	0.00442385	0.999979	0.999979	1	29	Homo sapiens	P43490	P43490	R-HSA-1368889
R-HSA-1592230	Mitochondrial biogenesis	2	53	0.00558247	0.999982	0.999982	2	29	Homo sapiens	P99999;P06576;G4XXL9	P99999;P06576	R-HSA-1592231;R-HSA-1592247
R-HSA-166016	Toll Like Receptor 4 (TLR4) Cascade	12	125	0.0131662	0.999985	0.999985	27	94	Homo sapiens	A8K7B7;Q96C32;Q5U5U6;P30153;P61088;B2RDW1;Q5PY61;P62987;P62979;Q05193;P0CG48;Q08211;P63208;B4DV12;Q1HBJ4;P28482;P09429;P0CG47;Q3MIH3;P04271	P62987;Q05193;P62979;P0CG48;Q08211;P63208;P28482;P61088;P30153;P09429;P0CG47;P04271	R-HSA-198756;R-HSA-168915;R-HSA-168166;R-HSA-2213017;R-HSA-450337;R-HSA-937075;R-HSA-936986;R-HSA-936942;R-HSA-937050;R-HSA-198731;R-HSA-936991;R-HSA-450346;R-HSA-199959;R-HSA-936947;R-HSA-450325;R-HSA-5684250;R-HSA-2201293;R-HSA-936960;R-HSA-5684248;R-HSA-936951;R-HSA-5362500;R-HSA-5684273;R-HSA-168053;R-HSA-936952;R-HSA-198746;R-HSA-168184;R-HSA-203797
R-HSA-5668914	Diseases of metabolism	9	106	0.0111649	0.999985	0.999985	7	95	Homo sapiens	P05062;P37837;F5H737;Q5U5U6;Q96C32;B2RDW1;Q5PY61;B3KUN3;P23526;P62987;P62979;P0CG48;Q6FHQ6;O75874;B4DV12;Q7Z4W1;P0CG47;Q3MIH3	P62987;P05062;P62979;P37837;P0CG48;O75874;Q7Z4W1;P0CG47;P23526	R-HSA-5579084;R-HSA-5656438;R-HSA-5662851;R-HSA-5659989;R-HSA-3797226;R-HSA-5659998;R-HSA-880053
R-HSA-74752	Signaling by Insulin receptor	49	325	0.0342321	0.999985	0.999985	48	99	Homo sapiens	P46940;O43242;Q01082;Q1KLZ0;A8K7B7;P60709;P13591;P30153;P31946;B7Z2A9;Q32Q65;D9IAI1;P38606;Q9UQM7;Q53Y06;P28065;Q3MIH3;P36543;P28066;P02679;Q7LDD5;Q9Y490;P02675;Q53XL8;B2ZZ89;A2ACR1;Q06323;Q96C32;A8K3E4;P21283;Q5PY61;P21281;Q13813;B4DR63;P28074;B4DJ51;B1AKZ3;B1AKZ4;A8KAH9;O14818;Q6NW36;Q8TAA3;B4DV12;P51665;Q13554;P62191;A6NJG9;P02751;P25788;P18206;P25789;P25786;A8K161;H0YNE3;P30086;Q15121;B2RDW1;…	P46940;Q01082;O43242;P30153;P13591;P60709;P31946;P38606;Q9UQM7;P28065;P36543;P28066;P02679;Q9Y490;P02675;Q06323;P21283;P21281;Q13813;P28074;O14818;Q8TAA3;P51665;Q13554;P62191;P02751;P25788;P25789;P18206;P25786;P30086;Q15121;Q93050;P62158;P62979;P35232;P28482;P61224;P62834;P02671;P39905;Q9Y2Q5;P07196;P62987;P0CG48;P61421;P63261;P0CG47;P49721	R-HSA-5674130;R-HSA-5675417;R-HSA-5672978;R-HSA-5674132;R-HSA-5672980;R-HSA-5674373;R-HSA-165718;R-HSA-380979;R-HSA-74723;R-HSA-447074;R-HSA-5675206;R-HSA-5672960;R-HSA-5674387;R-HSA-5672961;R-HSA-5674385;R-HSA-5672965;R-HSA-5672966;R-HSA-5658424;R-HSA-5672969;R-HSA-5672972;R-HSA-5672973;R-HSA-5672843;R-HSA-5653936;R-HSA-5658430;R-HSA-5672824;R-HSA-5672828;R-HSA-5675376;R-HSA-5672951;R-HSA-165680…
R-HSA-425393	Transport of inorganic cations/anions and amino acids/oligopeptides	8	100	0.010533	0.999987	0.999987	14	69	Homo sapiens	P30626;B4DKK2;P43007;G4V2I6;J3KPF3;P43003;P43004;P02730;P62158;B4DG46;A8MTH6;B4DJ51;P08195;Q9P2U7;A2A2U1;B4DFR9	P30626;P08195;P43007;P43003;P43004;Q9P2U7;P62158;P02730	R-HSA-352371;R-HSA-425661;R-HSA-428052;R-HSA-352191;R-HSA-378513;R-HSA-379426;R-HSA-352347;R-HSA-428015;R-HSA-376200;R-HSA-425482;R-HSA-352354;R-HSA-352232;R-HSA-352364;R-HSA-379415
R-HSA-5617833	Assembly of the primary cilium	25	201	0.0211713	0.999987	0.999987	25	50	Homo sapiens	P04350;P07437;Q71U36;G3V1U9;A8K7B7;A8MUB1;P30153;Q9NY65;P61981;B4DT13;P68371;A6NHL2;P07900;P68366;Q5SU16;Q9BQE3;B4DQH4;P50990;Q13509;Q13561;P78371;P17987;P68363;Q15019;P62491;P49368;Q14204;P62258;B4DUR8;Q9BVA1;B4DEM7;Q13885;Q9H4B7	P04350;P07437;Q71U36;P30153;Q9NY65;P61981;P68371;A6NHL2;P07900;P68366;Q9BQE3;P50990;Q13509;Q13561;P78371;P17987;P68363;Q15019;P62491;P49368;Q14204;P62258;Q9BVA1;Q13885;Q9H4B7	R-HSA-5625421;R-HSA-5618328;R-HSA-5618331;R-HSA-5625416;R-HSA-5624125;R-HSA-5626223;R-HSA-5626699;R-HSA-5626220;R-HSA-5624952;R-HSA-5623525;R-HSA-5626227;R-HSA-5623524;R-HSA-5623527;R-HSA-5623521;R-HSA-5626228;R-HSA-5625426;R-HSA-5624949;R-HSA-5625424;R-HSA-5617816;R-HSA-5623519;R-HSA-5623513;R-HSA-5638009;R-HSA-5626681;R-HSA-5620921;R-HSA-5638014
R-HSA-168276	NS1 Mediated Effects on Host Pathways	1	44	0.00463451	0.999988	0.999988	2	6	Homo sapiens	Q14974	Q14974	R-HSA-6791035;R-HSA-1176059
R-HSA-1483249	Inositol phosphate metabolism	1	44	0.00463451	0.999988	0.999988	1	50	Homo sapiens	B4DJ51;P62158	P62158	R-HSA-1855153
R-HSA-397014	Muscle contraction	25	202	0.0212766	0.999989	0.999989	23	40	Homo sapiens	P07355;E9PGK1;Q5VU66;B7Z401;Q5TZZ9;B7Z6Z4;P08133;H7BYY1;Q9UQM7;Q5HYB6;P05023;Q5VU72;P05026;P30626;Q7LDD5;P04083;Q9Y490;P23634;B7Z596;B4DJ51;P09493;B7Z2T0;Q05682;B7Z2T5;P67936;Q8TCG3;Q13554;B4DKK2;P18206;A8K161;P16615;P62158;A8MTH6;O43865;P50993;A3KLL5;P08670;P68032;Q6ZN40;A4D2J9;Q5VU58;F5H6J6;P60660;P54709;G3V1V0;F5H3A1;D9YZV2;D9YZV3;D9YZV4;D9YZV5;P13637;D9YZV7;P68133;B7Z1N7	P07355;P18206;P16615;P08133;P62158;O43865;P50993;P08670;Q9UQM7;P68032;P05023;P05026;P30626;P04083;Q9Y490;P23634;P60660;P54709;P09493;Q05682;P06753;P13637;P68133;P67936;Q13554	R-HSA-418309;R-HSA-936897;R-HSA-445797;R-HSA-445699;R-HSA-5263628;R-HSA-445700;R-HSA-445704;R-HSA-390597;R-HSA-445705;R-HSA-425661;R-HSA-74448;R-HSA-390598;R-HSA-390593;R-HSA-5576895;R-HSA-390595;R-HSA-445813;R-HSA-5617182;R-HSA-5617178;R-HSA-5617179;R-HSA-169683;R-HSA-5226904;R-HSA-427910;R-HSA-2855020
R-HSA-5696398	Nucleotide Excision Repair	9	108	0.0113756	0.99999	0.99999	31	36	Homo sapiens	Q1KLZ0;P60709;P61088;Q5U5U6;Q96C32;B2RDW1;Q5PY61;P09874;P62987;P54727;P62979;P0CG48;B4DV12;P0CG47;Q9Y265;Q3MIH3;Q7Z5K8;G5E9P0	P62987;P54727;P62979;P0CG48;P60709;P61088;P09874;Q9Y265;P0CG47	R-HSA-5690213;R-HSA-5691006;R-HSA-5691004;R-HSA-5691001;R-HSA-6782943;R-HSA-5691000;R-HSA-5690997;R-HSA-6790454;R-HSA-5690996;R-HSA-5696465;R-HSA-6782204;R-HSA-5690990;R-HSA-6782069;R-HSA-5690991;R-HSA-5690988;R-HSA-6782138;R-HSA-6782141;R-HSA-6782004;R-HSA-6782131;R-HSA-6782224;R-HSA-6782227;R-HSA-5696655;R-HSA-6782234;R-HSA-6790487;R-HSA-6782208;R-HSA-5689317;R-HSA-6782211;R-HSA-5689861;R-HSA-5…
R-HSA-112399	IRS-mediated signalling	43	298	0.0313882	0.99999	0.99999	44	74	Homo sapiens	P46940;O43242;Q01082;Q1KLZ0;A8K7B7;P60709;P30153;P13591;P31946;Q32Q65;D9IAI1;Q9UQM7;P28065;Q3MIH3;P28066;P02679;Q7LDD5;Q9Y490;P02675;Q53XL8;B2ZZ89;A2ACR1;Q06323;Q96C32;A8K3E4;Q5PY61;Q13813;B4DR63;P28074;B4DJ51;B1AKZ3;B1AKZ4;A8KAH9;O14818;Q6NW36;Q8TAA3;B4DV12;P51665;Q13554;P62191;A6NJG9;P02751;P25788;P18206;P25789;P25786;A8K161;H0YNE3;P30086;Q15121;B2RDW1;B4E2V4;P62158;B7ZLF0;P62979;P35232;Q1HBJ4;…	P46940;P02751;O43242;Q01082;P25788;P18206;P25789;P25786;P60709;P13591;P30153;P30086;Q15121;P31946;P62158;P62979;P35232;Q9UQM7;P28482;P28065;P61224;P62834;P28066;P02671;P02679;Q9Y490;P39905;P02675;Q06323;Q9Y2Q5;P07196;Q13813;P28074;P62987;P0CG48;O14818;Q8TAA3;P63261;P51665;Q13554;P49721;P0CG47;P62191	R-HSA-5674130;R-HSA-5675417;R-HSA-5672978;R-HSA-5674132;R-HSA-5672980;R-HSA-5674373;R-HSA-165718;R-HSA-380979;R-HSA-447074;R-HSA-5675206;R-HSA-5672960;R-HSA-5674387;R-HSA-5672961;R-HSA-5674385;R-HSA-5672965;R-HSA-5672966;R-HSA-5658424;R-HSA-5672969;R-HSA-5672972;R-HSA-5672973;R-HSA-5672843;R-HSA-5653936;R-HSA-5658430;R-HSA-5672824;R-HSA-5672828;R-HSA-5675376;R-HSA-5672951;R-HSA-165680;R-HSA-56729…
R-HSA-193648	NRAGE signals death through JNK	1	45	0.00473984	0.99999	0.99999	1	7	Homo sapiens	A4D2P0;A4D2P1;P63000	P63000	R-HSA-205039
R-HSA-382556	ABC-family proteins mediated transport	1	45	0.00473984	0.99999	0.99999	1	23	Homo sapiens	P02647	P02647	R-HSA-382553
R-HSA-1912422	Pre-NOTCH Expression and Processing	1	45	0.00473984	0.99999	0.99999	1	29	Homo sapiens	P16615	P16615	R-HSA-1912374
R-HSA-4420097	VEGFA-VEGFR2 Pathway	50	334	0.0351801	0.999991	0.999991	67	115	Homo sapiens	P46940;O43242;Q01082;Q1KLZ0;A8K7B7;P60709;P13591;P30153;P31946;A4D2P0;Q32Q65;A4D2P1;D9IAI1;Q9UQM7;P28065;Q3MIH3;P28066;P02679;Q7LDD5;Q9Y490;P02675;Q53XL8;B2ZZ89;A2ACR1;Q06323;Q96C32;A8K3E4;Q5PY61;Q13813;P63000;B4DR63;P28074;B4DJ51;B1AKZ3;B1AKZ4;A8KAH9;O14818;Q6NW36;Q8TAA3;B4DV12;P61586;P51665;Q13554;P04792;P62191;A6NJG9;P02751;P25788;P18206;P25789;P60953;P25786;A8K161;H0YNE3;P30086;Q15121;B2RDW1;…	P46940;Q01082;O43242;P30153;P13591;P60709;P31946;Q9UQM7;P28065;P28066;P02679;Q9Y490;P02675;Q06323;P63000;Q13813;P28074;O14818;Q8TAA3;P61586;P51665;Q13554;P04792;P62191;P02751;P25788;P25789;P18206;P25786;P60953;P30086;Q15121;P62158;O43865;P35222-1;P62979;P07900;P35232;P28482;P61224;P62834;P02671;P39905;Q9Y2Q5;P07196;P62987;P0CG48;P63261;P0CG47;P49721	R-HSA-5672978;R-HSA-5675417;R-HSA-5672980;R-HSA-3928647;R-HSA-5218804;R-HSA-5672960;R-HSA-5672961;R-HSA-5672965;R-HSA-5672966;R-HSA-5218812;R-HSA-5672969;R-HSA-5218814;R-HSA-5672972;R-HSA-5672973;R-HSA-5218809;R-HSA-5218811;R-HSA-5672951;R-HSA-5672950;R-HSA-74448;R-HSA-5672954;R-HSA-5672957;R-HSA-5672958;R-HSA-5675433;R-HSA-202111;R-HSA-5675194;R-HSA-202110;R-HSA-5674366;R-HSA-5675198;R-HSA-16968…
R-HSA-1655829	Regulation of cholesterol biosynthesis by SREBP (SREBF)	2	56	0.00589846	0.999991	0.999991	3	52	Homo sapiens	Q14974;B5MDF5;A8K3Z8;P62826;B4DV51	Q14974;P62826	R-HSA-1655831;R-HSA-2065539;R-HSA-2065550
R-HSA-6790901	rRNA modification in the nucleus	2	57	0.00600379	0.999993	0.999993	1	7	Homo sapiens	P15880;P62081	P15880;P62081	R-HSA-6790906
R-HSA-74751	Insulin receptor signalling cascade	43	301	0.0317042	0.999993	0.999993	46	90	Homo sapiens	P46940;O43242;Q01082;Q1KLZ0;A8K7B7;P60709;P30153;P13591;P31946;Q32Q65;D9IAI1;Q9UQM7;P28065;Q3MIH3;P28066;P02679;Q7LDD5;Q9Y490;P02675;Q53XL8;B2ZZ89;A2ACR1;Q06323;Q96C32;A8K3E4;Q5PY61;Q13813;B4DR63;P28074;B4DJ51;B1AKZ3;B1AKZ4;A8KAH9;O14818;Q6NW36;Q8TAA3;B4DV12;P51665;Q13554;P62191;A6NJG9;P02751;P25788;P18206;P25789;P25786;A8K161;H0YNE3;P30086;Q15121;B2RDW1;B4E2V4;P62158;B7ZLF0;P62979;P35232;Q1HBJ4;…	P46940;P02751;O43242;Q01082;P25788;P18206;P25789;P25786;P60709;P13591;P30153;P30086;Q15121;P31946;P62158;P62979;P35232;Q9UQM7;P28482;P28065;P61224;P62834;P28066;P02671;P02679;Q9Y490;P39905;P02675;Q06323;Q9Y2Q5;P07196;Q13813;P28074;P62987;P0CG48;O14818;Q8TAA3;P63261;P51665;Q13554;P49721;P0CG47;P62191	R-HSA-5674130;R-HSA-5675417;R-HSA-5672978;R-HSA-5674132;R-HSA-5672980;R-HSA-5674373;R-HSA-165718;R-HSA-380979;R-HSA-447074;R-HSA-5675206;R-HSA-5672960;R-HSA-5674387;R-HSA-5672961;R-HSA-5674385;R-HSA-5672965;R-HSA-5672966;R-HSA-5658424;R-HSA-5672969;R-HSA-5672972;R-HSA-5672973;R-HSA-5672843;R-HSA-5653936;R-HSA-5658430;R-HSA-5672824;R-HSA-5672828;R-HSA-5675376;R-HSA-5672951;R-HSA-165680;R-HSA-56729…
R-HSA-2428928	IRS-related events triggered by IGF1R	43	302	0.0318096	0.999994	0.999994	44	77	Homo sapiens	P46940;O43242;Q01082;Q1KLZ0;A8K7B7;P60709;P30153;P13591;P31946;Q32Q65;D9IAI1;Q9UQM7;P28065;Q3MIH3;P28066;P02679;Q7LDD5;Q9Y490;P02675;Q53XL8;B2ZZ89;A2ACR1;Q06323;Q96C32;A8K3E4;Q5PY61;Q13813;B4DR63;P28074;B4DJ51;B1AKZ3;B1AKZ4;A8KAH9;O14818;Q6NW36;Q8TAA3;B4DV12;P51665;Q13554;P62191;A6NJG9;P02751;P25788;P18206;P25789;P25786;A8K161;H0YNE3;P30086;Q15121;B2RDW1;B4E2V4;P62158;B7ZLF0;P62979;P35232;Q1HBJ4;…	P46940;P02751;O43242;Q01082;P25788;P18206;P25789;P25786;P60709;P13591;P30153;P30086;Q15121;P31946;P62158;P62979;P35232;Q9UQM7;P28482;P28065;P61224;P62834;P28066;P02671;P02679;Q9Y490;P39905;P02675;Q06323;Q9Y2Q5;P07196;Q13813;P28074;P62987;P0CG48;O14818;Q8TAA3;P63261;P51665;Q13554;P49721;P0CG47;P62191	R-HSA-5674130;R-HSA-5675417;R-HSA-5672978;R-HSA-5674132;R-HSA-5672980;R-HSA-5674373;R-HSA-165718;R-HSA-380979;R-HSA-447074;R-HSA-5675206;R-HSA-5672960;R-HSA-5674387;R-HSA-5672961;R-HSA-5674385;R-HSA-5672965;R-HSA-5672966;R-HSA-5658424;R-HSA-5672969;R-HSA-5672972;R-HSA-5672973;R-HSA-5672843;R-HSA-5653936;R-HSA-5658430;R-HSA-5672824;R-HSA-5672828;R-HSA-5675376;R-HSA-5672951;R-HSA-165680;R-HSA-56729…
R-HSA-71387	Metabolism of carbohydrates	41	292	0.0307563	0.999994	0.999994	81	224	Homo sapiens	P04406;Q6FHV6;A8K7B7;P06733;P30153;B4DE31;P29401;P11166;Q3MIH3;P40925;Q6FHU2;P40926;P18669;Q96C32;B7Z3I7;Q5VSR7;P06744;Q6ZTT1;Q5PY61;P09972;B4DJ51;P36871;P00558;P08237;B4DV12;P52209;P15121;Q7Z4W1;P14550;P13611;Q16851;F5H098;Q01813;P04075;P00505;B2RDW1;P62158;P62979;B4DQJ8;O95336;J3KNX3;P09104;P11216;B7Z7A9;P05062;P37837;P60174;Q6FH10;Q5U5U6;E7EPA7;P19367;B3KS15;P62987;P51888;P07585;P0CG48;P51884;…	Q16851;P14618-2;P14618-1;P04406;Q01813;P06733;P04075;P30153;P00505;P29401;P62158;P11166;P62979;O95336;P11216;P09104;P05062;P60174;P40925;P37837;P40926;P18669;P06744;P19367;P51888;P09972;P62987;P07585;P0CG48;P51884;P36871;P00558;P08237;P52209;P21810;P14550;Q7Z4W1;P15121;P16070;P0CG47;P13611	R-HSA-71850;R-HSA-71496;R-HSA-2046222;R-HSA-70403;R-HSA-163750;R-HSA-163751;R-HSA-2065233;R-HSA-71495;R-HSA-71515;R-HSA-5653873;R-HSA-2046239;R-HSA-70420;R-HSA-70286;R-HSA-163764;R-HSA-1878002;R-HSA-5661256;R-HSA-1793217;R-HSA-1971487;R-HSA-450092;R-HSA-1971482;R-HSA-70427;R-HSA-1971483;R-HSA-70272;R-HSA-450088;R-HSA-2160884;R-HSA-5339524;R-HSA-1971491;R-HSA-198508;R-HSA-71654;R-HSA-1889981;R-HSA…
R-HSA-109582	Hemostasis	99	575	0.0605646	0.999994	0.999994	127	310	Homo sapiens	P04350;Q71U36;D6QS50;G3V1U9;Q1KLZ0;A8K7B7;A8MUB1;P23528;A4D2P0;P07737;A4D2P1;P05452;D6QS53;Q9BQE3;O43707;D6QS52;A6NI00;P78324;Q9Y490;P05556;P23634;P02749;A8K3E4;D6QS49;P61586;Q96JJ7;P02647;Q9H4B7;B1AK87;B1AK88;P18206;P60953;P04075;P00488;Q9NY65;P16615;P01011;B7ZLF0;P84243;A8MTH6;P12814;P52907;E9KL23;P01008;Q1HBJ4;P01009;O75083;P28482;P09486;E9KL26;P11021;B2R4P9;Q9BZ29;Q6IAW5;P63104;P61224;P62834;…	P04350;Q71U36;P23528;P07737;P05452;Q9BQE3;O43707;P78324;P05556;Q9Y490;P02749;P23634;P61586;Q96JJ7;P02647;Q9H4B7;P18206;P60953;P04075;P00488;Q9NY65;P16615;P01011;P84243;P12814;P52907;P01008;P01009;O75083;P28482;P09486;P11021;Q9BZ29;P63104;P62834;P61224;P02671;Q13509;P35613;P02452;Q66K46;Q12840;P35237;Q9BVA1;P68431;P53985;P02042;Q08722;P07602;P07355;P08648;P21926;Q07021;P30153;P60709;P14174;P68371;…	R-HSA-139842;R-HSA-428752;R-HSA-984733;R-HSA-140806;R-HSA-114577;R-HSA-443831;R-HSA-140599;R-HSA-939265;R-HSA-983266;R-HSA-428750;R-HSA-428749;R-HSA-396941;R-HSA-114563;R-HSA-372705;R-HSA-453183;R-HSA-140847;R-HSA-418200;R-HSA-994106;R-HSA-158750;R-HSA-397891;R-HSA-442314;R-HSA-372697;R-HSA-140842;R-HSA-204485;R-HSA-140840;R-HSA-372693;R-HSA-983259;R-HSA-429441;R-HSA-158311;R-HSA-204500;R-HSA-159…
R-HSA-2428924	IGF1R signaling cascade	43	303	0.0319149	0.999995	0.999995	44	82	Homo sapiens	P46940;O43242;Q01082;Q1KLZ0;A8K7B7;P60709;P30153;P13591;P31946;Q32Q65;D9IAI1;Q9UQM7;P28065;Q3MIH3;P28066;P02679;Q7LDD5;Q9Y490;P02675;Q53XL8;B2ZZ89;A2ACR1;Q06323;Q96C32;A8K3E4;Q5PY61;Q13813;B4DR63;P28074;B4DJ51;B1AKZ3;B1AKZ4;A8KAH9;O14818;Q6NW36;Q8TAA3;B4DV12;P51665;Q13554;P62191;A6NJG9;P02751;P25788;P18206;P25789;P25786;A8K161;H0YNE3;P30086;Q15121;B2RDW1;B4E2V4;P62158;B7ZLF0;P62979;P35232;Q1HBJ4;…	P46940;P02751;O43242;Q01082;P25788;P18206;P25789;P25786;P60709;P13591;P30153;P30086;Q15121;P31946;P62158;P62979;P35232;Q9UQM7;P28482;P28065;P61224;P62834;P28066;P02671;P02679;Q9Y490;P39905;P02675;Q06323;Q9Y2Q5;P07196;Q13813;P28074;P62987;P0CG48;O14818;Q8TAA3;P63261;P51665;Q13554;P49721;P0CG47;P62191	R-HSA-5674130;R-HSA-5675417;R-HSA-5672978;R-HSA-5674132;R-HSA-5672980;R-HSA-5674373;R-HSA-165718;R-HSA-380979;R-HSA-447074;R-HSA-5675206;R-HSA-5672960;R-HSA-5674387;R-HSA-5672961;R-HSA-5674385;R-HSA-5672965;R-HSA-5672966;R-HSA-5658424;R-HSA-5672969;R-HSA-5672972;R-HSA-5672973;R-HSA-5672843;R-HSA-5653936;R-HSA-5658430;R-HSA-5672824;R-HSA-5672828;R-HSA-5675376;R-HSA-5672951;R-HSA-165680;R-HSA-56729…
R-HSA-2404192	Signaling by Type 1 Insulin-like Growth Factor 1 Receptor (IGF1R)	43	303	0.0319149	0.999995	0.999995	44	84	Homo sapiens	P46940;O43242;Q01082;Q1KLZ0;A8K7B7;P60709;P30153;P13591;P31946;Q32Q65;D9IAI1;Q9UQM7;P28065;Q3MIH3;P28066;P02679;Q7LDD5;Q9Y490;P02675;Q53XL8;B2ZZ89;A2ACR1;Q06323;Q96C32;A8K3E4;Q5PY61;Q13813;B4DR63;P28074;B4DJ51;B1AKZ3;B1AKZ4;A8KAH9;O14818;Q6NW36;Q8TAA3;B4DV12;P51665;Q13554;P62191;A6NJG9;P02751;P25788;P18206;P25789;P25786;A8K161;H0YNE3;P30086;Q15121;B2RDW1;B4E2V4;P62158;B7ZLF0;P62979;P35232;Q1HBJ4;…	P46940;P02751;O43242;Q01082;P25788;P18206;P25789;P25786;P60709;P13591;P30153;P30086;Q15121;P31946;P62158;P62979;P35232;Q9UQM7;P28482;P28065;P61224;P62834;P28066;P02671;P02679;Q9Y490;P39905;P02675;Q06323;Q9Y2Q5;P07196;Q13813;P28074;P62987;P0CG48;O14818;Q8TAA3;P63261;P51665;Q13554;P49721;P0CG47;P62191	R-HSA-5674130;R-HSA-5675417;R-HSA-5672978;R-HSA-5674132;R-HSA-5672980;R-HSA-5674373;R-HSA-165718;R-HSA-380979;R-HSA-447074;R-HSA-5675206;R-HSA-5672960;R-HSA-5674387;R-HSA-5672961;R-HSA-5674385;R-HSA-5672965;R-HSA-5672966;R-HSA-5658424;R-HSA-5672969;R-HSA-5672972;R-HSA-5672973;R-HSA-5672843;R-HSA-5653936;R-HSA-5658430;R-HSA-5672824;R-HSA-5672828;R-HSA-5675376;R-HSA-5672951;R-HSA-165680;R-HSA-56729…
R-HSA-168898	Toll-Like Receptors Cascades	14	144	0.0151675	0.999995	0.999995	36	149	Homo sapiens	A8K7B7;P07858;Q96C32;Q5U5U6;P30153;P61088;B2RDW1;Q5PY61;P62987;P62979;Q05193;P0CG48;Q08211;P14625;P63208;B4DV12;P28482;Q1HBJ4;P09429;P0CG47;Q3MIH3;P04271	P07858;P30153;P61088;P62987;P62979;Q05193;P0CG48;Q08211;P14625;P63208;P28482;P09429;P0CG47;P04271	R-HSA-198756;R-HSA-450337;R-HSA-937075;R-HSA-450346;R-HSA-975103;R-HSA-450358;R-HSA-5684250;R-HSA-1678923;R-HSA-1678920;R-HSA-5684248;R-HSA-5362500;R-HSA-975097;R-HSA-975147;R-HSA-203797;R-HSA-975122;R-HSA-168915;R-HSA-168166;R-HSA-2213017;R-HSA-936986;R-HSA-198731;R-HSA-937050;R-HSA-936942;R-HSA-936991;R-HSA-199959;R-HSA-936947;R-HSA-450325;R-HSA-2201293;R-HSA-936960;R-HSA-936951;R-HSA-5684273;R…
R-HSA-6781827	Transcription-Coupled Nucleotide Excision Repair (TC-NER)	4	76	0.00800506	0.999995	0.999995	12	16	Homo sapiens	P62987;P62979;P0CG48;B4DV12;Q5U5U6;Q96C32;B2RDW1;Q5PY61;P0CG47;Q3MIH3	P62987;P62979;P0CG48;P0CG47	R-HSA-6782204;R-HSA-6782069;R-HSA-6782208;R-HSA-6782224;R-HSA-6782138;R-HSA-6782227;R-HSA-6782211;R-HSA-6782141;R-HSA-6782004;R-HSA-6782234;R-HSA-6782131;R-HSA-6781867
R-HSA-1483255	PI Metabolism	2	60	0.00631978	0.999997	0.999997	2	57	Homo sapiens	P61204;P84077	P61204;P84077	R-HSA-1675883;R-HSA-1676152
R-HSA-194138	Signaling by VEGF	50	343	0.0361281	0.999997	0.999997	67	121	Homo sapiens	P46940;O43242;Q01082;Q1KLZ0;A8K7B7;P60709;P13591;P30153;P31946;A4D2P0;Q32Q65;A4D2P1;D9IAI1;Q9UQM7;P28065;Q3MIH3;P28066;P02679;Q7LDD5;Q9Y490;P02675;Q53XL8;B2ZZ89;A2ACR1;Q06323;Q96C32;A8K3E4;Q5PY61;Q13813;P63000;B4DR63;P28074;B4DJ51;B1AKZ3;B1AKZ4;A8KAH9;O14818;Q6NW36;Q8TAA3;B4DV12;P61586;P51665;Q13554;P04792;P62191;A6NJG9;P02751;P25788;P18206;P25789;P60953;P25786;A8K161;H0YNE3;P30086;Q15121;B2RDW1;…	P46940;Q01082;O43242;P30153;P13591;P60709;P31946;Q9UQM7;P28065;P28066;P02679;Q9Y490;P02675;Q06323;P63000;Q13813;P28074;O14818;Q8TAA3;P61586;P51665;Q13554;P04792;P62191;P02751;P25788;P25789;P18206;P25786;P60953;P30086;Q15121;P62158;O43865;P35222-1;P62979;P07900;P35232;P28482;P61224;P62834;P02671;P39905;Q9Y2Q5;P07196;P62987;P0CG48;P63261;P0CG47;P49721	R-HSA-5672978;R-HSA-5675417;R-HSA-5672980;R-HSA-3928647;R-HSA-5218804;R-HSA-5672960;R-HSA-5672961;R-HSA-5672965;R-HSA-5672966;R-HSA-5218812;R-HSA-5672969;R-HSA-5218814;R-HSA-5672972;R-HSA-5672973;R-HSA-5218809;R-HSA-5218811;R-HSA-5672951;R-HSA-5672950;R-HSA-74448;R-HSA-5672954;R-HSA-5672957;R-HSA-5672958;R-HSA-5675433;R-HSA-202111;R-HSA-5675194;R-HSA-202110;R-HSA-5674366;R-HSA-5675198;R-HSA-16968…
R-HSA-429914	Deadenylation-dependent mRNA decay	1	50	0.00526648	0.999997	0.999997	3	9	Homo sapiens	J3QLC4;P60842	P60842	R-HSA-429992;R-HSA-430021;R-HSA-429955
R-HSA-194840	Rho GTPase cycle	10	123	0.0129556	0.999998	0.999998	5	5	Homo sapiens	A4D2P0;P50395;A4D2P1;P60953;Q6IAT1;P52565;P61586;P52566;Q07960;P31150;P08134;P01023;P63000	P50395;P60953;P52565;P61586;P52566;Q07960;P31150;P08134;P01023;P63000	R-HSA-194922;R-HSA-194894;R-HSA-195146;R-HSA-194913;R-HSA-194854
R-HSA-159236	Transport of Mature mRNA derived from an Intron-Containing Transcript	3	72	0.00758374	0.999998	0.999998	2	4	Homo sapiens	Q92620;Q8N5M0;O00148;B4DVG8;B1Q2N1;Q13838	Q92620;O00148;Q13838	R-HSA-159101;R-HSA-75096
R-HSA-199991	Membrane Trafficking	69	443	0.046661	0.999998	0.999998	103	148	Homo sapiens	P04350;P13987;Q01082;Q71U36;G3V1U9;Q1KLZ0;A8MUB1;Q9H115;A4D2P0;P53621;P11142;O15498;A4D2P1;Q9BQE3;Q3MIH3;Q13561;P46459;Q8NBS9;B2ZZ89;Q5PY61;Q92734;P62258;B2RDM2;Q5T8U5;P09497;Q9H4B7;P09496;P61026;Q9NY65;P62979;Q05193;P27348;P17302;E9KL23;G3V1D1;P01009;B7Z6A4;Q00610;P63104;Q13509;Q5U5U6;Q66K46;G5E9V1;Q12840;P62987;P0CG48;Q9BVA1;O60664;P63261;Q04917;P0CG47;B4DFA2;P02794;F8W1H5;P61204;Q6FHM9;P60709;…	P04350;P61204;Q01082;P13987;Q71U36;P60709;P31946;Q01484;P68371;Q9H115;A6NHL2;P53621;O15498;P11142;P11233;P68366;Q9BQE3;O15260;P84077;Q13561;P46459;Q8NBS9;P68363;P62491;Q9H0U4;Q13813;P63000;Q92734;P62258;Q99962;P02792;P09496-1;P84085;Q9H4B7;P09497;Q96CW1;P09496;Q15836;P61026;P68402;Q9NY65;P61981;O14964;P62158;P62979;P33176;Q05193;P27348;P17302;P01009;Q00610;P63104;P63027;Q13509;Q66K46;Q12840;Q0061…	R-HSA-5671702;R-HSA-6807877;R-HSA-917730;R-HSA-203973;R-HSA-6814683;R-HSA-5694527;R-HSA-6814684;R-HSA-421831;R-HSA-6807872;R-HSA-5694409;R-HSA-190829;R-HSA-6807875;R-HSA-5694522;R-HSA-5694410;R-HSA-421835;R-HSA-421833;R-HSA-6814674;R-HSA-6814675;R-HSA-6814676;R-HSA-6814678;R-HSA-421836;R-HSA-5694428;R-HSA-5694425;R-HSA-6814671;R-HSA-191656;R-HSA-6814670;R-HSA-2316347;R-HSA-191654;R-HSA-5694423;R-…
R-HSA-3247509	Chromatin modifying enzymes	27	227	0.0239098	0.999999	0.999999	71	80	Homo sapiens	O60814;Q1KLZ0;Q96KK5;Q93077;P60709;B2R4S9;Q9Y230;Q93079;Q8IUE6;P0C0S8;A3KPC7;B3KQ59;P23527;P0C0S5;B2R4R0;Q5QNW6;P06899;Q8WUW5;Q9Y265;P62807;Q96QV6;P62805;P16104;G5E9B6;Q99879;P33778;Q99878;A4FTV9;Q99877;Q99873;Q16778;Q16777;H7C2I1;Q6FI13;P68431;B4E3C3;P58876	O60814;P33778;Q99879;Q96KK5;Q99878;Q99877;Q93077;P60709;Q93079;Q9Y230;Q16778;Q99873;Q8IUE6;P0C0S8;P23527;Q16777;P0C0S5;Q6FI13;P68431;Q5QNW6;P06899;P58876;Q9Y265;P62807;Q96QV6;P16104;P62805	R-HSA-5649801;R-HSA-5216234;R-HSA-5649800;R-HSA-5159245;R-HSA-5649802;R-HSA-5212679;R-HSA-5225602;R-HSA-3321975;R-HSA-3769447;R-HSA-5649799;R-HSA-3697008;R-HSA-5229203;R-HSA-3214912;R-HSA-5638333;R-HSA-5638332;R-HSA-5661120;R-HSA-5661121;R-HSA-5661122;R-HSA-3318486;R-HSA-5661123;R-HSA-5661124;R-HSA-5638157;R-HSA-5205820;R-HSA-5661125;R-HSA-5661126;R-HSA-5205822;R-HSA-3777129;R-HSA-5634802;R-HSA-3…
R-HSA-4839726	Chromatin organization	27	227	0.0239098	0.999999	0.999999	71	80	Homo sapiens	O60814;Q1KLZ0;Q96KK5;Q93077;P60709;B2R4S9;Q9Y230;Q93079;Q8IUE6;P0C0S8;A3KPC7;B3KQ59;P23527;P0C0S5;B2R4R0;Q5QNW6;P06899;Q8WUW5;Q9Y265;P62807;Q96QV6;P62805;P16104;G5E9B6;Q99879;P33778;Q99878;A4FTV9;Q99877;Q99873;Q16778;Q16777;H7C2I1;Q6FI13;P68431;B4E3C3;P58876	O60814;P33778;Q99879;Q96KK5;Q99878;Q99877;Q93077;P60709;Q93079;Q9Y230;Q16778;Q99873;Q8IUE6;P0C0S8;P23527;Q16777;P0C0S5;Q6FI13;P68431;Q5QNW6;P06899;P58876;Q9Y265;P62807;Q96QV6;P16104;P62805	R-HSA-5649801;R-HSA-5216234;R-HSA-5649800;R-HSA-5159245;R-HSA-5649802;R-HSA-5212679;R-HSA-5225602;R-HSA-3321975;R-HSA-3769447;R-HSA-5649799;R-HSA-3697008;R-HSA-5229203;R-HSA-3214912;R-HSA-5638333;R-HSA-5638332;R-HSA-5661120;R-HSA-5661121;R-HSA-5661122;R-HSA-3318486;R-HSA-5661123;R-HSA-5661124;R-HSA-5638157;R-HSA-5205820;R-HSA-5661125;R-HSA-5661126;R-HSA-5205822;R-HSA-3777129;R-HSA-5634802;R-HSA-3…
R-HSA-2187338	Visual phototransduction	6	97	0.010217	0.999999	0.999999	15	79	Homo sapiens	B4DJ51;P62873;P02649;A3KPE2;B0YIW2;P02656;Q1RMY8;P02652;P02647;P62158	P62873;P02649;P02656;P02652;P02647;P62158	R-HSA-2395764;R-HSA-2404131;R-HSA-2404140;R-HSA-2395768;R-HSA-3229181;R-HSA-74448;R-HSA-2485180;R-HSA-2423785;R-HSA-2485182;R-HSA-74882;R-HSA-2429643;R-HSA-2187332;R-HSA-2424254;R-HSA-2395784;R-HSA-6786205
R-HSA-75109	Triglyceride Biosynthesis	3	73	0.00768907	0.999999	0.999999	3	36	Homo sapiens	P50897;P53396;B4E3P0;Q53GQ0	P50897;P53396;Q53GQ0	R-HSA-5690517;R-HSA-548818;R-HSA-75848
R-HSA-5576891	Cardiac conduction	12	139	0.0146408	0.999999	0.999999	11	27	Homo sapiens	P30626;F5H6J6;B4DKK2;Q7LDD5;P23634;B7Z401;A8K161;P54709;P16615;P62158;A8MTH6;O43865;B4DJ51;F5H3A1;B7Z2T0;P50993;A3KLL5;B7Z2T5;P13637;Q9UQM7;Q13554;P05023;B7Z1N7;A4D2J9;P05026	O43865;P30626;P50993;P23634;P13637;Q9UQM7;P54709;Q13554;P05023;P16615;P62158;P05026	R-HSA-936897;R-HSA-418309;R-HSA-5617182;R-HSA-5617178;R-HSA-5617179;R-HSA-169683;R-HSA-425661;R-HSA-5226904;R-HSA-5576895;R-HSA-427910;R-HSA-2855020
R-HSA-177929	Signaling by EGFR	53	368	0.0387613	0.999999	0.999999	55	134	Homo sapiens	P46940;O43242;Q01082;Q1KLZ0;A8K7B7;P60709;P30153;P13591;P31946;P63010;Q7Z451;Q32Q65;D9IAI1;Q9UQM7;P28065;Q3MIH3;P53680;P28066;P02679;Q7LDD5;Q9Y490;P02675;Q53XL8;B2ZZ89;A2ACR1;Q06323;Q96C32;A8K3E4;Q5PY61;Q13813;B4DR63;P28074;B4DJ51;B1AKZ3;B1AKZ4;A8KAH9;O14818;Q6NW36;Q8TAA3;Q99962;B4DV12;P51665;O95782;Q13554;P62191;A6NJG9;Q96CW1;P09496;P02751;P25788;P18206;P25789;P60953;P25786;A8K161;H0YNE3;P30086;…	P46940;O43242;Q01082;P30153;P13591;P60709;P31946;P63010;Q9UQM7;P28065;P53680;P28066;P02679;Q9Y490;P02675;Q06323;Q13813;P28074;O14818;Q8TAA3;Q99962;O95782;P51665;Q13554;P62191;Q96CW1;P09496;P02751;P25788;P25789;P18206;P60953;P25786;P30086;Q15121;O14964;P62158;O43865;P62979;P35232;O94973;P28482;P61224;P62834;P02671;P39905;Q9Y2Q5;P07196;P62987;P0CG48;P63261;P0CG47;P49721	R-HSA-6811454;R-HSA-183051;R-HSA-5672978;R-HSA-5675417;R-HSA-112282;R-HSA-5672980;R-HSA-111915;R-HSA-111913;R-HSA-5672960;R-HSA-5672961;R-HSA-5672965;R-HSA-5672966;R-HSA-5672969;R-HSA-5672972;R-HSA-5672973;R-HSA-5672951;R-HSA-183084;R-HSA-5672950;R-HSA-183072;R-HSA-74448;R-HSA-5672954;R-HSA-5672957;R-HSA-183077;R-HSA-5672958;R-HSA-5675433;R-HSA-5675194;R-HSA-5674366;R-HSA-5675198;R-HSA-169683;R-H…
R-HSA-2173782	Binding and Uptake of Ligands by Scavenger Receptors	21	196	0.0206446	0.999999	0.999999	22	32	Homo sapiens	P18135;P18136;P69905;P02768;P27797;P02452;G3V192;P02461;D1MGQ2;P68871;P08123;P07900;P02649;P01620;D9YZU5;P14625;D2JYH5;G3V1D1;P01623;P09486;P02792;P00738;P02790;Q9Y4L1;P02647;P02794	P18135;P18136;P69905;P02768;P27797;P02452;P02461;P68871;P08123;P07900;P02649;P01620;P14625;P01623;P09486;P02792;P00738;P02790;Q9Y4L1;P02647;P02794	R-HSA-2230938;R-HSA-2168897;R-HSA-2173778;R-HSA-2507854;R-HSA-2197646;R-HSA-2203516;R-HSA-2197645;R-HSA-2168885;R-HSA-2168884;R-HSA-2187264;R-HSA-2168887;R-HSA-3221843;R-HSA-2168886;R-HSA-2187266;R-HSA-2168883;R-HSA-2299677;R-HSA-2197770;R-HSA-2247514;R-HSA-2230983;R-HSA-2247513;R-HSA-2247512;R-HSA-2168889
R-HSA-72202	Transport of Mature Transcript to Cytoplasm	3	78	0.00821572	1	1	2	13	Homo sapiens	Q92620;Q8N5M0;O00148;B4DVG8;B1Q2N1;Q13838	Q92620;O00148;Q13838	R-HSA-159101;R-HSA-75096
R-HSA-157118	Signaling by NOTCH	7	111	0.0116916	1	1	14	94	Homo sapiens	Q12860;Q5U5U6;Q96C32;B2RDW1;Q5PY61;P16615;P62987;P62979;P0CG48;P63208;B4DV12;P0CG47;Q3MIH3	P62987;P62979;P0CG48;Q12860;P63208;P0CG47;P16615	R-HSA-2172172;R-HSA-1912374;R-HSA-1980118;R-HSA-157629;R-HSA-373706;R-HSA-1852623;R-HSA-1980074;R-HSA-1980109;R-HSA-1912385;R-HSA-1912357;R-HSA-1912386;R-HSA-157632;R-HSA-2220816;R-HSA-2974731
R-HSA-373080	Class B/2 (Secretin family receptors)	4	88	0.00926901	1	1	1	17	Homo sapiens	Q5JWF2;A6NI00;P62873;P63092;P62879;Q1RMY8;P59768;Q6FHM2	P62873;P63092;P62879;P59768	R-HSA-381612
R-HSA-446203	Asparagine N-linked glycosylation	34	277	0.0291763	1	1	33	127	Homo sapiens	P04350;P61204;P13987;Q01082;Q6FHM9;Q71U36;G3V1U9;P27797;A8MUB1;Q05BK6;A4D2J0;B4DGP8;Q9NY65;Q01484;P68371;B4DK44;Q9H115;A6NHL2;B4DR94;P53621;O15498;E9KL23;P68366;Q9BQE3;P01009;P04843;P84077;Q13509;P30101;P27824;K0J5S8;P46459;Q13561;B2ZZ89;P68363;G5E9V1;Q9H0U4;Q13813;Q92734;P14314;Q14697;Q14204;Q9BVA1;K0J6K2;P84085;Q13885;A4D0Z3;B4DFA2;Q9H4B7	P04350;P13987;Q01082;P61204;Q71U36;P27797;Q9NY65;Q01484;P68371;Q9H115;A6NHL2;P53621;O15498;P68366;Q9BQE3;P01009;P04843;P84077;Q13509;P30101;P27824;P46459;Q13561;P68363;Q9H0U4;Q13813;Q92734;P14314;Q14697;Q14204;Q9BVA1;Q13885;P84085;Q9H4B7	R-HSA-6807877;R-HSA-203973;R-HSA-5694527;R-HSA-6814831;R-HSA-5694409;R-HSA-6807872;R-HSA-446209;R-HSA-5694522;R-HSA-6807875;R-HSA-5694410;R-HSA-5694428;R-HSA-548890;R-HSA-5694425;R-HSA-5694423;R-HSA-6814833;R-HSA-5694417;R-HSA-5694418;R-HSA-5694446;R-HSA-901047;R-HSA-5694441;R-HSA-6809003;R-HSA-5694439;R-HSA-6809006;R-HSA-204008;R-HSA-6809011;R-HSA-6809010;R-HSA-6809015;R-HSA-6809014;R-HSA-680786…
R-HSA-2672351	Stimuli-sensing channels	6	105	0.0110596	1	1	2	23	Homo sapiens	P30626;B4DKK2;Q5U5U6;Q96C32;B2RDW1;Q5PY61;P62158;A8MTH6;P62987;P62979;B4DJ51;P0CG48;B4DV12;P0CG47;Q3MIH3	P62987;P30626;P62979;P0CG48;P0CG47;P62158	R-HSA-2682349;R-HSA-2855020
R-HSA-6804756	Regulation of TP53 Activity through Phosphorylation	4	89	0.00937434	1	1	1	26	Homo sapiens	P62987;P62979;P0CG48;B4DV12;Q5U5U6;Q96C32;B2RDW1;Q5PY61;P0CG47;Q3MIH3	P62987;P62979;P0CG48;P0CG47	R-HSA-6798373
R-HSA-1236394	Signaling by ERBB4	46	343	0.0361281	1	1	42	115	Homo sapiens	P46940;O43242;Q01082;Q1KLZ0;A8K7B7;P60709;P30153;P13591;P31946;Q32Q65;D9IAI1;Q9UQM7;P28065;Q3MIH3;P28066;P02679;Q7LDD5;Q9Y490;P02675;Q53XL8;B2ZZ89;A2ACR1;Q06323;Q96C32;A8K3E4;Q5PY61;Q13813;B4DR63;P28074;B4DJ51;B1AKZ3;B1AKZ4;A8KAH9;O14818;Q6NW36;Q8TAA3;B4DV12;P51665;Q13554;P04271;P62191;A6NJG9;P02751;P25788;P18206;P25789;P25786;A8K161;H0YNE3;P30086;Q15121;B2RDW1;B4E2V4;P62158;B7ZLF0;P62979;P35232;…	P46940;P02751;O43242;Q01082;P25788;P18206;P25789;P25786;P60709;P13591;P30153;P30086;Q15121;P31946;P62158;P62979;P35232;P63208;Q9UQM7;P28482;P28065;P62834;P61224;P28066;P02679;P02671;Q9Y490;P39905;P02675;Q06323;Q9Y2Q5;P07196;Q13813;P28074;P62987;P0CG48;O14818;Q8TAA3;P14136;P63261;P51665;Q13554;P49721;P0CG47;P04271;P62191	R-HSA-6811454;R-HSA-5674130;R-HSA-5672978;R-HSA-5675417;R-HSA-1977296;R-HSA-5674132;R-HSA-5672980;R-HSA-1253282;R-HSA-5674373;R-HSA-6811504;R-HSA-5675206;R-HSA-5672960;R-HSA-5674387;R-HSA-5672961;R-HSA-5674385;R-HSA-5672965;R-HSA-1370500;R-HSA-5672966;R-HSA-5672969;R-HSA-5658424;R-HSA-1170539;R-HSA-5672972;R-HSA-5672973;R-HSA-5658430;R-HSA-5675376;R-HSA-5672951;R-HSA-5672950;R-HSA-6811472;R-HSA-5…
R-HSA-6784531	tRNA processing in the nucleus	1	60	0.00631978	1	1	2	7	Homo sapiens	B5MDF5;A8K3Z8;P62826;B4DV51	P62826	R-HSA-6783483;R-HSA-6785478
R-HSA-1168372	Downstream signaling events of B Cell Receptor (BCR)	20	200	0.0210659	1	1	7	43	Homo sapiens	P25788;O43242;P25789;P25786;A8K7B7;P30153;H0YNE3;B2RDW1;B4E2V4;P62979;P63208;Q1HBJ4;P28482;P28065;Q3MIH3;P28066;Q53XL8;A2ACR1;Q06323;Q96C32;Q5U5U6;Q5PY61;B4DR63;P28074;P62987;P0CG48;Q8TAA3;Q6NW36;O14818;B4DV12;P51665;P0CG47;P49721;P62191;A6NJG9	O43242;P25788;P25789;P25786;Q06323;P30153;P62987;P28074;P62979;P0CG48;O14818;Q8TAA3;P63208;P28482;P51665;P0CG47;P49721;P28065;P62191;P28066	R-HSA-6811454;R-HSA-1168640;R-HSA-1168643;R-HSA-1168642;R-HSA-6811472;R-HSA-6811504;R-HSA-8857925
R-HSA-187037	NGF signalling via TRKA from the plasma membrane	54	388	0.0408679	1	1	58	141	Homo sapiens	P46940;O43242;Q01082;Q1KLZ0;A8K7B7;P60709;P13591;P30153;P31946;P63010;Q7Z451;Q32Q65;P11233;D9IAI1;Q9UQM7;P28065;Q3MIH3;P53680;P28066;P02679;Q7LDD5;Q9Y490;P02675;Q53XL8;B2ZZ89;A2ACR1;Q06323;Q96C32;A8K3E4;Q5PY61;Q13813;B4DR63;P28074;B4DJ51;B1AKZ3;B1AKZ4;A8KAH9;O14818;Q6NW36;Q8TAA3;Q99962;B4DV12;P61586;P51665;O95782;Q13554;P62191;A6NJG9;Q96CW1;P09496;P02751;P25788;P18206;P25789;P25786;A8K161;H0YNE3;…	P46940;O43242;Q01082;P30153;P13591;P60709;P31946;P63010;P11233;Q9UQM7;P28065;P53680;P28066;P02679;Q9Y490;P02675;Q06323;Q13813;P28074;O14818;Q8TAA3;Q99962;P61586;P51665;O95782;Q13554;P62191;Q96CW1;P09496;P02751;P25788;P25789;P18206;P25786;P30086;Q15121;P62158;O43865;P62979;Q05193;P35232;O94973;P28482;P61224;P62834;P02671;P39905;Q9Y2Q5;P07196;P62987;P0CG48;P63261;P0CG47;P49721	R-HSA-6811454;R-HSA-5675417;R-HSA-5672978;R-HSA-112282;R-HSA-5672980;R-HSA-111915;R-HSA-111913;R-HSA-5672960;R-HSA-5672961;R-HSA-5672965;R-HSA-5672966;R-HSA-5672969;R-HSA-5672972;R-HSA-5672973;R-HSA-202692;R-HSA-5672951;R-HSA-5672950;R-HSA-74448;R-HSA-5672954;R-HSA-5672957;R-HSA-5672958;R-HSA-5675433;R-HSA-5675194;R-HSA-5674366;R-HSA-5675198;R-HSA-169683;R-HSA-5675431;R-HSA-171026;R-HSA-170979;R-…
R-HSA-72203	Processing of Capped Intron-Containing Pre-mRNA	19	195	0.0205393	1	1	19	32	Homo sapiens	B2R5W2;I6L8F9;Q2L7G6;P31943;P11142;Q92620;Q08211;O00148;O43390;B4DY08;Q53SS8;B4DVG8;B4DT28;P61978;Q00839;P09651;B1Q2N1;Q8N5M0;Q59HD4;B4DDB6;P52272;G3V0E8;P22626;P51991;Q6IBN1;Q13838;P07910;P67809;Q15393;Q14103;Q15366;B4DXP5;Q15365	P52272;P51991;P22626;P31943;Q13838;Q92620;P11142;Q08211;P07910;P67809;O00148;O43390;Q15393;Q14103;Q00839;P61978;P09651;Q15366;Q15365	R-HSA-72124;R-HSA-75081;R-HSA-72185;R-HSA-75080;R-HSA-75083;R-HSA-75082;R-HSA-72127;R-HSA-72180;R-HSA-156661;R-HSA-75079;R-HSA-72143;R-HSA-72107;R-HSA-72139;R-HSA-8849157;R-HSA-159101;R-HSA-75096;R-HSA-72160;R-HSA-72130;R-HSA-72103
R-HSA-211945	Phase 1 - Functionalization of compounds	4	92	0.00969033	1	1	5	89	Homo sapiens	Q6IRT1;P07099;B2R8N0;P27338;P11766;P05091	P07099;P27338;P11766;P05091	R-HSA-141202;R-HSA-141200;R-HSA-71723;R-HSA-5694077;R-HSA-5692237
R-HSA-983712	Ion channel transport	21	208	0.0219086	1	1	7	42	Homo sapiens	B4DKK2;B7Z401;A8K161;B2RDW1;B7Z2A9;P16615;Q93050;P62158;A8MTH6;P62979;P50993;A3KLL5;P38606;Q9UQM7;Q53Y06;P05023;Q3MIH3;P36543;A4D2J9;P05026;P30626;F5H6J6;Q7LDD5;P23634;Q96C32;P54709;Q5U5U6;B7Z641;Q5PY61;P21283;P21281;P62987;B4DJ51;F5H3A1;B7Z2T0;P0CG48;P61421;B7Z2T5;P13637;B4DV12;Q13554;P0CG47;B7Z1R5;B7Z1N7	P30626;P23634;P54709;P21283;P16615;P21281;P62158;Q93050;P62987;P62979;P0CG48;P61421;P50993;P38606;P13637;Q9UQM7;Q13554;P05023;P0CG47;P36543;P05026	R-HSA-936897;R-HSA-418309;R-HSA-5252133;R-HSA-2682349;R-HSA-418365;R-HSA-427910;R-HSA-2855020
R-HSA-196849	Metabolism of water-soluble vitamins and cofactors	5	101	0.0106383	1	1	5	114	Homo sapiens	P11166;P43490;D3DRA3;P78417;O75891;B4DG36;E9PBX3;P00387	P11166;P43490;P78417;O75891;P00387	R-HSA-198824;R-HSA-198813;R-HSA-198818;R-HSA-197250;R-HSA-6808496
R-HSA-983170	Antigen Presentation: Folding, assembly and peptide loading of class I MHC	4	93	0.00979566	1	1	5	15	Homo sapiens	P30101;P27824;P27797;P11021;B4DGP8	P30101;P27824;P27797;P11021	R-HSA-983161;R-HSA-983145;R-HSA-983146;R-HSA-983148;R-HSA-983142
R-HSA-1433557	Signaling by SCF-KIT	44	339	0.0357068	1	1	37	106	Homo sapiens	P46940;O43242;Q01082;Q1KLZ0;A8K7B7;P60709;P30153;P13591;P31946;A4D2P0;Q32Q65;A4D2P1;D9IAI1;Q9UQM7;P28065;Q3MIH3;P28066;P02679;Q7LDD5;Q9Y490;P02675;Q53XL8;B2ZZ89;A2ACR1;Q06323;Q96C32;A8K3E4;Q5PY61;Q13813;P63000;B4DR63;P28074;B4DJ51;B1AKZ3;B1AKZ4;A8KAH9;O14818;Q6NW36;Q8TAA3;B4DV12;P51665;Q13554;P62191;A6NJG9;P02751;P25788;P18206;P25789;P25786;A8K161;H0YNE3;P30086;Q15121;B2RDW1;B4E2V4;P62158;B7ZLF0;…	P46940;P02751;O43242;Q01082;P25788;P18206;P25789;P25786;P60709;P13591;P30153;P30086;Q15121;P31946;P62158;P62979;P35232;Q9UQM7;P28482;P28065;P61224;P62834;P28066;P02671;P02679;Q9Y490;P39905;P02675;Q06323;Q9Y2Q5;P07196;Q13813;P63000;P28074;P62987;P0CG48;O14818;Q8TAA3;P63261;P51665;Q13554;P49721;P0CG47;P62191	R-HSA-6811454;R-HSA-5674130;R-HSA-5672978;R-HSA-5675417;R-HSA-5674132;R-HSA-5672980;R-HSA-5674373;R-HSA-1433415;R-HSA-6811504;R-HSA-5675206;R-HSA-5672960;R-HSA-5674387;R-HSA-5672961;R-HSA-5674385;R-HSA-5672965;R-HSA-5672966;R-HSA-5672969;R-HSA-5658424;R-HSA-5672972;R-HSA-5672973;R-HSA-5658430;R-HSA-5675376;R-HSA-5672951;R-HSA-5672950;R-HSA-6811472;R-HSA-5672954;R-HSA-5672957;R-HSA-8857925;R-HSA-5…
R-HSA-5654716	Downstream signaling of activated FGFR4	44	342	0.0360228	1	1	43	109	Homo sapiens	P46940;O43242;Q01082;Q1KLZ0;A8K7B7;P60709;P30153;P13591;P31946;Q32Q65;D9IAI1;Q9UQM7;P28065;Q3MIH3;P28066;P02679;Q7LDD5;Q9Y490;P02675;Q53XL8;B2ZZ89;A2ACR1;Q06323;Q96C32;A8K3E4;Q5PY61;Q13813;B4DR63;P28074;B4DJ51;B1AKZ3;B1AKZ4;A8KAH9;O14818;Q6NW36;Q8TAA3;B4DV12;P51665;Q13554;P62191;A6NJG9;P02751;P25788;P18206;P25789;P25786;A8K161;H0YNE3;P30086;Q15121;B2RDW1;B4E2V4;P62158;B7ZLF0;O43865;P62979;P35232;…	P46940;P02751;O43242;Q01082;P25788;P18206;P25789;P25786;P60709;P13591;P30153;P30086;Q15121;P31946;P62158;O43865;P62979;P35232;Q9UQM7;P28482;P28065;P61224;P62834;P28066;P02671;P02679;Q9Y490;P39905;P02675;Q06323;Q9Y2Q5;P07196;Q13813;P28074;P62987;P0CG48;O14818;Q8TAA3;P63261;P51665;Q13554;P49721;P0CG47;P62191	R-HSA-6811454;R-HSA-5674130;R-HSA-5672978;R-HSA-5675417;R-HSA-112282;R-HSA-5674132;R-HSA-5672980;R-HSA-5674373;R-HSA-111915;R-HSA-6811504;R-HSA-111913;R-HSA-5675206;R-HSA-5672960;R-HSA-5674387;R-HSA-5672961;R-HSA-5674385;R-HSA-5672965;R-HSA-5672966;R-HSA-5672969;R-HSA-5658424;R-HSA-5672972;R-HSA-5672973;R-HSA-5658430;R-HSA-5675376;R-HSA-5672951;R-HSA-5672950;R-HSA-6811472;R-HSA-74448;R-HSA-567295…
R-HSA-5654696	Downstream signaling of activated FGFR2	44	342	0.0360228	1	1	43	109	Homo sapiens	P46940;O43242;Q01082;Q1KLZ0;A8K7B7;P60709;P30153;P13591;P31946;Q32Q65;D9IAI1;Q9UQM7;P28065;Q3MIH3;P28066;P02679;Q7LDD5;Q9Y490;P02675;Q53XL8;B2ZZ89;A2ACR1;Q06323;Q96C32;A8K3E4;Q5PY61;Q13813;B4DR63;P28074;B4DJ51;B1AKZ3;B1AKZ4;A8KAH9;O14818;Q6NW36;Q8TAA3;B4DV12;P51665;Q13554;P62191;A6NJG9;P02751;P25788;P18206;P25789;P25786;A8K161;H0YNE3;P30086;Q15121;B2RDW1;B4E2V4;P62158;B7ZLF0;O43865;P62979;P35232;…	P46940;P02751;O43242;Q01082;P25788;P18206;P25789;P25786;P60709;P13591;P30153;P30086;Q15121;P31946;P62158;O43865;P62979;P35232;Q9UQM7;P28482;P28065;P61224;P62834;P28066;P02671;P02679;Q9Y490;P39905;P02675;Q06323;Q9Y2Q5;P07196;Q13813;P28074;P62987;P0CG48;O14818;Q8TAA3;P63261;P51665;Q13554;P49721;P0CG47;P62191	R-HSA-6811454;R-HSA-5674130;R-HSA-5672978;R-HSA-5675417;R-HSA-112282;R-HSA-5674132;R-HSA-5672980;R-HSA-5674373;R-HSA-111915;R-HSA-6811504;R-HSA-111913;R-HSA-5675206;R-HSA-5672960;R-HSA-5674387;R-HSA-5672961;R-HSA-5674385;R-HSA-5672965;R-HSA-5672966;R-HSA-5672969;R-HSA-5658424;R-HSA-5672972;R-HSA-5672973;R-HSA-5658430;R-HSA-5675376;R-HSA-5672951;R-HSA-5672950;R-HSA-6811472;R-HSA-74448;R-HSA-567295…
R-HSA-5654708	Downstream signaling of activated FGFR3	44	342	0.0360228	1	1	43	109	Homo sapiens	P46940;O43242;Q01082;Q1KLZ0;A8K7B7;P60709;P30153;P13591;P31946;Q32Q65;D9IAI1;Q9UQM7;P28065;Q3MIH3;P28066;P02679;Q7LDD5;Q9Y490;P02675;Q53XL8;B2ZZ89;A2ACR1;Q06323;Q96C32;A8K3E4;Q5PY61;Q13813;B4DR63;P28074;B4DJ51;B1AKZ3;B1AKZ4;A8KAH9;O14818;Q6NW36;Q8TAA3;B4DV12;P51665;Q13554;P62191;A6NJG9;P02751;P25788;P18206;P25789;P25786;A8K161;H0YNE3;P30086;Q15121;B2RDW1;B4E2V4;P62158;B7ZLF0;O43865;P62979;P35232;…	P46940;P02751;O43242;Q01082;P25788;P18206;P25789;P25786;P60709;P13591;P30153;P30086;Q15121;P31946;P62158;O43865;P62979;P35232;Q9UQM7;P28482;P28065;P61224;P62834;P28066;P02671;P02679;Q9Y490;P39905;P02675;Q06323;Q9Y2Q5;P07196;Q13813;P28074;P62987;P0CG48;O14818;Q8TAA3;P63261;P51665;Q13554;P49721;P0CG47;P62191	R-HSA-6811454;R-HSA-5674130;R-HSA-5672978;R-HSA-5675417;R-HSA-112282;R-HSA-5674132;R-HSA-5672980;R-HSA-5674373;R-HSA-111915;R-HSA-6811504;R-HSA-111913;R-HSA-5675206;R-HSA-5672960;R-HSA-5674387;R-HSA-5672961;R-HSA-5674385;R-HSA-5672965;R-HSA-5672966;R-HSA-5672969;R-HSA-5658424;R-HSA-5672972;R-HSA-5672973;R-HSA-5658430;R-HSA-5675376;R-HSA-5672951;R-HSA-5672950;R-HSA-6811472;R-HSA-74448;R-HSA-567295…
R-HSA-428157	Sphingolipid metabolism	2	77	0.00811039	1	1	6	57	Homo sapiens	Q9P0L0;P07602	Q9P0L0;P07602	R-HSA-429683;R-HSA-1605591;R-HSA-429699;R-HSA-429730;R-HSA-429694;R-HSA-429732
R-HSA-388841	Costimulation by the CD28 family	3	88	0.00926901	1	1	7	34	Homo sapiens	A4D2P0;A4D2P1;P60953;A8K7B7;P30153;P63000	P60953;P30153;P63000	R-HSA-389348;R-HSA-390329;R-HSA-389350;R-HSA-388809;R-HSA-388833;R-HSA-389788;R-HSA-389532
R-HSA-5654743	Signaling by FGFR4	44	345	0.0363387	1	1	54	127	Homo sapiens	P46940;O43242;Q01082;Q1KLZ0;A8K7B7;P60709;P30153;P13591;P31946;Q32Q65;D9IAI1;Q9UQM7;P28065;Q3MIH3;P28066;P02679;Q7LDD5;Q9Y490;P02675;Q53XL8;B2ZZ89;A2ACR1;Q06323;Q96C32;A8K3E4;Q5PY61;Q13813;B4DR63;P28074;B4DJ51;B1AKZ3;B1AKZ4;A8KAH9;O14818;Q6NW36;Q8TAA3;B4DV12;P51665;Q13554;P62191;A6NJG9;P02751;P25788;P18206;P25789;P25786;A8K161;H0YNE3;P30086;Q15121;B2RDW1;B4E2V4;P62158;B7ZLF0;O43865;P62979;P35232;…	P46940;P02751;O43242;Q01082;P25788;P18206;P25789;P25786;P60709;P13591;P30153;P30086;Q15121;P31946;P62158;O43865;P62979;P35232;Q9UQM7;P28482;P28065;P61224;P62834;P28066;P02671;P02679;Q9Y490;P39905;P02675;Q06323;Q9Y2Q5;P07196;Q13813;P28074;P62987;P0CG48;O14818;Q8TAA3;P63261;P51665;Q13554;P49721;P0CG47;P62191	R-HSA-6811454;R-HSA-5672978;R-HSA-5675417;R-HSA-112282;R-HSA-1295599;R-HSA-5672980;R-HSA-111915;R-HSA-5654566;R-HSA-111913;R-HSA-934604;R-HSA-5672960;R-HSA-5672961;R-HSA-1295609;R-HSA-1549564;R-HSA-5672965;R-HSA-5672966;R-HSA-1295613;R-HSA-5672969;R-HSA-5672972;R-HSA-5672973;R-HSA-5672951;R-HSA-5672950;R-HSA-74448;R-HSA-5672954;R-HSA-5672957;R-HSA-5672958;R-HSA-5675433;R-HSA-5675194;R-HSA-5674366…
R-HSA-5654687	Downstream signaling of activated FGFR1	44	345	0.0363387	1	1	43	110	Homo sapiens	P46940;O43242;Q01082;Q1KLZ0;A8K7B7;P60709;P30153;P13591;P31946;Q32Q65;D9IAI1;Q9UQM7;P28065;Q3MIH3;P28066;P02679;Q7LDD5;Q9Y490;P02675;Q53XL8;B2ZZ89;A2ACR1;Q06323;Q96C32;A8K3E4;Q5PY61;Q13813;B4DR63;P28074;B4DJ51;B1AKZ3;B1AKZ4;A8KAH9;O14818;Q6NW36;Q8TAA3;B4DV12;P51665;Q13554;P62191;A6NJG9;P02751;P25788;P18206;P25789;P25786;A8K161;H0YNE3;P30086;Q15121;B2RDW1;B4E2V4;P62158;B7ZLF0;O43865;P62979;P35232;…	P46940;P02751;O43242;Q01082;P25788;P18206;P25789;P25786;P60709;P13591;P30153;P30086;Q15121;P31946;P62158;O43865;P62979;P35232;Q9UQM7;P28482;P28065;P61224;P62834;P28066;P02671;P02679;Q9Y490;P39905;P02675;Q06323;Q9Y2Q5;P07196;Q13813;P28074;P62987;P0CG48;O14818;Q8TAA3;P63261;P51665;Q13554;P49721;P0CG47;P62191	R-HSA-6811454;R-HSA-5674130;R-HSA-5672978;R-HSA-5675417;R-HSA-112282;R-HSA-5674132;R-HSA-5672980;R-HSA-5674373;R-HSA-111915;R-HSA-6811504;R-HSA-111913;R-HSA-5675206;R-HSA-5672960;R-HSA-5674387;R-HSA-5672961;R-HSA-5674385;R-HSA-5672965;R-HSA-5672966;R-HSA-5672969;R-HSA-5658424;R-HSA-5672972;R-HSA-5672973;R-HSA-5658430;R-HSA-5675376;R-HSA-5672951;R-HSA-5672950;R-HSA-6811472;R-HSA-74448;R-HSA-567295…
R-HSA-5654741	Signaling by FGFR3	44	346	0.0364441	1	1	54	129	Homo sapiens	P46940;O43242;Q01082;Q1KLZ0;A8K7B7;P60709;P30153;P13591;P31946;Q32Q65;D9IAI1;Q9UQM7;P28065;Q3MIH3;P28066;P02679;Q7LDD5;Q9Y490;P02675;Q53XL8;B2ZZ89;A2ACR1;Q06323;Q96C32;A8K3E4;Q5PY61;Q13813;B4DR63;P28074;B4DJ51;B1AKZ3;B1AKZ4;A8KAH9;O14818;Q6NW36;Q8TAA3;B4DV12;P51665;Q13554;P62191;A6NJG9;P02751;P25788;P18206;P25789;P25786;A8K161;H0YNE3;P30086;Q15121;B2RDW1;B4E2V4;P62158;B7ZLF0;O43865;P62979;P35232;…	P46940;P02751;O43242;Q01082;P25788;P18206;P25789;P25786;P60709;P13591;P30153;P30086;Q15121;P31946;P62158;O43865;P62979;P35232;Q9UQM7;P28482;P28065;P61224;P62834;P28066;P02671;P02679;Q9Y490;P39905;P02675;Q06323;Q9Y2Q5;P07196;Q13813;P28074;P62987;P0CG48;O14818;Q8TAA3;P63261;P51665;Q13554;P49721;P0CG47;P62191	R-HSA-6811454;R-HSA-5672978;R-HSA-5675417;R-HSA-112282;R-HSA-1295599;R-HSA-5672980;R-HSA-111915;R-HSA-5654565;R-HSA-111913;R-HSA-934604;R-HSA-5672960;R-HSA-5672961;R-HSA-1295609;R-HSA-1549564;R-HSA-5672965;R-HSA-5672966;R-HSA-1295613;R-HSA-5672969;R-HSA-5672972;R-HSA-5672973;R-HSA-5672951;R-HSA-5672950;R-HSA-74448;R-HSA-5672954;R-HSA-5672957;R-HSA-5672958;R-HSA-5675433;R-HSA-5675194;R-HSA-5654679…
R-HSA-1632852	Macroautophagy	1	67	0.00705709	1	1	5	38	Homo sapiens	Q9Y2Q5	Q9Y2Q5	R-HSA-5672010;R-HSA-5675790;R-HSA-5672817;R-HSA-5673768;R-HSA-5672017
R-HSA-5654736	Signaling by FGFR1	44	350	0.0368654	1	1	54	134	Homo sapiens	P46940;O43242;Q01082;Q1KLZ0;A8K7B7;P60709;P30153;P13591;P31946;Q32Q65;D9IAI1;Q9UQM7;P28065;Q3MIH3;P28066;P02679;Q7LDD5;Q9Y490;P02675;Q53XL8;B2ZZ89;A2ACR1;Q06323;Q96C32;A8K3E4;Q5PY61;Q13813;B4DR63;P28074;B4DJ51;B1AKZ3;B1AKZ4;A8KAH9;O14818;Q6NW36;Q8TAA3;B4DV12;P51665;Q13554;P62191;A6NJG9;P02751;P25788;P18206;P25789;P25786;A8K161;H0YNE3;P30086;Q15121;B2RDW1;B4E2V4;P62158;B7ZLF0;O43865;P62979;P35232;…	P46940;P02751;O43242;Q01082;P25788;P18206;P25789;P25786;P60709;P13591;P30153;P30086;Q15121;P31946;P62158;O43865;P62979;P35232;Q9UQM7;P28482;P28065;P61224;P62834;P28066;P02671;P02679;Q9Y490;P39905;P02675;Q06323;Q9Y2Q5;P07196;Q13813;P28074;P62987;P0CG48;O14818;Q8TAA3;P63261;P51665;Q13554;P49721;P0CG47;P62191	R-HSA-6811454;R-HSA-5672978;R-HSA-5675417;R-HSA-112282;R-HSA-1295599;R-HSA-5672980;R-HSA-111915;R-HSA-111913;R-HSA-934604;R-HSA-5654560;R-HSA-5672960;R-HSA-5672961;R-HSA-1295609;R-HSA-1549564;R-HSA-5672965;R-HSA-5672966;R-HSA-1295613;R-HSA-5672969;R-HSA-5672972;R-HSA-5672973;R-HSA-5672951;R-HSA-5672950;R-HSA-74448;R-HSA-5672954;R-HSA-5672957;R-HSA-5672958;R-HSA-5675433;R-HSA-5675194;R-HSA-5674366…
R-HSA-2424491	DAP12 signaling	45	357	0.0376027	1	1	44	104	Homo sapiens	P46940;O43242;Q01082;Q1KLZ0;A8K7B7;P60709;P30153;P13591;P31946;A4D2P0;Q32Q65;A4D2P1;D9IAI1;Q9UQM7;P28065;Q3MIH3;P28066;P02679;Q7LDD5;Q9Y490;P02675;Q53XL8;B2ZZ89;A2ACR1;Q06323;Q96C32;A8K3E4;Q5PY61;Q13813;P63000;B4DR63;P28074;B4DJ51;B1AKZ3;B1AKZ4;A8KAH9;O14818;Q6NW36;Q8TAA3;B4DV12;P51665;Q13554;P62191;A6NJG9;P02751;P25788;P18206;P25789;P25786;A8K161;H0YNE3;P30086;Q15121;B2RDW1;B4E2V4;P62158;B7ZLF0;…	P46940;P02751;O43242;Q01082;P25788;P18206;P25789;P25786;P60709;P13591;P30153;P30086;Q15121;P31946;P62158;O43865;P62979;P35232;Q9UQM7;P28482;P28065;P61224;P62834;P28066;P02671;P02679;Q9Y490;P39905;P02675;Q06323;Q9Y2Q5;P07196;Q13813;P63000;P28074;P62987;P0CG48;O14818;Q8TAA3;P63261;P51665;Q13554;P49721;P0CG47;P62191	R-HSA-6811454;R-HSA-5674130;R-HSA-5672978;R-HSA-5675417;R-HSA-112282;R-HSA-5674132;R-HSA-5672980;R-HSA-5674373;R-HSA-111915;R-HSA-6811504;R-HSA-111913;R-HSA-5675206;R-HSA-5672960;R-HSA-5674387;R-HSA-5672961;R-HSA-5674385;R-HSA-5672965;R-HSA-5672966;R-HSA-5672969;R-HSA-5658424;R-HSA-5672972;R-HSA-5672973;R-HSA-5658430;R-HSA-5675376;R-HSA-2424476;R-HSA-5672951;R-HSA-5672950;R-HSA-6811472;R-HSA-7444…
R-HSA-3906995	Diseases associated with O-glycosylation of proteins	1	70	0.00737308	1	1	1	9	Homo sapiens	Q59E99;B4E3J7;P07996	P07996	R-HSA-6785565
R-HSA-425366	Transport of glucose and other sugars, bile salts and organic acids, metal ions and amine compounds	4	102	0.0107436	1	1	3	74	Homo sapiens	P11166;P53985;P00450;Q54A51	P11166;P35613;P53985;P00450	R-HSA-433698;R-HSA-904830;R-HSA-5339524
R-HSA-2871837	FCERI mediated NF-kB activation	23	234	0.0246471	1	1	5	19	Homo sapiens	O43242;P25788;P25789;P25786;H0YNE3;B2RDW1;B4E2V4;P62979;P63208;P28065;Q3MIH3;P28066;P18135;P18136;Q53XL8;A2ACR1;Q06323;Q96C32;P61088;Q5U5U6;Q5PY61;B4DR63;P28074;P62987;P0CG48;P01620;Q8TAA3;Q6NW36;O14818;P01623;B4DV12;P51665;P0CG47;P49721;P62191;A6NJG9	P18135;P18136;P25788;O43242;P25789;P25786;Q06323;P61088;P62987;P28074;P62979;P0CG48;P01620;O14818;Q8TAA3;P63208;P01623;P51665;P0CG47;P49721;P28065;P62191;P28066	R-HSA-2730904;R-HSA-5607728;R-HSA-202534;R-HSA-2730882;R-HSA-5607724
R-HSA-186763	Downstream signal transduction	44	354	0.0372867	1	1	43	103	Homo sapiens	P46940;O43242;Q01082;Q1KLZ0;A8K7B7;P60709;P30153;P13591;P31946;Q32Q65;D9IAI1;Q9UQM7;P28065;Q3MIH3;P28066;P02679;Q7LDD5;Q9Y490;P02675;Q53XL8;B2ZZ89;A2ACR1;Q06323;Q96C32;A8K3E4;Q5PY61;Q13813;B4DR63;P28074;B4DJ51;B1AKZ3;B1AKZ4;A8KAH9;O14818;Q6NW36;Q8TAA3;B4DV12;P51665;Q13554;P62191;A6NJG9;P02751;P25788;P18206;P25789;P25786;A8K161;H0YNE3;P30086;Q15121;B2RDW1;B4E2V4;P62158;B7ZLF0;O43865;P62979;P35232;…	P46940;P02751;O43242;Q01082;P25788;P18206;P25789;P25786;P60709;P13591;P30153;P30086;Q15121;P31946;P62158;O43865;P62979;P35232;Q9UQM7;P28482;P28065;P61224;P62834;P28066;P02671;P02679;Q9Y490;P39905;P02675;Q06323;Q9Y2Q5;P07196;Q13813;P28074;P62987;P0CG48;O14818;Q8TAA3;P63261;P51665;Q13554;P49721;P0CG47;P62191	R-HSA-6811454;R-HSA-5674130;R-HSA-5672978;R-HSA-5675417;R-HSA-112282;R-HSA-5674132;R-HSA-5672980;R-HSA-5674373;R-HSA-111915;R-HSA-6811504;R-HSA-111913;R-HSA-5675206;R-HSA-5672960;R-HSA-5674387;R-HSA-5672961;R-HSA-5674385;R-HSA-5672965;R-HSA-5672966;R-HSA-5672969;R-HSA-5658424;R-HSA-5672972;R-HSA-5672973;R-HSA-5658430;R-HSA-5675376;R-HSA-5672951;R-HSA-5672950;R-HSA-6811472;R-HSA-74448;R-HSA-567295…
R-HSA-2029482	Regulation of actin dynamics for phagocytic cup formation	20	217	0.0228565	1	1	23	24	Homo sapiens	P60953;B4DXW1;C9JWM7;Q1KLZ0;P60709;P23528;Q60FE2;A4D2P0;P07900;P61160;A4D2P1;Q1HBJ4;P28482;P59998;P18135;P18136;P01860;P01861;G3V1A4;O15144;Q53R19;O15511;P35579;P63000;P01620;P08238;P01623;P63261;P61158;F5H6T1;E9PF41;F6TTL5	P18135;P18136;P01860;P01861;O15144;P60953;P60709;O15511;P23528;P35579;P63000;P07900;P61160;P01620;P08238;P01623;P63261;P28482;P59998;P61158	R-HSA-419645;R-HSA-2197698;R-HSA-419644;R-HSA-2029445;R-HSA-2029476;R-HSA-2197697;R-HSA-442592;R-HSA-2029473;R-HSA-2029453;R-HSA-2029454;R-HSA-2130194;R-HSA-2029451;R-HSA-1861595;R-HSA-2029456;R-HSA-2029458;R-HSA-2029469;R-HSA-399950;R-HSA-2029465;R-HSA-442586;R-HSA-2029467;R-HSA-2197691;R-HSA-2029466;R-HSA-2197690
R-HSA-1226099	Signaling by FGFR in disease	1	72	0.00758374	1	1	12	106	Homo sapiens	O94905	O94905	R-HSA-1839100;R-HSA-5655269;R-HSA-5655326;R-HSA-5655266;R-HSA-1839098;R-HSA-5655278;R-HSA-1839094;R-HSA-8853325;R-HSA-5655263;R-HSA-5655240;R-HSA-5655290;R-HSA-8853322
R-HSA-196854	Metabolism of vitamins and cofactors	10	151	0.0159048	1	1	21	152	Homo sapiens	B0YIW2;A3KPE2;D3DRA3;P02774;P78417;P11166;P43490;P02649;P02656;O75891;B4DG36;P02647;E9PBX3;P02652;P00387	P11166;P43490;P02649;P02774;P78417;P02656;O75891;P02652;P02647;P00387	R-HSA-198824;R-HSA-350147;R-HSA-209760;R-HSA-209944;R-HSA-2395764;R-HSA-2404131;R-HSA-209738;R-HSA-2404140;R-HSA-2395768;R-HSA-198818;R-HSA-350186;R-HSA-2423785;R-HSA-350158;R-HSA-2429643;R-HSA-2187332;R-HSA-2424254;R-HSA-198813;R-HSA-2395784;R-HSA-350168;R-HSA-197250;R-HSA-6808496
[truncated: 91 more rows]

## Sheet: Supplementary Table 2
	Supplementary Table 1	This table lists the proteins belonging to cluster 1.
									The column Euclidian list the euclidian distance between a vector containing the signals from iTRAQ 114, 115, 116 and 117 as arguments and a vector composed of the average of each corresponding signal from the proteins pertaining to the group.
					Columns 114, 115, 116, and 117 list the normalized iTRAQ signal for each tag
ID	Description	Euclidian	114	115	116	117
Q68DI0	Putative uncharacterized protein DKFZp781K0743 OS=Homo sapiens GN=DKFZp781K0743 PE=2 SV=1	0.00568119	0.132172	0.162077	0.247673	0.946002
H0UID5	Adaptor-related protein complex 2, beta 1 subunit, isoform CRA_c OS=Homo sapiens GN=AP2B1 PE=4 SV=1	0.00568119	0.132172	0.162077	0.247673	0.946002
[truncated: 376 more rows]

## Sheet: Supplementary Table 3
	Supplementary Table 2	This table lists the proteins belonging to cluster 2.
[truncated: 107 more rows]

[truncated: 7 more sheets: Supplementary Table 4, Supplementary Table 5, Supplementary Table 6, Supplementary Table 7, Supplementary Table 8, Supplementaty Table 9, Supplementary  Table 10]
